# Supplementary material for: Quantitative Characterization of Motor Control during Gait in Dravet Syndrome Using Wearable Sensors: A Preliminary Study
Source: Sensors (Basel). 2022 Mar 10;22(6):2140. doi: 10.3390/s22062140 (PMC8952819; doi:10.3390/s22062140)
Supplement: Supplementary file 1 [file sensors-22-02140-s001.zip]

Archive with 1 entries (1 files):
- sensors-1579804-supplementary.xls
