# Supplementary material for: Quantitative Characterization of Motor Control during Gait in Dravet Syndrome Using Wearable Sensors: A Preliminary Study
Source: Sensors (Basel). 2022 Mar 10;22(6):2140. doi: 10.3390/s22062140 (PMC8952819; doi:10.3390/s22062140)
Supplement: Supplementary file 1 [file sensors-22-02140-s001.zip › sensors-1579804-supplementary.xls]

## Sheet: Foglio1
					SEN v						SEN ml						SEN ap						RQAv			RQAml			RQAap
ID	FF	HRv	HRml	Hrap	tao=1	tao=2	tao=3	tao=4	tao=5	tao=6	tao=1	tao=2	tao=3	tao=4	tao=5	tao=6	tao=1	tao=2	tao=3	tao=4	tao=5	tao=6	RR	DET	AvgL	RR	DET	AvgL	RR	DET	AvgL
P01	0.757116	1.5199	1.48637	1.29082	0.234489	0.381016	0.500131	0.627639	0.767775	0.843992	0.347812	0.605296	0.837769	1.02356	1.16345	1.29595	0.341892	0.538233	0.654521	0.715108	0.841588	0.93827	14.5478	77.4398	8.50224	7.88108	67.7238	7.3121	14.3114	76.7153	9.27857
P05	0.803239	1.35362	1.43979	1.56593	0.22831	0.403023	0.57019	0.711612	0.862987	1.03814	0.410168	0.710773	0.943933	1.11445	1.23029	1.27297	0.341073	0.565176	0.742892	0.848651	0.978517	1.16739	13.7306	45.4071	6.71255	8.45119	64.0485	7.81103	13.091	64.2236	9.55391
P08	0.930086	1.10555	1.41823	1.11222	0.313013	0.528687	0.725833	0.857539	1.03605	1.14819	0.382436	0.626971	0.779392	0.919411	1.04641	1.03519	0.379987	0.567009	0.729488	0.940569	1.12155	1.24202	8.50923	34.5677	5.08289	8.29001	50.7123	6.38404	10.7345	42.0338	6.03128
P11	0.60359	0.956148	1.72617	1.24466	0.230972	0.397534	0.546193	0.68783	0.840524	0.898331	0.235606	0.382834	0.505023	0.609087	0.666619	0.76463	0.295834	0.484681	0.676992	0.792221	0.981156	1.0776	11.3948	55.9612	6.61143	23.0593	88.9149	15.9902	14.2625	63.7198	10.0946
P14	0.97734	2.21641	1.22875	1.81402	0.316842	0.518824	0.720277	0.86027	0.971752	1.06498	0.50773	0.885836	1.26851	1.52606	1.69735	1.95684	0.402703	0.641632	0.824758	1.0182	1.12634	1.27874	16.787	75.2589	8.28137	8.69561	38.0547	5.54962	12.9859	46.6514	6.72535
P15	0.821151	1.20133	1.66027	0.996806	0.461259	0.77429	1.05258	1.21507	1.28185	1.45658	0.408553	0.648749	0.791545	0.965026	1.08564	1.08595	0.564431	0.88354	1.03554	1.13723	1.28384	1.26543	8.0226	43.8175	5.47645	14.7984	82.8225	10.95	10.9529	53.104	6.83262
P17	0.884135	1.44211	1.272	1.53352	0.422241	0.722694	0.954889	1.13312	1.1977	1.15445	0.509905	0.835056	1.00821	1.16041	1.22561	1.4963	0.435308	0.724074	0.975172	1.20171	1.29884	1.28725	11.611	57.0867	6.39109	8.29619	48.2248	6.11148	12.4796	42.2115	7.13333
P18	0.932331	1.42393	1.38476	1.51808	0.421769	0.742503	1.01243	1.21598	1.55854	1.68976	0.582007	1.01899	1.39614	1.5706	1.68313	2.07944	0.517338	0.847934	1.16392	1.25918	1.29572	1.359	10.0017	46.7671	5.89743	7.26748	33.079	5.29018	11.5658	37.5812	5.44882
P24	1.16562	0.967134	0.989529	1.41594	0.429264	0.698596	0.96306	1.33724	1.47517	1.65177	0.543118	0.920967	1.28599	1.64175	1.55154	1.75786	0.521998	0.827403	0.976085	1.13237	1.45416	1.4816	9.30157	27.1948	5.25367	7.25408	21.1503	4.89396	11.7879	45.0704	5.70065
P33	0.824388	1.32663	1.12382	1.13566	0.450899	0.75613	1.02361	1.19795	1.3297	1.53892	0.304467	0.590452	0.71393	0.928009	1.09684	1.23359	0.325409	0.559265	0.744468	0.973155	1.0854	1.29211	8.21518	33.6773	5.16591	8.75109	42.5965	5.26581	11.3072	61.7971	7.32061
P35	0.937175	1.67492	1.33351	1.39095	0.358404	0.645666	0.845628	1.07404	1.14349	1.1956	0.57614	0.978828	1.26123	1.45243	1.88974	1.68401	0.684715	1.15184	1.4597	1.77516	1.93816	1.9271	11.9596	62.2773	6.81376	8.2167	41.5965	5.62371	9.7044	39.4145	5.9721
P36	0.855541	1.62402	1.1295	1.41618	0.422418	0.726526	0.945572	1.16599	1.39069	1.37471	0.57954	0.997959	1.348	1.45843	1.87388	1.87465	0.657251	1.09093	1.33116	1.5338	1.58257	1.40339	10.9508	56.7436	6.33327	7.52766	38.6105	5.2409	11.911	48.3459	6.26995
P41	0.827262	1.13981	1.26557	1.48277	0.447016	0.749559	1.02402	1.29745	1.47941	1.63388	0.45208	0.765324	1.04946	1.38411	1.72813	1.63243	0.434253	0.676959	0.827383	0.924502	1.05369	1.05997	8.60844	33.3725	5.39293	7.86938	55.5324	6.18295	16.0082	67.0611	9.05215
P42	0.948828	1.52773	1.00287	1.42162	0.403362	0.662351	0.883867	1.09102	1.24588	1.40487	0.462772	0.808356	1.04995	1.27062	1.46348	1.5449	0.31129	0.510557	0.6977	0.873091	0.897082	1.02962	14.1209	57.5814	7.29893	7.82662	30.9192	6.21229	15.4787	50.0095	7.99536
P43	1.00576	1.53814	1.26994	1.47729	0.329526	0.584184	0.869506	1.1932	1.34409	1.61408	0.394241	0.71424	1.06758	1.44027	1.69291	1.62746	0.199769	0.351378	0.490532	0.63064	0.769356	0.983773	11.396	38.0113	6.21967	7.78432	26.5383	4.94033	14.8565	48.2557	6.72539
P44	1.05095	0.967763	1.27018	0.910706	0.365772	0.598636	0.785837	0.955384	1.08322	1.23333	0.398565	0.681444	0.854886	1.00913	1.25494	1.42036	0.530878	0.795947	1.01625	1.12354	1.15115	1.23884	8.31975	39.0515	5.43382	8.60665	57.0967	6.4917	11.8293	61.8024	7.43209
P45	1.967	1.25277	1.60208	0.920589	0.321822	0.509335	0.646205	0.772023	0.889486	1.02083	0.458399	0.705876	0.890622	1.0301	1.17054	1.34312	0.410501	0.657926	0.865264	1.01896	1.14437	1.21837	9.54096	73.3745	7.44546	11.4527	83.5324	10.7435	16.1684	80.5857	10.3748
P52	0.82723	2.00839	1.52649	2.56347	0.281434	0.446441	0.565891	0.665878	0.702891	0.86988	0.46382	0.806325	1.12788	1.25412	1.69951	1.8045	0.426973	0.629787	0.736241	0.857042	0.916291	0.921989	15.5423	61.6718	7.86187	7.68177	47.2475	5.77515	18.0169	74.3159	9.3637
P54	0.748281	1.21494	1.36243	1.4425	0.382794	0.617688	0.844578	1.07335	1.20452	1.38438	0.405755	0.698405	0.91507	1.1244	1.39825	1.59987	0.352503	0.507213	0.655766	0.796343	0.916834	0.963438	10.1242	51.6757	5.91066	7.84802	43.7843	5.45836	14.3647	76.5631	9.63876
P55	0.953327	1.29508	1.19681	1.36496	0.436009	0.760263	1.06007	1.27233	1.44255	1.47929	0.404615	0.699889	0.97403	1.21924	1.58447	1.84428	0.277344	0.477139	0.621181	0.848962	0.931618	1.03512	9.65017	32.5822	5.36359	7.62675	28.3891	5.54748	13.795	48.8732	6.30028

## Sheet: P_01
acc (m/s2)
V	ML	AP
-10.8254	-3.80626	1.66089
-9.77141	-2.98626	3.18789
-10.0344	-1.85926	2.38689
-11.1354	-1.00426	0.510885
-12.0844	-0.305263	-0.337115
-12.4244	0.548737	-0.290115
-12.4394	1.60374	-0.289115
-12.3344	2.64274	-0.491115
-11.9104	3.28574	-0.805115
-11.1404	3.28474	-0.680115
-10.3054	2.86674	0.027885
-9.58941	2.25674	1.06389
-9.02641	1.65874	2.41789
-8.81741	1.24574	3.10689
-8.95141	0.949737	2.70589
-9.06241	0.641737	1.86789
-9.08841	0.148737	1.58389
-9.04741	-0.424263	1.77189
-9.12241	-0.776263	1.98689
-9.21541	-0.874263	1.95789
-9.33641	-0.730263	1.84589
-9.47441	-0.410263	1.69389
-9.55941	-0.0902625	1.43689
-9.61241	0.0917375	1.11889
-9.58541	0.102737	0.910885
-9.45341	-0.0232625	0.776885
-9.22341	-0.233263	0.720885
-9.01141	-0.417263	0.691885
-8.90141	-0.573263	0.624885
-8.83241	-0.682263	0.554885
-8.81241	-0.748263	0.570885
-8.83741	-0.818263	0.608885
-8.85841	-0.892263	0.577885
-8.91741	-0.925263	0.496885
-8.97341	-0.918263	0.396885
-9.08641	-0.868263	0.245885
-9.30441	-0.794263	-0.048115
-9.55341	-0.765263	-0.391115
-9.77741	-0.830263	-0.662115
-9.96341	-0.933263	-0.883115
-10.0644	-1.03726	-1.14211
-10.1324	-1.06126	-1.40211
-10.2364	-1.05326	-1.49111
-10.2714	-1.02026	-1.37911
-10.2814	-0.948263	-1.05511
-10.2284	-0.843263	-0.618115
-10.1444	-0.709263	-0.326115
-10.0624	-0.574263	-0.172115
-9.91441	-0.447263	-0.028115
-9.74141	-0.374263	0.145885
-9.60041	-0.342263	0.322885
-9.50441	-0.396263	0.427885
-9.45041	-0.507263	0.447885
-9.48041	-0.629263	0.423885
-9.55241	-0.714263	0.333885
-9.57441	-0.702263	0.183885
-9.52741	-0.648263	0.011885
-9.41941	-0.584263	-0.156115
-9.32041	-0.527263	-0.302115
-9.23741	-0.476263	-0.351115
-9.18341	-0.439263	-0.414115
-9.22641	-0.401263	-0.521115
-9.33641	-0.386263	-0.534115
-9.43541	-0.409263	-0.460115
-9.48041	-0.429263	-0.379115
-9.44841	-0.448263	-0.366115
-9.40041	-0.448263	-0.417115
-9.30541	-0.455263	-0.494115
-9.17641	-0.466263	-0.599115
-9.02141	-0.464263	-0.741115
-8.94441	-0.442263	-0.854115
-8.95141	-0.453263	-0.899115
-8.99441	-0.464263	-0.897115
-9.03041	-0.454263	-0.942115
-9.06941	-0.419263	-1.06011
-9.16141	-0.357263	-1.19411
-9.27241	-0.267263	-1.23011
-9.34441	-0.135263	-1.24011
-9.40341	-0.0112625	-1.24211
-9.41841	0.0857375	-1.25111
-9.39241	0.191737	-1.26611
-9.31641	0.237737	-1.26911
-9.19541	0.224737	-1.27711
-9.20641	0.204737	-1.26611
-9.19941	0.165737	-1.26611
-9.08341	0.0427375	-1.39611
-9.03041	-0.178263	-1.58811
-9.06341	-0.388263	-1.73811
-9.10341	-0.439263	-1.87911
-9.18641	-0.329263	-1.98111
-9.54141	-0.0222625	-2.06011
-11.1414	0.574737	-1.51711
-14.2004	1.28074	-0.328115
-14.5414	1.27174	-0.171115
-12.6184	0.753737	-1.23711
-12.0344	1.50374	-2.04311
-13.3974	2.47674	-0.662115
-12.8924	2.92174	1.22189
-11.8274	2.69874	2.25189
-11.4844	2.81374	2.04589
-10.9944	2.86974	0.521885
-11.0014	2.37974	-1.01911
-11.7524	1.60074	-1.39811
-12.5554	0.639737	-0.858115
-12.9954	-0.266263	-0.444115
-13.0104	-1.06226	-0.510115
-12.8114	-1.75026	-0.671115
-12.3704	-2.31426	-0.266115
-11.7184	-2.82726	0.601885
-11.1644	-3.04326	1.69889
-10.4714	-2.95226	2.61289
-9.78441	-2.74226	2.71789
-9.29941	-2.46126	1.92389
-8.95541	-2.13426	1.36589
-8.74241	-1.78726	1.84889
-8.46141	-1.47526	2.90889
-8.25441	-1.05826	3.50189
-8.15341	-0.563263	2.82589
-8.10941	0.00473747	1.87889
-8.25741	0.425737	1.32089
-8.43741	0.611737	1.14489
-8.59941	0.582737	1.02189
-8.79841	0.364737	0.788885
-9.07841	-0.0312625	0.623885
-9.33841	-0.439263	0.570885
-9.54541	-0.732263	0.650885
-9.65241	-0.953263	0.928885
-9.67741	-1.10626	1.14389
-9.58741	-1.23026	1.21589
-9.53441	-1.31026	1.05189
-9.68241	-1.35226	0.755885
-9.83141	-1.23926	0.515885
-9.84741	-0.992263	0.253885
-9.81141	-0.694263	-0.065115
-9.74041	-0.398263	-0.382115
-9.67441	-0.107263	-0.588115
-9.64241	0.133737	-0.665115
-9.61841	0.353737	-0.559115
-9.56641	0.531737	-0.396115
-9.39141	0.632737	-0.211115
-9.16941	0.696737	-0.072115
-9.02041	0.723737	0.056885
-8.96541	0.722737	0.090885
-9.04841	0.617737	0.043885
-9.18841	0.434737	-0.041115
-9.37941	0.170737	-0.103115
-9.51141	-0.0852625	-0.091115
-9.55141	-0.288263	-0.089115
-9.49541	-0.407263	-0.044115
-9.36341	-0.386263	-0.051115
-9.24941	-0.297263	-0.132115
-9.21541	-0.119263	-0.284115
-9.22341	0.104737	-0.418115
-9.21341	0.321737	-0.441115
-9.17941	0.477737	-0.425115
-9.15141	0.560737	-0.500115
-9.13141	0.592737	-0.660115
-9.09641	0.569737	-0.808115
-9.07641	0.464737	-0.855115
-9.04641	0.281737	-0.848115
-8.97541	0.0877375	-0.834115
-8.89341	-0.0852625	-0.787115
-8.81841	-0.225263	-0.691115
-8.73241	-0.366263	-0.539115
-8.66241	-0.503263	-0.477115
-8.61641	-0.642263	-0.531115
-8.59641	-0.771263	-0.751115
-8.66441	-0.885263	-1.06211
-8.84141	-0.934263	-1.28311
-9.22641	-0.980263	-1.33711
-9.95441	-1.23626	-1.20311
-11.2324	-1.72126	-0.897115
-12.4274	-2.15026	-1.02911
-12.8484	-2.07726	-1.71311
-12.3844	-1.56426	-1.95311
-13.9754	-1.98226	0.319885
-15.3504	-3.42326	1.42489
-13.2334	-3.92326	-0.217115
-11.5044	-2.94726	1.19989
-11.7574	-3.40626	4.12189
-11.9954	-3.24826	3.17089
-12.1664	-2.32926	0.789885
-12.8624	-1.41726	0.014885
-13.1974	-0.731263	0.184885
-13.1064	-0.140263	0.260885
-13.0494	0.245737	0.476885
-12.8824	0.299737	0.644885
-12.4414	0.271737	0.856885
-11.8194	0.146737	1.30489
-11.1604	-0.155263	1.62089
-10.6064	-0.470263	1.85489
-10.1244	-0.735263	2.08389
-9.60041	-0.961263	2.20889
-9.13441	-1.13826	2.21789
-8.78041	-1.25026	2.20189
-8.50941	-1.29726	2.20589
-8.25341	-1.39226	2.20489
-8.07441	-1.39026	2.20389
-7.86041	-1.38426	2.13289
-7.77141	-1.41326	2.00489
-7.75841	-1.49926	1.79989
-7.86441	-1.58126	1.45689
-7.98641	-1.63126	1.14189
-8.20441	-1.59126	1.04789
-8.47341	-1.51426	1.06189
-8.77541	-1.44426	1.06789
-9.11341	-1.31626	1.03489
-9.34141	-1.23826	0.936885
-9.45341	-1.20526	0.895885
-9.44641	-1.20026	0.945885
-9.35141	-1.18126	1.05889
-9.26641	-1.13126	1.11689
-9.21041	-1.08426	1.05689
-9.22741	-1.07026	0.902885
-9.25841	-1.14426	0.705885
-9.31141	-1.29226	0.452885
-9.38341	-1.42926	0.280885
-9.38541	-1.59026	0.150885
-9.34941	-1.73526	-0.046115
-9.32741	-1.81926	-0.167115
-9.33041	-1.91426	-0.148115
-9.34441	-2.02726	-0.143115
-9.40441	-2.12826	-0.144115
-9.45341	-2.21126	-0.061115
-9.42241	-2.27526	0.072885
-9.37941	-2.30326	0.182885
-9.33341	-2.27626	0.245885
-9.28441	-2.24326	0.253885
-9.23041	-2.21426	0.265885
-9.21441	-2.19726	0.254885
-9.23741	-2.15326	0.165885
-9.24441	-2.01726	0.164885
-9.21741	-1.86426	0.226885
-9.24241	-1.70326	0.207885
-9.32041	-1.56326	0.054885
-9.38741	-1.48326	-0.095115
-9.43441	-1.47326	-0.180115
-9.44841	-1.50926	-0.216115
-9.41941	-1.55026	-0.255115
-9.38141	-1.58026	-0.350115
-9.37141	-1.59826	-0.410115
-9.36841	-1.65526	-0.406115
-9.34541	-1.71926	-0.312115
-9.29441	-1.70626	-0.179115
-9.19341	-1.66026	-0.079115
-9.12341	-1.61226	-0.115115
-9.07041	-1.56526	-0.195115
-8.97941	-1.54826	-0.182115
-8.91641	-1.52726	-0.084115
-8.82241	-1.43826	-0.013115
-8.74541	-1.30126	-0.022115
-8.68641	-1.23426	-0.108115
-8.65241	-1.22326	-0.325115
-8.63241	-1.23926	-0.603115
-8.59641	-1.30926	-0.854115
-8.60641	-1.43126	-1.09711
-8.68141	-1.53926	-1.26911
-8.94641	-1.46026	-1.41711
-9.64041	-0.953263	-1.63311
-11.4444	-0.215263	-0.551115
-12.8054	-0.397263	1.61889
-13.5354	-0.799263	1.43789
-15.4474	0.0777375	0.659885
-15.0474	0.860737	1.24489
-11.6234	1.43874	1.01989
-10.4104	2.43074	0.561885
-10.4684	2.85474	0.669885
-10.5834	2.60274	0.496885
-11.1074	1.69274	0.269885
-12.1254	0.414737	0.096885
-13.1904	-0.765263	-0.388115
-13.6794	-1.39226	-1.21911
-13.5664	-1.64926	-1.72611
-13.2144	-1.75026	-1.57611
-12.8554	-1.66126	-1.10511
-12.3704	-1.45626	-0.494115
-11.6924	-1.11026	0.298885
-10.8654	-0.841263	1.34089
-9.98341	-0.613263	1.92489
-9.35741	-0.397263	2.05389
-8.90441	-0.279263	2.19089
-8.63641	-0.196263	2.28589
-8.42941	-0.149263	2.31089
-8.30141	-0.106263	2.06289
-8.24941	-0.0312625	1.65089
-8.27241	0.120737	1.29289
-8.27241	0.274737	1.27989
-8.29341	0.441737	1.54389
-8.30541	0.604737	1.71289
-8.34341	0.736737	1.69689
-8.49241	0.820737	1.50489
-8.69341	0.878737	1.19789
-8.87541	0.933737	1.05789
-9.03241	0.933737	1.01089
-9.20641	0.875737	1.02389
-9.41141	0.763737	0.995885
-9.57941	0.625737	0.910885
-9.80441	0.450737	0.778885
-9.98841	0.186737	0.637885
-10.1504	-0.0372625	0.494885
-10.2504	-0.210263	0.367885
-10.3184	-0.328263	0.235885
-10.2964	-0.387263	0.061885
-10.1834	-0.359263	-0.158115
-10.0424	-0.282263	-0.371115
-9.93941	-0.157263	-0.485115
-9.86641	0.0137375	-0.437115
-9.82941	0.218737	-0.339115
-9.86641	0.436737	-0.277115
-9.97041	0.684737	-0.297115
-10.0144	0.879737	-0.387115
-9.99241	1.04074	-0.476115
-9.91241	1.14974	-0.490115
-9.78341	1.20874	-0.347115
-9.68641	1.21674	-0.262115
-9.62841	1.15274	-0.221115
-9.65241	1.06674	-0.285115
-9.75041	0.945737	-0.414115
-9.88041	0.839737	-0.513115
-9.97841	0.736737	-0.546115
-10.0224	0.655737	-0.506115
-9.98241	0.560737	-0.463115
-9.88641	0.486737	-0.443115
-9.80741	0.417737	-0.460115
-9.75741	0.391737	-0.391115
-9.70741	0.381737	-0.268115
-9.68941	0.408737	-0.109115
-9.66941	0.457737	-0.00211496
-9.63641	0.532737	0.00488504
-9.59641	0.596737	-0.029115
-9.59541	0.662737	-0.065115
-9.59141	0.671737	-0.089115
-9.58641	0.673737	-0.176115
-9.61141	0.635737	-0.347115
-9.67241	0.614737	-0.512115
-9.72441	0.601737	-0.653115
-9.77841	0.579737	-0.685115
-9.81841	0.546737	-0.678115
-9.88841	0.522737	-0.662115
-9.95341	0.480737	-0.658115
-9.96541	0.458737	-0.613115
-9.93541	0.453737	-0.505115
-9.86241	0.481737	-0.386115
-9.78241	0.563737	-0.291115
-9.70241	0.634737	-0.276115
-9.63541	0.692737	-0.343115
-9.56741	0.761737	-0.421115
-9.55241	0.802737	-0.481115
-9.58241	0.818737	-0.522115
-9.62541	0.817737	-0.559115
-9.66441	0.831737	-0.622115
-9.70041	0.841737	-0.832115
-9.73541	0.866737	-1.06311
-9.73941	0.857737	-1.16411
-9.70541	0.850737	-1.06311
-9.63241	0.821737	-0.875115
-9.56641	0.811737	-0.794115
-9.53141	0.788737	-0.850115
-9.51341	0.786737	-0.993115
-9.47541	0.796737	-1.08811
-9.43641	0.805737	-1.11211
-9.44341	0.817737	-1.13411
-9.47241	0.817737	-1.16311
-9.51641	0.811737	-1.23111
-9.57041	0.780737	-1.37811
-9.61241	0.745737	-1.51511
-9.62341	0.734737	-1.52111
-9.63441	0.711737	-1.48111
-9.66041	0.641737	-1.46311
-9.67241	0.542737	-1.50111
-9.72241	0.391737	-1.51711
-9.83141	0.201737	-1.50111
-9.99141	-0.0222625	-1.42911
-10.1534	-0.226263	-1.35311
-10.3234	-0.434263	-1.22111
-10.4924	-0.664263	-1.02511
-10.6994	-0.951263	-0.793115
-10.9284	-1.24826	-0.539115
-12.0354	-2.95826	0.611885
-12.6184	-2.12926	-0.011115
-13.1694	-1.64826	0.342885
-13.4394	-1.10826	0.741885
-13.3464	-0.401263	0.962885
-12.9584	0.345737	1.04989
-12.5134	0.985737	1.59089
-11.7484	1.12474	2.35389
-10.9874	1.08974	3.13789
-10.1474	0.942737	3.63889
-9.47341	0.845737	3.74189
-9.01241	0.770737	3.71989
-8.68941	0.706737	3.60989
-8.62941	0.619737	3.40189
-8.49141	0.303737	3.03689
-8.30341	-0.133263	2.57889
-8.24541	-0.498263	2.13389
-8.40041	-0.701263	1.89289
-8.63641	-0.707263	1.96489
-8.83541	-0.661263	2.00189
-9.03541	-0.621263	1.86589
-9.18641	-0.555263	1.77689
-9.18241	-0.526263	1.81689
-9.06841	-0.562263	1.86989
-8.97941	-0.597263	1.87589
-8.91241	-0.655263	1.78489
-8.92041	-0.731263	1.61589
-9.04841	-0.840263	1.46089
-9.16141	-0.995263	1.37189
-9.16441	-1.11726	1.30689
-9.08341	-1.15426	1.13789
-9.05941	-1.14526	0.998885
-9.02941	-1.15526	0.803885
-9.00141	-1.21826	0.536885
-9.04441	-1.32426	0.438885
-9.05641	-1.45526	0.441885
-9.08941	-1.54326	0.519885
-8.87541	-1.83826	0.311885
-8.85541	-1.90626	0.171885
-8.85941	-1.98326	0.161885
-8.95941	-1.96726	0.182885
-9.13741	-1.91326	0.267885
-9.25941	-1.80926	0.394885
-9.24841	-1.65126	0.564885
-9.19341	-1.42626	0.718885
-9.14841	-1.22026	0.763885
-9.13341	-1.05826	0.725885
-9.12041	-0.936263	0.661885
-9.12441	-0.872263	0.593885
-9.15141	-0.856263	0.528885
-9.17041	-0.833263	0.459885
-9.14841	-0.813263	0.409885
-9.13441	-0.818263	0.291885
-9.19041	-0.839263	0.127885
-9.26441	-0.908263	0.020885
-9.33641	-0.952263	-0.024115
-9.36841	-0.974263	-0.037115
-9.37641	-0.992263	-0.088115
-9.33441	-0.961263	-0.132115
-9.27141	-0.908263	-0.131115
-9.20041	-0.821263	-0.098115
-9.14041	-0.706263	-0.022115
-9.09941	-0.576263	-0.020115
-9.05541	-0.441263	-0.254115
-9.02641	-0.309263	-0.671115
-9.02941	-0.207263	-1.15811
-9.03741	-0.164263	-1.54411
-9.00541	-0.184263	-1.92611
-8.88741	-0.272263	-2.37611
-8.72641	-0.401263	-2.62611
-8.62241	-0.536263	-2.71311
-8.53841	-0.644263	-2.78211
-8.63241	-0.583263	-2.91211
-9.87841	0.209737	-3.10711
-13.2424	0.876737	-1.10011
-14.4144	0.807737	1.18189
-15.0954	0.513737	0.383885
-15.8084	1.06374	-0.193115
-13.3674	2.76074	-0.217115
-11.1814	4.26474	-0.014115
-10.9724	4.40574	0.493885
-11.6844	3.71574	1.10289
-11.9814	2.82674	1.29889
-12.2694	1.62774	0.820885
-12.9034	0.340737	-0.00411496
-13.5794	-0.729263	-0.157115
-13.5764	-1.69726	0.977885
-12.8504	-2.34726	2.63589
-11.9824	-2.67426	3.77689
-11.2624	-2.68326	4.11589
-10.4464	-2.28626	3.90389
-9.70041	-1.88126	3.30989
-9.16041	-1.48226	2.79089
-8.88041	-1.22426	2.56489
-8.82641	-1.05926	2.40189
-8.80441	-0.890263	1.99889
-8.79541	-0.690263	1.44789
-8.74041	-0.593263	0.917885
-8.62241	-0.536263	0.369885
-8.59441	-0.466263	-0.031115
-8.62941	-0.373263	-0.109115
-8.83241	-0.223263	0.048885
-9.07641	-0.0152625	0.250885
-9.19341	0.164737	0.397885
-9.19541	0.300737	0.395885
-9.13641	0.444737	0.193885
-9.07141	0.554737	-0.050115
-9.04641	0.556737	-0.079115
-9.12941	0.455737	-0.070115
-9.29041	0.300737	-0.204115
-9.47141	0.144737	-0.441115
-9.55041	0.114737	-0.595115
-9.48041	0.113737	-0.626115
-9.30641	0.155737	-0.562115
-9.12141	0.266737	-0.584115
-8.99141	0.395737	-0.676115
-8.97141	0.531737	-0.797115
-9.00741	0.676737	-1.00511
-9.00841	0.783737	-1.17911
-9.01241	0.875737	-1.22411
-9.03341	0.912737	-1.17311
-9.08541	0.886737	-1.08311
-9.20441	0.831737	-1.13211
-9.29241	0.724737	-1.23311
-9.38741	0.569737	-1.33111
-9.45441	0.405737	-1.40911
-9.45941	0.290737	-1.48511
-9.39141	0.241737	-1.56411
-9.27941	0.212737	-1.65511
-9.15641	0.220737	-1.78311
-9.03741	0.261737	-1.78311
-8.89641	0.306737	-1.64211
-8.70241	0.325737	-1.41911
-8.51041	0.268737	-1.16611
-8.37841	0.141737	-1.05211
-8.33941	-0.0462625	-1.07911
-8.34641	-0.182263	-1.36311
-8.38441	-0.208263	-1.78111
-8.50441	-0.208263	-2.03811
-8.65741	-0.176263	-2.24211
-8.79641	-0.104263	-2.35511
-8.93641	-0.0382625	-2.32211
-9.07141	0.00473747	-2.28011
-9.21041	0.0247375	-2.38511
-9.40041	0.00973747	-2.64411
-9.89041	-0.102263	-2.88811
-11.4384	-0.700263	-2.73911
-12.8264	-1.42526	-2.95711
-12.4064	-1.24526	-4.39411
-12.5924	-0.539263	-3.41211
-15.2034	-1.04126	0.241885
-14.9934	-2.33526	0.618885
-13.0644	-2.52126	0.023885
-13.0824	-2.61226	1.68089
-13.1594	-3.46226	2.44289
-13.1234	-3.58226	1.58789
-13.3964	-2.92126	0.354885
-13.5284	-1.88226	-0.379115
-13.6754	-0.938263	-0.246115
-13.6694	-0.0152625	0.211885
-13.3494	0.818737	0.694885
-12.7994	1.38174	1.25989
-12.1244	1.66474	1.78689
-11.5534	1.60374	2.46589
-10.9244	1.32374	2.96189
-10.3074	1.08874	2.88889
-9.71541	0.979737	2.82989
-9.32541	0.900737	2.68589
-9.18641	0.726737	2.34389
-9.20041	0.460737	1.80689
-9.19241	0.0847375	1.52389
-9.14741	-0.185263	1.52289
-9.06541	-0.317263	1.49089
-9.04441	-0.338263	1.30089
-8.98041	-0.352263	1.21489
-8.80041	-0.382263	1.17889
-8.58541	-0.474263	1.18789
-8.39641	-0.540263	1.29789
-8.24341	-0.606263	1.43389
-8.17341	-0.698263	1.48789
-8.21641	-0.842263	1.40089
-8.30841	-1.07826	1.31089
-8.38141	-1.30126	1.25989
-8.39341	-1.43826	1.13789
-8.41341	-1.42926	0.962885
-8.42641	-1.37026	0.774885
-8.47541	-1.25826	0.607885
-8.55741	-1.10726	0.503885
-8.64341	-1.00226	0.391885
-8.74141	-0.962263	0.243885
-8.81341	-1.01326	0.181885
-8.95341	-0.904263	0.192885
-9.05041	-0.932263	0.170885
-8.85941	-1.23426	-0.039115
-8.81541	-1.14126	0.00288504
-8.78441	-1.25526	-0.095115
-8.92041	-1.14426	0.011885
-9.13041	-1.08726	0.217885
-9.36541	-1.02226	0.414885
-9.47741	-0.953263	0.523885
-9.49241	-0.882263	0.413885
-9.47241	-0.805263	0.221885
-9.49241	-0.717263	0.096885
-9.53441	-0.626263	0.049885
-9.53041	-0.626263	-0.028115
-9.49341	-0.665263	-0.172115
-9.43741	-0.697263	-0.370115
-9.51741	-0.705263	-0.518115
-9.51441	-0.736263	-0.681115
-9.50441	-0.657263	-0.755115
-9.60741	-0.624263	-0.719115
-9.73241	-0.617263	-0.654115
-9.78941	-0.612263	-0.560115
-9.80641	-0.501263	-0.406115
-9.81841	-0.345263	-0.102115
-9.70341	-0.284263	0.311885
-9.51641	-0.325263	0.516885
-9.35241	-0.264263	0.469885
-9.18541	-0.161263	0.145885
-9.11641	-0.0642625	-0.297115
-9.08741	-0.00826253	-0.599115
-9.11641	-0.0732625	-0.747115
-9.21641	-0.152263	-0.997115
-9.33341	-0.227263	-1.38011
-9.33441	-0.324263	-1.81211
-9.35541	-0.437263	-2.20511
-9.30241	-0.503263	-2.49211
-9.10741	-0.585263	-2.60611
-8.99641	-0.801263	-3.06411
-8.99341	-0.844263	-3.26511
-9.02041	-0.763263	-3.16711
-9.33141	-0.279263	-4.06211
-12.4484	0.721737	-4.17611
-16.0704	2.01474	-1.93411
-18.7584	1.59574	0.952885
-19.6074	0.867737	5.80589
-12.9884	2.24874	5.59089
-11.3684	6.35374	1.75989
-10.9364	5.81874	2.22689
-9.67341	3.98574	2.32889
-9.27541	2.22874	1.78789
-9.86041	0.296737	2.01589
-11.3984	-1.03426	2.13789
-12.5184	-2.18526	2.99689
-12.4714	-3.34926	3.58789
-12.0064	-4.01026	3.40889
-11.4874	-3.95026	2.98089
-10.8694	-3.23226	3.16789
-10.0764	-2.34226	3.89889
-9.40341	-1.57226	4.22889
-9.03241	-0.996263	3.70189
-8.91041	-0.674263	2.92489
-9.00241	-0.549263	2.22689
-9.23541	-0.471263	1.65189
-9.36741	-0.461263	1.16889
-9.38041	-0.495263	1.09689
-9.38741	-0.513263	1.33389
-9.37141	-0.604263	1.45489
-9.47641	-0.621263	1.48189
-9.47841	-0.627263	1.33389
-9.39841	-0.533263	1.07389
-9.20141	-0.448263	0.877885
-8.93041	-0.330263	0.774885
-8.70541	-0.216263	0.818885
-8.60241	-0.132263	1.02889
-8.62241	-0.129263	1.21689
-8.66241	-0.192263	1.18189
-8.67041	-0.251263	0.917885
-8.68541	-0.216263	0.518885
-8.67441	-0.125263	0.199885
-8.66041	0	-0.027115
-8.64441	0.161737	-0.141115
-8.71841	0.325737	-0.204115
-8.92641	0.462737	-0.291115
-9.19641	0.556737	-0.354115
-9.39941	0.634737	-0.364115
-9.61641	0.679737	-0.373115
-9.79541	0.697737	-0.344115
-9.88441	0.674737	-0.286115
-9.82241	0.641737	-0.331115
-9.70941	0.555737	-0.449115
-9.57541	0.413737	-0.552115
-9.40641	0.191737	-0.603115
-9.22641	0.0107375	-0.603115
-9.02841	-0.149263	-0.532115
-8.96341	-0.250263	-0.456115
-9.04641	-0.309263	-0.425115
-9.24341	-0.333263	-0.514115
-9.41541	-0.328263	-0.676115
-9.50241	-0.361263	-0.831115
-9.46841	-0.472263	-0.925115
-9.36841	-0.616263	-1.02611
-9.24541	-0.747263	-1.20211
-9.19941	-0.838263	-1.30811
-9.19541	-0.919263	-1.27611
-9.15241	-0.938263	-1.20711
-9.09741	-0.937263	-1.20511
-9.06141	-0.937263	-1.37111
-9.12441	-0.929263	-1.63811
-9.18641	-0.926263	-1.88211
-9.22241	-0.955263	-1.97411
-9.31841	-0.996263	-1.94311
-9.35541	-0.998263	-2.01011
-9.40341	-0.954263	-2.11011
-9.30841	-0.786263	-2.31711
-9.14241	-0.471263	-2.36111
-9.02141	-0.148263	-2.18111
-8.85441	0.0577375	-2.13611
-8.71941	0.157737	-2.25711
-8.64441	0.174737	-2.48611
-8.76641	0.142737	-2.81611
-9.61241	-0.199263	-2.92311
-11.0934	-1.53426	-2.34711
-11.7484	-2.24726	-2.86111
-12.0464	-1.59726	-3.51811
-16.2544	-2.31626	-0.248115
-17.9244	-3.96326	1.10889
-13.9774	-3.71926	-0.405115
-11.8834	-3.25126	1.49589
-11.7084	-4.02726	4.15589
-11.4034	-4.46126	3.14589
-11.2894	-3.74926	1.27189
-11.4754	0.426895	1.09637
-12.1594	0.889895	1.32537
-12.5354	1.10689	0.890368
-12.6874	1.10289	0.473368
-12.7394	0.758895	0.513368
-12.5614	0.407895	0.692368
-12.0304	0.206895	1.05537
-11.4644	0.122895	2.05037
-10.9194	0.110895	2.56437
-10.5264	0.0198949	2.47337
-10.3234	-0.0581051	2.06337
-10.3094	-0.0811051	1.81037
-10.2644	0.0838949	1.96237
-10.1474	0.284895	2.47737
-9.99441	0.492895	2.96837
-9.77541	0.620895	3.19737
-9.58941	0.637895	3.23937
-9.39141	0.597895	3.18937
-9.13141	0.553895	3.16837
-8.84441	0.505895	3.18337
-8.64341	0.446895	3.08937
-8.56541	0.358895	2.94437
-8.56341	0.261895	2.76537
-8.60241	0.160895	2.60437
-8.73541	0.0478949	2.49937
-8.86841	-0.113105	2.34737
-8.99441	-0.188105	2.17237
-9.14041	-0.185105	2.19437
-9.23841	-0.141105	2.30937
-9.35141	-0.155105	2.30737
-9.40341	-0.183105	2.15537
-9.38241	-0.229105	2.00237
-9.35041	-0.324105	1.83337
-9.27541	-0.391105	1.68537
-9.21241	-0.467105	1.58737
-9.17641	-0.478105	1.48837
-9.19541	-0.447105	1.43637
-9.28641	-0.391105	1.39437
-9.37541	-0.351105	1.38037
-9.42841	-0.325105	1.38337
-9.43941	-0.361105	1.43037
-9.34941	-0.428105	1.53837
-9.25941	-0.504105	1.58437
-9.19941	-0.585105	1.60237
-9.13941	-0.667105	1.63637
-9.14141	-0.683105	1.62937
-9.18641	-0.698105	1.66237
-9.21841	-0.686105	1.70337
-9.24141	-0.627105	1.62937
-9.20341	-0.573105	1.51137
-9.12741	-0.518105	1.35837
-9.08441	-0.491105	1.18237
-9.05941	-0.494105	1.05437
-9.07041	-0.530105	1.03437
-9.11041	-0.581105	1.02137
-9.17741	-0.659105	0.973368
-9.25641	-0.728105	0.864368
-9.37541	-0.778105	0.751368
-9.51741	-0.828105	0.668368
-9.65641	-0.857105	0.567368
-9.75841	-0.822105	0.502368
-9.83941	-0.784105	0.457368
-9.86941	-0.727105	0.387368
-9.89541	-0.645105	0.278368
-9.89241	-0.570105	0.173368
-9.89941	-0.489105	0.128368
-9.88841	-0.403105	0.126368
-9.86241	-0.313105	0.124368
-9.84741	-0.245105	0.0953685
-9.80741	-0.203105	0
-9.75941	-0.179105	-0.100632
-9.72341	-0.157105	-0.129632
-9.71241	-0.159105	-0.133632
-9.68741	-0.166105	-0.109632
-9.66641	-0.176105	-0.0826315
-9.59141	-0.224105	-0.100632
-9.50241	-0.260105	-0.136632
-9.40141	-0.284105	-0.133632
-9.28741	-0.295105	-0.0416315
-9.16241	-0.306105	0.0523685
-9.06941	-0.300105	0.0383685
-8.99041	-0.292105	-0.0216315
-8.90441	-0.301105	-0.138632
-8.92141	-0.302105	-0.274632
-8.95841	-0.247105	-0.411632
-8.96241	-0.188105	-0.691632
-8.99841	-0.167105	-1.04263
-9.00641	-0.214105	-1.37563
-9.04341	-0.320105	-1.79563
-9.09241	-0.382105	-2.19663
-9.06341	-0.516105	-2.56563
-9.27341	-0.397105	-2.76863
-10.3964	-0.0901051	-3.02363
-13.7994	0.657895	-2.60463
-16.1974	1.23089	-0.866632
-14.9804	1.29189	0.386368
-13.4844	1.63689	1.20637
-11.7874	2.92089	0.998368
-10.9904	4.27089	0.769368
-10.5564	4.35589	0.807368
-10.8844	3.86089	1.46737
-11.0104	2.88289	1.64137
-11.2194	1.74889	0.596368
-11.9414	0.404895	0.0183685
-12.7824	-0.815105	0.140368
-13.3254	-1.68411	0.656368
-13.2154	-2.07111	1.30337
-12.4994	-2.10611	1.92237
-11.6254	-2.07911	2.35437
-10.8434	-1.95611	2.50037
-10.2214	-1.80311	2.80737
-9.70241	-1.69111	3.11537
-9.36341	-1.58111	3.26337
-9.19741	-1.50911	3.30737
-9.05941	-1.44111	3.23137
-8.88341	-1.36011	3.00537
-8.63241	-1.14911	2.68137
-8.49441	-0.795105	2.24037
-8.46141	-0.422105	1.82337
-8.51241	-0.0841051	1.38237
-8.61141	0.168895	0.995368
-8.84641	0.337895	0.894368
-9.14141	0.314895	1.04237
-9.35541	0.259895	1.07837
-9.45241	0.202895	0.964368
-9.51441	0.239895	0.861368
-9.51341	0.332895	0.835368
-9.34741	0.323895	0.881368
-9.12141	0.203895	0.941368
-9.07041	0.0318949	0.964368
-9.09341	-0.212105	0.886368
-9.22241	-0.368105	0.660368
-9.41941	-0.415105	0.340368
-9.52041	-0.336105	0.00736846
-9.52041	-0.123105	-0.344632
-9.41841	0.112895	-0.554632
-9.28841	0.350895	-0.586632
-9.23041	0.566895	-0.499632
-9.21241	0.740895	-0.409632
-9.18741	0.880895	-0.328632
-9.15741	0.985895	-0.244632
-9.13341	1.05189	-0.181632
-9.12441	1.07689	-0.167632
-9.21541	1.06689	-0.196632
-9.35541	0.995895	-0.304632
-9.48341	0.893895	-0.450632
-9.62141	0.726895	-0.585632
-9.74841	0.599895	-0.677632
-9.75741	0.477895	-0.707632
-9.68141	0.388895	-0.764632
-9.55741	0.316895	-0.873632
-9.42541	0.255895	-0.954632
-9.30641	0.215895	-0.977632
-9.20841	0.177895	-0.880632
-9.15241	0.101895	-0.771632
-9.19741	0.0508949	-0.739632
-9.25841	0.0128949	-0.798632
-9.29341	-0.0151051	-0.869632
-9.35941	-0.0371051	-0.948632
-9.45441	-0.0651051	-1.02663
-9.47641	-0.108105	-1.12263
-9.48641	-0.157105	-1.21363
-9.46541	-0.207105	-1.20963
-9.36741	-0.261105	-1.16863
-9.24241	-0.270105	-1.10863
-9.13941	-0.267105	-1.00363
-9.09141	-0.286105	-0.891632
-9.10041	-0.338105	-0.849632
-9.10041	-0.324105	-1.05763
-9.12041	-0.183105	-1.28763
-9.17341	-0.0331051	-1.28363
-9.20841	0.0378949	-1.32163
-9.20641	0.0848949	-1.54163
-9.25341	0.146895	-1.90163
-9.42641	0.199895	-2.26863
-9.94941	0.101895	-2.49163
-11.2974	-0.546105	-2.39863
-12.5264	-1.15611	-2.46763
-12.5794	-1.03311	-3.12663
-12.3754	-0.633105	-2.88863
-12.3494	-0.718105	-1.40263
-11.8714	-1.39911	0.0563685
-11.1144	-1.88011	0.823368
-10.7394	-2.30511	1.19537
-10.5114	-2.65411	1.05637
-10.6214	-2.59111	0.282368
-11.1684	-2.32611	-0.272632
-11.5094	-2.01511	-0.739632
-11.7944	-1.76411	-1.11163
-12.2044	-1.54911	-1.55263
-12.6494	-1.30211	-1.87263
-12.8864	-1.08511	-1.74263
-12.8174	-0.849105	-1.41363
-12.4494	-0.466105	-0.942632
-11.9114	-0.138105	-0.0836315
-11.4134	0.113895	1.07737
-11.0804	0.245895	1.52437
-10.8074	0.218895	1.35637
-10.5254	0.0948949	1.22437
-10.2294	0.0308949	1.41437
-9.87441	0.138895	1.83537
-9.59041	0.402895	2.25937
-9.39141	0.621895	2.33837
-9.20741	0.804895	2.20737
-9.05141	0.806895	2.06237
-8.92941	0.736895	1.98637
-8.87141	0.552895	1.85937
-8.89941	0.421895	1.60037
-8.97741	0.328895	1.36637
-9.09341	0.221895	1.15237
-9.23641	0.173895	0.995368
-9.38841	0.192895	1.04037
-9.61741	0.182895	1.08137
-9.89441	0.0218949	0.969368
-10.1614	-0.216105	0.786368
-10.2404	-0.522105	0.656368
-10.0864	-0.805105	0.491368
-9.89241	-0.966105	0.388368
-9.71341	-0.985105	0.395368
-9.58941	-0.899105	0.500368
-9.56341	-0.802105	0.538368
-9.55741	-0.752105	0.428368
-9.49841	-0.742105	0.229368
-9.42741	-0.761105	0.0103685
-9.36841	-0.786105	-0.199632
-9.34641	-0.859105	-0.325632
-9.33641	-0.957105	-0.296632
-9.39341	-1.05511	-0.204632
-9.48541	-1.12411	-0.0896315
-9.60241	-1.07011	-0.0526315
-9.78941	-0.873105	0.0733685
-9.67341	-1.03511	-0.170632
-9.61341	-0.936105	-0.284632
-9.50641	-0.759105	-0.322632
-9.35941	-0.605105	-0.338632
-9.17741	-0.538105	-0.281632
-9.02941	-0.522105	-0.179632
-8.93141	-0.549105	-0.117632
-8.90541	-0.588105	-0.135632
-8.91441	-0.617105	-0.187632
-8.95441	-0.691105	-0.265632
-9.04241	-0.737105	-0.368632
-9.14841	-0.749105	-0.502632
-9.29741	-0.789105	-0.622632
-9.38341	-0.833105	-0.696632
-9.36841	-0.926105	-0.770632
-9.31841	-1.01511	-0.832632
-9.23741	-1.11111	-0.890632
-9.16541	-1.11011	-0.904632
-9.09941	-1.06211	-0.837632
-9.05341	-0.983105	-0.716632
-9.00941	-0.889105	-0.587632
-8.93741	-0.707105	-0.448632
-8.88741	-0.563105	-0.367632
-8.87741	-0.468105	-0.374632
-8.85741	-0.439105	-0.370632
-8.78941	-0.445105	-0.388632
-8.71941	-0.416105	-0.499632
-8.69741	-0.383105	-0.685632
-8.76441	-0.350105	-0.883632
-8.85841	-0.393105	-1.03263
-8.91141	-0.481105	-1.24763
-8.96741	-0.552105	-1.47763
-8.99841	-0.599105	-1.72163
-9.07541	-0.597105	-2.02863
-9.58541	-0.379105	-2.47163
-11.4004	0.525895	-2.67963
-14.2284	1.48989	-1.59663
-15.6204	2.44589	-0.786632
-15.6604	2.66789	-0.605632
-15.4124	2.62389	-0.753632
-12.9174	3.20289	-1.02963
-10.7224	4.15489	-1.72763
-10.9104	4.27089	-1.67063
-11.6774	3.77589	-0.128632
-12.3414	3.37789	0.600368
-13.0674	2.44789	0.906368
-13.3584	0.836895	0.925368
-13.0034	-0.614105	0.414368
-12.6944	-1.80311	0.233368
-12.5514	-2.52411	0.334368
-11.9994	-2.83211	1.01637
-10.9934	-2.64511	1.91337
-9.95541	-2.37711	2.41437
-9.28841	-2.01411	2.38437
-8.94241	-1.52411	2.05037
-8.73141	-1.04011	1.98237
-8.59141	-0.538105	2.30737
-8.37541	-0.114105	2.68237
-8.17641	0.314895	2.81137
-7.99241	0.648895	2.73337
-7.81141	0.831895	2.62637
-7.77141	0.917895	2.25437
-7.84741	0.961895	1.70837
-8.06141	1.04489	1.36137
-8.35141	1.10889	1.22537
-8.61541	1.13489	1.11137
-8.75741	1.10389	1.02437
-8.87241	1.03489	0.981368
-8.96441	0.970895	1.08437
-9.06941	0.841895	1.24637
-9.19141	0.650895	1.37337
-9.30041	0.464895	1.28837
-9.42641	0.161895	1.04737
-9.57941	-0.121105	0.830368
-9.73541	-0.433105	0.618368
-9.95341	-0.588105	0.383368
-10.1914	-0.561105	0.0823685
-10.2934	-0.331105	-0.236632
-10.1484	-0.00210506	-0.502632
-9.91241	0.301895	-0.724632
-9.72941	0.540895	-0.811632
-9.69341	0.718895	-0.805632
-9.75541	0.877895	-0.707632
-9.84241	1.03589	-0.519632
-9.91841	1.13689	-0.326632
-9.94841	1.15089	-0.216632
-9.96641	1.11689	-0.277632
-10.0154	1.07689	-0.404632
-10.0694	1.01389	-0.485632
-10.0824	0.871895	-0.512632
-10.0604	0.746895	-0.456632
-9.97641	0.611895	-0.350632
-9.77941	0.532895	-0.299632
-9.55441	0.483895	-0.386632
-9.37241	0.496895	-0.530632
-9.27741	0.526895	-0.671632
-9.28241	0.576895	-0.731632
-9.29541	0.655895	-0.726632
-9.28941	0.721895	-0.617632
-9.24941	0.752895	-0.460632
-9.22241	0.744895	-0.412632
-9.22841	0.745895	-0.550632
-9.22041	0.754895	-0.689632
-9.16541	0.780895	-0.633632
-9.10741	0.811895	-0.476632
-9.08341	0.853895	-0.342632
-9.07641	0.894895	-0.353632
-9.03241	0.954895	-0.526632
-9.00941	0.979895	-0.709632
-8.99241	0.925895	-0.740632
-8.95741	0.865895	-0.662632
-8.91041	0.726895	-0.563632
-8.82441	0.587895	-0.675632
-8.78241	0.516895	-0.922632
-8.78141	0.467895	-1.12763
-8.78741	0.417895	-1.29163
-8.77241	0.369895	-1.46563
-8.77941	0.367895	-1.59263
-8.80641	0.377895	-1.65063
-8.92541	0.388895	-1.68863
-9.14241	0.357895	-1.73363
-9.70141	0.106895	-1.65463
-10.8784	-0.504105	-1.63663
-11.6794	-0.557105	-1.72963
-11.1194	0.194895	-1.84463
-12.0644	0.0438949	-0.560632
-14.6464	-1.16611	1.16137
-13.9254	-1.65611	0.0253685
-11.4314	-1.07511	-0.792632
-11.1814	-1.38111	1.46937
-12.2304	-2.19411	2.57337
-12.1544	-2.50211	0.718368
-12.0334	-2.04311	-0.715632
-12.4484	-1.51611	-0.605632
-12.9434	-1.08111	0.145368
-13.1394	-0.682105	0.364368
-13.1024	-0.407105	0.152368
-12.9954	-0.248105	-0.0476315
-12.8754	-0.243105	-0.00663154
-12.6314	-0.288105	0.415368
-12.1224	-0.362105	1.08837
-11.3714	-0.399105	1.75137
-10.6894	-0.331105	2.05037
-10.2254	-0.177105	1.88437
-9.87641	-0.0291051	1.56137
-9.57041	0.0728949	1.44837
-9.33241	0.0668949	1.61137
-9.13141	-0.0111051	1.78837
-8.97541	-0.0951051	1.89737
-8.81141	-0.141105	1.97137
-8.64541	-0.159105	2.05837
-8.41141	-0.138105	2.09237
-8.21741	-0.0821051	2.01737
-8.16041	-0.0761051	1.87137
-8.19541	-0.127105	1.70437
-8.26341	-0.289105	1.58837
-8.43141	-0.436105	1.41937
-8.72041	-0.544105	1.34037
-8.99841	-0.642105	1.46137
-9.23241	-0.792105	1.58237
-9.36041	-0.915105	1.50637
-9.42741	-0.941105	1.28037
-9.47641	-0.926105	1.04737
-9.48241	-0.924105	0.862368
-9.48741	-0.899105	0.739368
-9.48341	-0.851105	0.638368
-9.50841	-0.864105	0.522368
-9.51441	-0.902105	0.406368
-9.47741	-0.916105	0.220368
-9.43441	-0.924105	0.0683685
-9.37241	-0.958105	-0.0226315
-9.32641	-0.989105	-0.0436315
-9.32341	-1.05411	0.0413685
-9.37241	-1.09711	0.110368
-9.51341	-1.10411	0.167368
-9.64841	-1.07711	0.134368
-9.78541	-1.00611	0.0923685
-9.91141	-0.912105	0.0793685
-9.96741	-0.827105	0.130368
-9.93941	-0.751105	0.258368
-9.81141	-0.664105	0.332368
-9.66041	-0.597105	0.320368
-9.53341	-0.542105	0.251368
-9.41341	-0.524105	0.148368
-9.34741	-0.549105	0.0883685
-9.31441	-0.595105	0.110368
-9.30941	-0.622105	0.193368
-9.34341	-0.620105	0.242368
-9.39141	-0.599105	0.182368
-9.47341	-0.620105	0.0953685
-9.51341	-0.680105	0.0723685
-9.50441	-0.760105	0.0303685
-9.45841	-0.837105	-0.0706315
-9.40741	-0.906105	-0.180632
-9.34441	-0.984105	-0.251632
-9.28441	-1.03211	-0.253632
-9.26841	-1.04411	-0.215632
-9.27341	-1.04411	-0.166632
-9.30841	-1.00511	-0.171632
-9.34541	-0.934105	-0.186632
-9.33041	-0.880105	-0.199632
-9.23141	-0.816105	-0.242632
-9.15441	-0.781105	-0.329632
-9.08941	-0.759105	-0.390632
-9.06041	-0.712105	-0.401632
-9.05941	-0.628105	-0.316632
-9.08841	-0.517105	-0.261632
-9.13341	-0.380105	-0.289632
-9.18141	-0.264105	-0.395632
-9.23441	-0.164105	-0.587632
-9.31141	-0.0671051	-0.808632
-9.34541	-0.0551051	-1.09063
-9.38141	-0.0861051	-1.47363
-9.43741	-0.149105	-1.83663
-9.46741	-0.259105	-2.21663
-9.51941	-0.373105	-2.56463
-9.57341	-0.526105	-2.74163
-9.60041	-0.661105	-2.96263
-10.0154	-0.561105	-3.19963
-11.3154	-0.145105	-2.97163
-12.9304	0.413895	-1.98763
-13.3464	0.632895	-1.55263
-14.9354	0.916895	-1.14563
-15.1854	1.52189	-0.0496315
-13.1954	2.54589	0.219368
-12.4674	3.31189	0.516368
-11.7474	3.88489	0.752368
-10.9414	3.78189	0.0383685
-10.7404	2.97789	-0.365632
-11.0444	1.90789	-0.123632
-11.5684	0.860895	0.119368
-12.2494	-0.0101051	0.0483685
-12.7484	-0.779105	-0.0516315
-12.7744	-1.43011	0.455368
-12.1684	-2.00611	1.43937
-11.3534	-2.57011	2.58237
-10.4684	-2.97811	3.74337
-9.80541	-2.96011	4.27837
-9.39941	-2.60611	4.00337
-9.04241	-2.10211	3.18737
-8.63441	-1.53511	2.55637
-8.44841	-1.10411	2.41537
-8.40741	-0.849105	2.70837
-8.40441	-0.695105	2.55337
-8.43041	-0.524105	2.00737
-8.50441	-0.254105	1.52637
-8.58341	-0.0211051	1.30037
-8.68041	0.0948949	1.09837
-8.79241	0.146895	0.678368
-8.96041	0.142895	0.331368
-9.26141	0.0648949	0.244368
-9.55141	-0.0761051	0.397368
-9.71141	-0.205105	0.598368
-9.70741	-0.216105	0.756368
-9.65741	-0.179105	0.844368
-9.46941	-0.285105	0.813368
-9.28841	-0.408105	0.696368
-9.24941	-0.563105	0.576368
-9.33341	-0.724105	0.433368
-9.47841	-0.744105	0.258368
-9.53541	-0.659105	0.0733685
-9.50941	-0.495105	-0.144632
-9.43041	-0.303105	-0.383632
-9.42041	-0.0501051	-0.634632
-9.49041	0.215895	-0.829632
-9.57541	0.420895	-0.907632
-9.60941	0.570895	-0.861632
-9.60041	0.681895	-0.813632
-9.62141	0.742895	-0.807632
-9.66441	0.745895	-0.809632
-9.68441	0.689895	-0.798632
-9.72841	0.590895	-0.764632
-9.79041	0.516895	-0.758632
-9.80541	0.444895	-0.764632
-9.79341	0.369895	-0.789632
-9.75541	0.285895	-0.898632
-9.70241	0.248895	-1.05563
-9.64541	0.240895	-1.21663
-9.55841	0.223895	-1.27263
-9.48841	0.202895	-1.23263
-9.42841	0.169895	-1.16763
-9.36841	0.121895	-1.07363
-9.30241	0.0998949	-1.01063
-9.25741	0.0608949	-1.00063
-9.22341	0.0198949	-1.03263
-9.21441	-0.0191051	-1.01263
-9.21841	-0.0481051	-0.925632
-9.20741	-0.0671051	-0.798632
-9.13841	-0.0881051	-0.663632
-9.02841	-0.101105	-0.511632
-8.94841	-0.170105	-0.394632
-8.90541	-0.280105	-0.421632
-8.85941	-0.378105	-0.641632
-8.84141	-0.466105	-0.987632
-8.89441	-0.576105	-1.30063
-8.96841	-0.645105	-1.50463
-8.95041	-0.609105	-1.69463
-8.92741	-0.462105	-1.72863
-8.95841	-0.274105	-1.73363
-9.01641	-0.121105	-1.93863
-9.14841	0.0168949	-2.31263
-9.28841	0.118895	-2.76063
-9.57641	0.227895	-3.10463
-10.5414	-0.0691051	-2.94563
-12.1484	-1.08111	-2.59963
-12.6024	-1.63911	-3.31463
-12.5564	-1.08711	-3.75163
-13.1514	-0.662105	-2.10763
-13.7314	-1.40411	0.262368
-13.4884	-2.56011	1.49437
-12.0854	-3.09411	1.24737
-10.9864	-3.10211	1.32737
-10.9804	-3.03411	1.11737
-10.9734	-3.00211	0.449368
-11.0244	-2.64511	-0.544632
-11.4004	-2.10911	-1.48263
-11.7844	-1.37011	-1.80763
-12.0554	-0.598105	-1.46063
-12.3004	0.0608949	-0.926632
-12.2724	0.618895	-0.575632
-11.9234	1.08889	-0.392632
-11.4224	1.45189	-0.205632
-10.8974	1.65789	0.156368
-10.4454	1.70489	0.731368
-10.0824	1.54789	1.26837
-9.74941	1.28889	1.54537
-9.43541	0.975895	1.54137
-9.14841	0.692895	1.46937
-8.99441	0.400895	1.53537
-8.97941	0.162895	1.69837
-9.02141	-0.0471051	1.83337
-9.13041	-0.328105	1.79037
-9.28241	-0.617105	1.52737
-9.40041	-0.830105	1.24437
-9.47641	-0.849105	1.09737
-9.51941	-0.701105	0.981368
-9.62641	-0.532105	0.773368
-9.75741	-0.419105	0.576368
-9.83041	-0.354105	0.465368
-9.81141	-0.334105	0.392368
-9.78841	-0.380105	0.356368
-9.67541	-0.454105	0.285368
-9.55741	-0.494105	0.269368
-9.43841	-0.528105	0.123368
-9.46741	-0.557105	0.190368
-9.46141	-0.645105	0.256368
-9.50941	-0.780105	-0.0106315
-9.59141	-0.948105	-0.240632
-9.62541	-1.08111	-0.497632
-9.66841	-1.15711	-0.723632
-9.71341	-1.21311	-0.926632
-9.80641	-1.20011	-1.01663
-9.79841	-1.33111	-1.11663
-9.93341	-1.11411	-1.04363
-9.90241	-1.18211	-0.988632
-9.67941	-1.34411	-1.20863
-9.59841	-1.13711	-1.10363
-9.58941	-1.01111	-1.02063
-9.64141	-0.868105	-0.884632
-9.63841	-0.780105	-0.830632
-9.59041	-0.780105	-0.880632
-9.48341	-0.798105	-1.03263
-9.40341	-0.837105	-1.12463
-9.31641	-0.886105	-1.13063
-9.24541	-0.944105	-1.05463
-9.24841	-1.00711	-1.00063
-9.31341	-1.02911	-0.986632
-9.41141	-1.05411	-1.04963
-9.49441	-0.990105	-1.11263
-9.52541	-0.899105	-1.19363
-9.52241	-0.777105	-1.25163
-9.52141	-0.661105	-1.25363
-9.46941	-0.542105	-1.20963
-9.41041	-0.428105	-1.13563
-9.34741	-0.340105	-1.07963
-9.28941	-0.267105	-1.04163
-9.25841	-0.217105	-0.999632
-9.20241	-0.216105	-0.936632
-9.15241	-0.242105	-0.903632
-9.12841	-0.297105	-0.885632
-9.12941	-0.366105	-0.904632
-9.15741	-0.459105	-0.961632
-9.18741	-0.549105	-1.03463
-9.17741	-0.601105	-1.05063
-9.14341	-0.636105	-0.994632
-9.11841	-0.638105	-0.936632
-9.09641	-0.618105	-0.977632
-9.11741	-0.575105	-1.07563
-9.12541	-0.602105	-1.20263
-9.13841	-0.688105	-1.27263
-9.16541	-0.784105	-1.27163
-9.18541	-0.891105	-1.38663
-9.26341	-0.962105	-1.54763
-9.35141	-0.998105	-1.73463
-9.37941	-1.02911	-1.94963
-9.36441	-1.01611	-2.28363
-9.41141	-0.872105	-2.52263
-9.48741	-0.670105	-2.55863
-9.89741	-0.310105	-2.46663
-10.9884	0.258895	-2.29463
-12.5164	0.859895	-2.21563
-13.2024	1.07889	-2.43763
-12.8084	1.00689	-2.18063
-12.3984	1.13189	-1.96363
-12.5304	1.54789	-2.16763
-12.0714	2.14389	-1.98063
-11.5264	2.26189	-0.695632
-10.9784	2.20889	0.840368
-10.4384	2.11689	0.529368
-10.3684	1.84989	-0.953632
-10.7284	1.38989	-1.70263
-11.1894	0.794895	-1.70463
-11.6284	0.256895	-1.44463
-11.9584	-0.268105	-1.24163
-12.0534	-0.884105	-1.18363
-11.8434	-1.39611	-1.16063
-11.3714	-1.77011	-1.04163
-10.9614	-1.84011	-0.648632
-10.6674	-1.63311	-0.131632
-10.3504	-1.31011	0.386368
-10.0304	-1.03511	0.755368
-9.81841	-0.886105	0.833368
-9.67341	-0.913105	0.742368
-9.58141	-0.937105	0.650368
-9.46941	-1.03411	0.730368
-9.32541	-1.09311	1.04137
-9.12841	-1.05611	1.47737
-8.87841	-0.895105	1.82037
-8.64541	-0.562105	2.06037
-8.44141	-0.223105	2.25837
-8.38641	0.00889494	2.30937
-8.40141	0.110895	2.21537
-8.56541	0.119895	1.81437
-8.77741	0.0698949	1.21337
-9.08041	-0.0311051	0.787368
-9.30841	-0.256105	0.618368
-9.37341	-0.601105	0.487368
-9.37841	-1.02411	0.368368
-9.39041	-1.24811	0.334368
-9.62641	-1.31011	0.469368
-9.87441	-1.40411	0.576368
-10.1184	-1.31111	0.480368
-10.2474	-1.22811	0.216368
-10.3584	-1.12211	-0.186632
-10.4194	-0.989105	-0.541632
-10.4674	-0.789105	-0.933632
-10.5364	-0.584105	-1.04963
-10.4634	-0.321105	-1.01863
-10.2754	-0.0971051	-1.37063
-10.0764	0.105895	-1.54063
-9.94441	0.227895	-1.35963
-9.87741	0.285895	-1.01763
-9.78341	0.321895	-0.677632
-9.68541	0.320895	-0.421632
-9.70041	0.263895	-0.176632
-9.73041	0.155895	0.0483685
-9.76041	0.0518949	-0.00863154
-9.80141	-0.0671051	-0.188632
-9.85241	-0.166105	-0.316632
-9.86141	-0.183105	-0.461632
-9.79341	-0.153105	-0.623632
-9.61241	-0.0811051	-0.745632
-9.39141	-0.00910506	-0.891632
-9.26341	0.124895	-1.04763
-9.24941	0.212895	-1.07563
-9.28841	0.230895	-0.909632
-9.28041	0.182895	-0.665632
-9.25041	0.112895	-0.511632
-9.18841	0.102895	-0.529632
-9.06341	0.122895	-0.473632
-8.96141	0.105895	-0.459632
-8.89241	0.165895	-0.538632
-8.86441	0.257895	-0.617632
-8.87241	0.350895	-0.572632
-8.88741	0.416895	-0.433632
-8.87641	0.443895	-0.314632
-8.86041	0.438895	-0.355632
-8.84641	0.415895	-0.545632
-8.82041	0.388895	-0.789632
-8.79041	0.317895	-0.997632
-8.77741	0.241895	-1.22063
-8.77641	0.195895	-1.47563
-8.82641	0.167895	-1.63063
-8.91641	0.123895	-1.69363
-9.05841	0.0398949	-1.70463
-9.36441	-0.150105	-1.61263
-10.0124	-0.497105	-1.33863
-10.8844	-0.970105	-0.955632
-11.6534	-1.35011	-0.641632
-12.4854	-1.75611	-0.115632
-14.2044	-2.37711	0.796368
-15.3344	-3.51111	1.15737
-13.9704	-3.66711	0.392368
-11.7754	-2.56511	-0.399632
-10.9804	-2.62911	1.39637
-10.5304	-2.83511	4.15237
-10.1114	-2.58311	3.94937
-10.7114	-1.93711	1.90837
-11.7644	-0.971105	0.568368
-12.5764	-0.152105	-0.0426315
-11.4864	-0.812105	-0.543632
-11.6534	-0.734105	-0.674632
-11.7554	-0.608105	-0.937632
-12.0134	-0.524105	-1.07063
-12.3474	-0.402105	-1.09163
-12.6484	-0.295105	-0.970632
-12.7184	-0.344105	-0.999632
-12.6914	-0.423105	-1.09763
-12.6514	-0.514105	-1.07063
-12.4244	-0.545105	-0.737632
-11.9884	-0.550105	-0.288632
-11.5004	-0.653105	0.0853685
-11.0194	-0.781105	0.336368
-10.5684	-0.908105	0.501368
-10.1704	-0.899105	0.653368
-9.85541	-0.840105	0.868368
-9.57541	-0.770105	1.06237
-9.38341	-0.667105	1.24937
-9.18641	-0.634105	1.40437
-8.95041	-0.620105	1.46837
-8.72241	-0.567105	1.49837
-8.47941	-0.435105	1.62037
-8.19941	-0.333105	1.81737
-7.90141	-0.313105	1.96937
-7.70741	-0.379105	1.81337
-7.77541	-0.521105	1.39437
-8.07241	-0.706105	0.999368
-8.51641	-0.934105	0.804368
-9.03641	-1.07511	0.774368
-9.43941	-1.17311	0.758368
-9.67841	-1.25311	0.736368
-9.82141	-1.14011	0.785368
-9.83841	-1.08711	0.787368
-9.61941	-1.29011	0.446368
-9.53941	-1.13711	0.0983685
-9.67141	-1.11011	-0.111632
-9.88741	-1.07411	-0.178632
-10.0224	-1.00411	-0.230632
-10.1084	-0.885105	-0.344632
-10.1564	-0.758105	-0.467632
-10.1804	-0.683105	-0.505632
-10.1534	-0.636105	-0.387632
-10.0854	-0.660105	-0.244632
-10.0664	-0.712105	-0.185632
-10.0484	-0.809105	-0.254632
-10.0564	-0.929105	-0.362632
-10.0404	-1.01511	-0.404632
-9.95641	-1.08711	-0.469632
-9.90541	-1.10811	-0.543632
-9.84641	-1.09511	-0.594632
-9.78141	-1.07811	-0.586632
-9.70641	-1.02311	-0.556632
-9.64441	-0.956105	-0.561632
-9.60041	-0.886105	-0.619632
-9.54841	-0.817105	-0.673632
-9.52941	-0.752105	-0.691632
-9.51941	-0.670105	-0.628632
-9.47141	-0.696105	-0.517632
-9.38741	-0.806105	-0.509632
-9.31741	-0.968105	-0.521632
-9.33541	-1.08711	-0.556632
-9.39841	-1.15411	-0.485632
-9.40441	-1.20611	-0.440632
-9.39941	-1.20911	-0.404632
-9.38241	-1.16611	-0.369632
-9.35141	-1.10311	-0.387632
-9.33441	-1.01511	-0.396632
-9.30341	-0.943105	-0.416632
-9.24741	-0.908105	-0.445632
-9.20741	-0.854105	-0.548632
-9.24441	-0.808105	-0.613632
-9.33141	-0.741105	-0.646632
-9.38241	-0.684105	-0.646632
-9.44941	-0.633105	-0.678632
-9.53741	-0.550105	-0.680632
-9.56741	-0.520105	-0.689632
-9.58041	-0.506105	-0.686632
-9.55141	-0.493105	-0.687632
-9.52241	-0.467105	-0.639632
-9.45041	-0.479105	-0.600632
-9.34541	-0.481105	-0.627632
-9.30941	-0.443105	-0.633632
-9.34141	-0.447105	-0.642632
-9.34541	-0.483105	-0.691632
-9.35141	-0.539105	-0.794632
-9.35241	-0.612105	-0.908632
-9.34841	-0.677105	-1.01163
-9.34641	-0.732105	-1.11463
-9.28641	-0.721105	-1.16563
-9.21441	-0.668105	-1.22163
-9.20041	-0.584105	-1.32263
-9.17141	-0.531105	-1.48663
-9.16341	-0.454105	-1.61563
-9.12341	-0.423105	-1.71463
-9.08941	-0.389105	-1.80163
-9.05141	-0.356105	-1.88863
-9.10441	-0.316105	-1.97363
-9.46141	-0.170105	-2.00163
-10.5384	0.176895	-1.76863
-11.8794	0.500895	-1.43163
-12.8204	0.510895	-1.16163
-13.7444	0.750895	-0.429632
-12.8594	1.08289	0.0393685
-11.1684	1.44389	0.0903685
-10.2034	1.79489	0.432368
-9.55141	1.94889	0.839368
-8.99741	1.75489	1.23237
-8.94041	1.32189	1.17437
-9.50141	0.904895	0.797368
-10.2624	0.623895	0.428368
-10.9744	0.256895	-0.0226315
-11.6894	-0.218105	-0.556632
-12.5024	-0.782105	-1.02663
-13.1654	-1.23011	-1.23863
-13.2674	-1.49611	-1.23363
-12.9834	-1.54111	-0.868632
-12.6214	-1.43211	-0.276632
-12.2974	-1.30411	0.180368
-11.9384	-1.28911	0.461368
-11.6674	-1.31011	0.483368
-11.4004	-1.28211	0.407368
-11.2144	-1.11311	0.427368
-11.0284	-0.908105	0.490368
-10.7934	-0.744105	0.594368
-10.5104	-0.509105	0.820368
-10.1054	-0.282105	1.01237
-9.64941	-0.131105	1.25337
-9.14841	-0.0691051	1.41737
-8.74341	-0.0641051	1.47037
-8.47441	-0.141105	1.53137
-8.32941	-0.279105	1.58037
-8.29941	-0.408105	1.58537
-8.31141	-0.549105	1.58937
-8.30141	-0.612105	1.61137
-8.29441	-0.594105	1.59837
-8.29841	-0.519105	1.45037
-8.32741	-0.399105	1.15137
-8.41241	-0.159105	0.782368
-8.33941	-0.151105	0.560368
-8.17241	-0.219105	0.336368
-8.69641	0.534895	0.409368
-9.05341	0.486895	0.153368
-9.63841	0.380895	0.211368
-10.0804	0.151895	0.547368
-10.4304	0.161895	0.614368
-10.3504	-0.142105	0.156368
-10.3314	-0.167105	-0.459632
-10.3404	-0.166105	-0.861632
-10.2494	-0.294105	-0.975632
-10.1384	-0.305105	-0.834632
-9.98141	-0.294105	-0.548632
-9.86441	-0.133105	-0.324632
-9.65741	-0.00310506	-0.217632
-9.47341	0.149895	-0.157632
-9.32941	0.251895	-0.115632
-9.28041	0.316895	-0.171632
-9.29541	0.370895	-0.354632
-9.32741	0.398895	-0.563632
-9.34441	0.387895	-0.763632
-9.36441	0.327895	-0.916632
-9.41541	0.246895	-1.05063
-9.53441	0.135895	-1.12863
-9.64141	0.111895	-1.17563
-9.77041	0.127895	-1.19163
-9.89741	0.116895	-1.18663
-9.99941	0.0858949	-1.07063
-9.99741	0.103895	-0.960632
-9.83141	0.139895	-0.893632
-9.58041	0.167895	-0.815632
-9.35541	0.157895	-0.783632
-9.26541	0.0998949	-0.817632
-9.24841	0.0338949	-0.844632
-9.27241	-0.0381051	-0.880632
-9.26241	-0.0681051	-0.942632
-9.24241	-0.0931051	-1.05063
-9.21741	-0.0891051	-1.23863
-9.21741	-0.0681051	-1.44663
-9.23841	-0.0521051	-1.62063
-9.26941	-0.0761051	-1.75063
-9.31841	-0.114105	-1.81963
-9.32941	-0.157105	-1.87563
-9.36241	-0.201105	-1.90663
-9.36841	-0.271105	-1.91563
-9.38741	-0.368105	-1.93263
-9.38541	-0.443105	-1.98663
-9.36441	-0.513105	-2.07663
-9.34241	-0.609105	-2.12363
-9.33241	-0.706105	-2.13263
-9.28341	-0.784105	-2.08263
-9.20041	-0.828105	-1.98063
-9.09141	-0.837105	-1.93163
-9.03141	-0.797105	-1.96063
-9.01041	-0.788105	-2.05163
-8.96741	-0.630105	-2.22663
-8.99941	-0.354105	-2.27163
-8.99941	-0.164105	-2.29863
-8.91941	-0.0631051	-2.45563
-8.89041	-0.0611051	-2.62563
-9.03041	-0.0971051	-2.90063
-9.58841	-0.292105	-3.07063
-10.8254	-0.965105	-3.08063
-12.1854	-1.51611	-3.38163
-13.0534	-1.07411	-3.60963
-14.2164	-1.14711	-2.56263
-14.7754	-2.31411	-1.45863
-13.3344	-2.32311	-1.18563
-11.6764	-1.91311	-0.0706315
-11.1714	-2.73211	1.02537
-11.1474	-3.50511	1.61937
-11.3274	-3.34111	1.26637
-11.8334	-2.76011	0.534368
-12.2854	-2.03211	-0.405632
-12.5584	-1.08811	-1.37763
-12.8934	-0.467105	-1.75163
-13.2364	-0.177105	-1.92863
-13.2484	0.0498949	-2.01763
-12.8904	0.178895	-1.10763
-12.2544	0.204895	0.113368
-11.5844	0.174895	1.38637
-10.8344	0.119895	2.87037
-10.1544	0.184895	3.31737
-9.75641	0.301895	2.71937
-9.53241	0.377895	2.06337
-9.43241	0.572895	1.90937
-9.35441	0.770895	2.24437
-9.03841	1.02589	2.72637
-8.70741	1.19189	2.94437
-8.50641	1.28889	2.66237
-8.46541	1.27989	2.23037
-8.44441	1.14089	1.88537
-8.49941	0.888895	1.64237
-8.64441	0.522895	1.38537
-8.83341	0.158895	1.07637
-9.04241	-0.163105	0.844368
-9.32041	-0.374105	0.790368
-9.52941	-0.481105	0.912368
-9.59841	-0.469105	1.05337
-9.64841	-0.416105	1.13837
-9.61841	-0.363105	1.18437
-9.46141	-0.331105	1.06637
-9.31541	-0.403105	0.959368
-9.21241	-0.559105	0.914368
-9.20241	-0.765105	0.852368
-9.27241	-0.935105	0.738368
-9.33941	-1.05011	0.592368
-9.43841	-1.07111	0.432368
-9.46941	-1.10411	0.337368
-9.49841	-1.13811	0.268368
-9.52341	-1.13311	0.210368
-9.52441	-1.07411	0.239368
-9.52141	-0.967105	0.297368
-9.54541	-0.886105	0.447368
-9.59041	-0.797105	0.561368
-9.60341	-0.686105	0.543368
-9.64141	-0.552105	0.471368
-9.65641	-0.468105	0.375368
-9.60541	-0.396105	0.299368
-9.54341	-0.327105	0.353368
-9.45541	-0.290105	0.415368
-9.39541	-0.300105	0.417368
-9.37041	-0.341105	0.363368
-9.37541	-0.433105	0.279368
-9.44941	-0.514105	0.263368
-9.52241	-0.621105	0.277368
-9.57041	-0.763105	0.266368
-9.63641	-0.918105	0.201368
-9.66541	-1.08011	0.0293685
-9.69741	-1.19311	-0.154632
-9.68741	-1.28411	-0.313632
-9.66541	-1.36311	-0.398632
-9.62441	-1.37711	-0.393632
-9.53341	-1.34911	-0.330632
-9.43341	-1.24211	-0.236632
-9.38341	-1.09611	-0.147632
-9.34941	-0.927105	-0.0986315
-9.28841	-0.765105	-0.0696315
-9.21141	-0.599105	0.0123685
-9.12541	-0.451105	0.182368
-9.01141	-0.333105	0.467368
-8.86341	-0.240105	0.663368
-8.75741	-0.195105	0.607368
-8.71841	-0.193105	0.361368
-8.75041	-0.194105	0.122368
-8.79641	-0.169105	-0.00563154
-8.82341	-0.188105	-0.180632
-8.86841	-0.312105	-0.427632
-8.91641	-0.560105	-0.752632
-8.94841	-0.862105	-1.15063
-9.02741	-1.12811	-1.46763
-9.08141	-1.34911	-1.72963
-9.08641	-1.46111	-2.00263
-9.16741	-1.39711	-2.26663
-9.78441	-0.690105	-2.68563
-12.2794	0.651895	-1.66063
-15.4294	1.69289	1.62437
-16.4674	1.80089	2.64437
-15.9024	1.85889	1.07337
-12.7054	2.54889	0.00736846
-9.00141	3.50289	-0.920632
-7.62241	3.67589	-0.753632
-8.71341	3.37289	0.450368
-10.3904	2.63189	1.75537
-11.0284	1.76789	1.72337
-11.8244	0.841895	0.605368
-12.9744	0.177895	-0.326632
-13.5384	-0.334105	-0.509632
-13.5224	-0.825105	-0.0256315
-13.2284	-1.16111	0.585368
-12.6614	-1.14711	1.00937
-11.8654	-1.00611	1.64237
-10.8434	-0.892105	2.53037
-9.96641	-0.750105	3.18337
-9.42241	-0.561105	3.22337
-9.18541	-0.332105	2.93237
-9.04241	-0.167105	2.69237
-8.89741	-0.133105	2.62337
-8.78041	-0.216105	2.72837
-8.73941	-0.387105	2.81337
-8.71941	-0.574105	2.61937
-8.72841	-0.606105	2.19137
-8.72841	-0.458105	1.86537
-8.73941	-0.202105	1.88237
-8.79941	0.0198949	1.89737
-8.86241	0.256895	1.70537
-8.96241	0.422895	1.53737
-9.11441	0.534895	1.38137
-9.28441	0.561895	1.37937
-9.43941	0.559895	1.39237
-9.57841	0.491895	1.27437
-9.69341	0.396895	1.08437
-9.72841	0.338895	0.940368
-9.75241	0.266895	0.874368
-9.75841	0.205895	0.797368
-9.71441	0.145895	0.636368
-9.66141	0.129895	0.453368
-9.61141	0.140895	0.243368
-9.55341	0.209895	0.0523685
-9.44641	0.280895	-0.115632
-9.37241	0.353895	-0.240632
-9.34141	0.418895	-0.381632
-9.36941	0.489895	-0.524632
-9.45241	0.556895	-0.560632
-9.55041	0.598895	-0.558632
-9.70141	0.632895	-0.551632
-9.89441	0.629895	-0.517632
-10.0434	0.563895	-0.460632
-10.1354	0.513895	-0.405632
-10.1564	0.438895	-0.369632
-10.1294	0.399895	-0.320632
-10.0724	0.382895	-0.311632
-9.94041	0.387895	-0.378632
-9.81641	0.442895	-0.453632
-9.72141	0.477895	-0.453632
-9.65141	0.493895	-0.357632
-9.61941	0.477895	-0.240632
-9.60541	0.454895	-0.195632
-9.60341	0.463895	-0.225632
-9.58241	0.474895	-0.280632
-9.54241	0.474895	-0.308632
-9.48041	0.452895	-0.370632
-9.46141	0.414895	-0.504632
-9.52441	0.374895	-0.621632
-9.54841	0.325895	-0.598632
-9.53141	0.263895	-0.511632
-9.47641	0.206895	-0.502632
-9.43241	0.146895	-0.564632
-9.43841	0.0858949	-0.681632
-9.46641	0.0188949	-0.734632
-9.49741	-0.0461051	-0.781632
-9.52841	-0.0821051	-0.873632
-9.52141	-0.0551051	-0.971632
-9.47341	0.00589494	-1.01463
-9.39741	0.0928949	-0.953632
-9.32041	0.156895	-0.861632
-9.21341	0.245895	-0.795632
-9.10741	0.297895	-0.719632
-8.98541	0.325895	-0.639632
-8.85841	0.330895	-0.562632
-8.72341	0.294895	-0.513632
-8.62941	0.252895	-0.533632
-8.59541	0.219895	-0.630632
-8.59841	0.156895	-0.862632
-8.58241	0.127895	-1.23663
-8.61241	0.170895	-1.67463
-8.73941	0.209895	-2.13763
-8.92241	0.273895	-2.49763
-9.12941	0.315895	-2.68063
-9.62141	0.223895	-2.51163
-10.8664	-0.492105	-2.02463
-11.6014	-0.858105	-2.13163
-12.3764	-0.649105	-2.17763
-15.1854	-1.04511	-0.189632
-15.4424	-1.73911	0.0433685
-13.0634	-1.78711	-0.00463154
-11.5344	-2.05511	2.01637
-11.3424	-3.42611	3.21737
-10.9414	-4.15511	1.62437
-10.6374	-3.54111	-0.120632
-10.8494	-2.47611	-0.0476315
-11.4654	-1.48011	0.676368
-12.2034	-0.618105	0.779368
-12.6624	0.142895	0.360368
-12.6244	0.592895	-0.251632
-12.4084	0.727895	-1.18463
-12.3504	0.657895	-1.58063
-12.2414	0.408895	-0.971632
-11.8144	0.0888949	0.427368
-11.0814	-0.202105	1.88137
-10.3384	-0.352105	2.34837
-9.90741	-0.340105	1.91037
-9.62241	-0.333105	1.20937
-9.41641	-0.329105	0.775368
-9.28841	-0.365105	1.08637
-9.08541	-0.426105	1.70837
-8.90841	-0.403105	1.98337
-8.79341	-0.380105	1.91437
-8.71841	-0.384105	1.75337
-8.60141	-0.431105	1.73937
-8.45141	-0.442105	1.93837
-8.29541	-0.370105	2.08637
-8.22941	-0.281105	2.05437
-8.23241	-0.215105	1.90237
-8.37041	-0.228105	1.68837
-8.62641	-0.299105	1.47537
-8.90541	-0.437105	1.33337
-9.15341	-0.598105	1.20737
-9.28541	-0.737105	1.07737
-9.38041	-0.871105	1.06237
-9.43841	-0.933105	1.05737
-9.45741	-0.890105	1.07137
-9.44241	-0.811105	1.06437
-9.44441	-0.704105	0.988368
-9.50941	-0.590105	0.912368
-9.58541	-0.553105	0.762368
-9.68041	-0.556105	0.639368
-9.72941	-0.602105	0.523368
-9.76941	-0.656105	0.480368
-9.77041	-0.756105	0.476368
-9.76041	-0.858105	0.419368
-9.77141	-0.954105	0.306368
-9.78841	-1.04911	0.274368
-9.83241	-1.15911	0.275368
-9.85641	-1.19811	0.210368
-9.90141	-1.20311	0.127368
-9.96641	-1.17811	0.0623685
-10.0354	-1.11811	0.0293685
-10.0674	-1.05111	-0.0266315
-10.0604	-0.959105	-0.0356315
-10.0144	-0.826105	-0.0766315
-9.97841	-0.675105	-0.108632
-9.97041	-0.428105	-0.179632
-10.2154	0.0888949	0.0923685
-9.93141	-0.219105	-0.0676315
-9.71441	-0.373105	-0.295632
-9.67141	-0.358105	-0.461632
-9.73941	-0.393105	-0.559632
-9.83141	-0.448105	-0.519632
-9.87841	-0.479105	-0.335632
-9.79841	-0.560105	-0.0966315
-9.73341	-0.624105	-0.0606315
-9.67141	-0.684105	-0.118632
-9.61341	-0.742105	-0.228632
-9.51541	-0.757105	-0.263632
-9.41141	-0.743105	-0.185632
-9.35341	-0.698105	-0.105632
-9.33941	-0.608105	-0.105632
-9.38641	-0.501105	-0.199632
-9.42541	-0.432105	-0.271632
-9.41441	-0.399105	-0.307632
-9.35141	-0.375105	-0.331632
-9.26341	-0.347105	-0.360632
-9.22041	-0.345105	-0.414632
-9.19041	-0.354105	-0.459632
-9.16841	-0.420105	-0.490632
-9.15341	-0.500105	-0.526632
-9.15941	-0.567105	-0.584632
-9.17541	-0.588105	-0.624632
-9.19541	-0.580105	-0.662632
-9.23241	-0.537105	-0.742632
-9.29741	-0.461105	-0.852632
-9.39641	-0.367105	-0.926632
-9.42141	-0.244105	-0.893632
-9.36441	-0.148105	-0.777632
-9.28241	-0.0901051	-0.655632
-9.24641	-0.0931051	-0.566632
-9.22641	-0.0911051	-0.488632
-9.18941	-0.0991051	-0.445632
-9.23541	-0.0681051	-0.507632
-9.37441	-0.0391051	-0.678632
-9.55841	-0.0521051	-0.942632
-9.76041	-0.0601051	-1.20463
-9.97341	-0.0521051	-1.48563
-10.4794	0.0538949	-1.65763
-11.5564	0.327895	-1.59763
-12.9064	0.641895	-1.38063
-13.1864	0.552895	-1.38963
-12.3044	0.335895	-1.55263
-11.4014	0.461895	-1.62663
-10.6434	0.920895	-1.45763
-10.2804	1.37589	-0.980632
-10.2014	1.38289	-0.233632
-10.1924	1.10889	0.110368
-10.7034	0.804895	-0.313632
-11.3784	0.548895	-0.940632
-11.9364	0.209895	-1.37663
-12.2564	-0.231105	-1.50763
-12.6214	-0.587105	-1.38663
-13.0844	-0.768105	-0.918632
-13.0994	-0.843105	-0.399632
-12.5674	-0.951105	0.0683685
-12.0094	-0.962105	0.535368
-11.3634	-1.11811	0.929368
-10.7874	-1.21311	1.28037
-10.3434	-1.30211	1.73237
-10.0164	-1.34611	2.30637
-9.66741	-1.43811	2.70337
-9.38141	-1.53911	2.86837
-9.18341	-1.60611	2.98037
-8.97841	-1.58011	3.04337
-8.78041	-1.47211	3.13237
-8.56341	-1.39911	3.12537
-8.46541	-1.30511	2.78737
-8.53341	-1.18611	2.18937
-8.64941	-1.01611	1.62837
-8.83841	-0.811105	1.35737
-9.00541	-0.750105	1.34337
-9.15941	-0.793105	1.28837
-9.27841	-0.857105	1.05737
-9.36641	-0.925105	0.997368
-9.34641	-1.02711	1.01537
-9.45441	-0.933105	1.03837
-9.70641	-0.759105	0.978368
-9.82741	-0.750105	0.792368
-9.80941	-0.700105	0.577368
-9.79241	-0.635105	0.312368
-9.84841	-0.659105	0.0603685
-9.94241	-0.646105	-0.0876315
-9.88541	-0.626105	-0.178632
-9.73741	-0.534105	-0.185632
-9.52541	-0.399105	-0.116632
-9.38541	-0.223105	-0.0896315
-9.28841	-0.0841051	-0.115632
-9.30841	0.0908949	-0.226632
-9.39041	0.197895	-0.251632
-9.40941	0.266895	-0.192632
-9.45941	0.280895	-0.0306315
-9.50441	0.267895	0.122368
-9.60241	0.244895	0.225368
-9.72041	0.134895	0.247368
-9.80241	-0.0241051	0.0773685
-9.84441	-0.202105	-0.172632
-9.83341	-0.349105	-0.385632
-9.82241	-0.435105	-0.561632
-9.74241	-0.468105	-0.671632
-9.59041	-0.443105	-0.637632
-9.43741	-0.380105	-0.566632
-9.37241	-0.318105	-0.418632
-9.34841	-0.280105	-0.172632
-9.33441	-0.176105	0.0373685
-9.29941	-0.106105	0.102368
-9.26441	-0.104105	0.0573685
-9.25041	-0.127105	-0.139632
-9.26341	-0.156105	-0.434632
-9.29341	-0.156105	-0.666632
-9.29441	-0.176105	-0.801632
-9.25141	-0.238105	-0.866632
-9.18141	-0.338105	-0.841632
[truncated: 708 more rows]

## Sheet: P_05
acc (m/s2)
V	ML	AP
-12.3367	0.732412	0.948632
-12.3597	1.18541	0.900632
-11.5737	1.57541	1.21163
-10.8007	1.83841	1.38963
-10.4087	1.72041	1.02763
-10.3517	1.15841	0.853632
-10.5467	0.543412	1.00163
-10.6717	0.018412	1.00163
-10.6397	-0.475588	1.02663
-10.3587	-1.02359	1.07363
-9.89875	-1.54959	1.26363
-9.36775	-2.06659	1.61763
-8.92375	-2.46659	1.96263
-8.54875	-2.72759	2.12663
-8.26875	-2.65259	2.13663
-8.05675	-2.41459	2.04463
-7.96475	-2.02359	1.96863
-8.05175	-1.51059	1.82063
-8.31775	-0.983588	1.62063
-8.66475	-0.525588	1.69063
-9.07375	-0.130588	1.87363
-9.58375	0.120412	1.99863
-9.96275	0.207412	2.02163
-10.1177	0.135412	1.93463
-10.0857	-0.010588	1.88963
-9.94075	-0.143588	1.85363
-9.85575	-0.215588	1.85763
-9.74275	-0.291588	1.85663
-9.65075	-0.360588	1.73563
-9.55475	-0.411588	1.50363
-9.39175	-0.402588	1.22963
-9.24275	-0.341588	1.04363
-9.14075	-0.268588	0.923632
-9.07775	-0.237588	0.759632
-9.09075	-0.321588	0.553632
-9.17875	-0.480588	0.382632
-9.29175	-0.691588	0.211632
-9.45575	-0.910588	0.138632
-9.65275	-1.11559	0.0776324
-9.81275	-1.34659	0.163632
-9.91775	-1.57759	0.279632
-9.92875	-1.75859	0.362632
-9.89475	-1.86959	0.483632
-9.82875	-1.90559	0.552632
-9.71275	-1.93859	0.545632
-9.57475	-1.99059	0.483632
-9.41975	-2.06959	0.432632
-9.30075	-2.12359	0.438632
-9.25775	-2.14259	0.501632
-9.29675	-2.10859	0.521632
-9.32375	-2.07159	0.588632
-9.31575	-2.02159	0.637632
-9.31475	-1.94959	0.658632
-9.31575	-1.90459	0.700632
-9.25975	-1.81059	0.810632
-9.21375	-1.71559	0.885632
-9.18275	-1.67359	0.903632
-9.12175	-1.64059	0.969632
-9.05675	-1.57759	1.00263
-8.99675	-1.50259	0.970632
-8.94375	-1.39859	0.968632
-8.90975	-1.28159	1.03563
-8.91175	-1.13459	1.11863
-9.02375	-0.967588	1.09863
-9.16675	-0.817588	0.865632
-9.26675	-0.662588	0.657632
-9.32975	-0.557588	0.643632
-9.44675	-0.476588	0.697632
-9.59975	-0.442588	0.722632
-9.67975	-0.398588	0.732632
-9.76475	-0.328588	0.740632
-9.93775	-0.194588	0.773632
-10.4017	0.145412	1.06263
-11.3637	0.806412	1.87863
-12.8697	1.64241	3.08863
-14.0517	2.10441	3.37763
-13.2327	1.75441	1.99663
-11.0887	1.06641	0.632632
-9.48475	0.755412	0.727632
-9.29575	0.412412	1.34063
-10.2177	-0.141588	1.23863
-11.0467	-0.738588	0.950632
-11.1327	-1.33759	0.666632
-10.9287	-1.71759	0.423632
-10.7647	-1.71359	0.108632
-10.6927	-1.40659	-0.129368
-10.7317	-0.960588	-0.0803676
-10.7487	-0.473588	0.209632
-10.6217	-0.025588	0.625632
-10.3117	0.363412	1.01263
-9.95575	0.637412	1.31163
-9.63575	0.852412	1.47963
-9.33275	1.02641	1.57263
-9.01975	1.08241	1.65563
-8.71875	1.17041	1.69563
-8.49975	1.27141	1.79163
-8.35975	1.27341	1.89463
-8.34975	1.19141	2.03763
-8.47175	1.02141	2.11563
-8.79275	0.908412	2.22363
-9.16875	0.740412	2.34463
-9.49075	0.663412	2.39663
-9.75175	0.672412	2.38963
-9.87475	0.712412	2.23063
-9.85375	0.841412	2.11263
-9.80375	0.938412	2.16663
-9.77875	0.966412	2.33563
-9.77675	0.946412	2.36363
-9.85875	0.825412	2.24463
-9.88075	0.665412	2.19563
-9.92675	0.535412	2.14663
-10.0127	0.497412	1.95863
-10.1037	0.526412	1.63163
-10.1047	0.610412	1.32063
-10.0657	0.723412	1.12563
-10.0227	0.871412	0.995632
-9.98175	1.00041	0.888632
-9.89175	1.06041	0.836632
-9.79375	1.08141	0.843632
-9.68075	1.06841	0.870632
-9.59175	1.05541	0.919632
-9.52375	1.10141	0.908632
-9.46675	1.18741	0.814632
-9.43575	1.28441	0.765632
-9.40075	1.36041	0.780632
-9.37475	1.43041	0.810632
-9.37075	1.47041	0.849632
-9.38975	1.51441	0.858632
-9.39975	1.54541	0.838632
-9.43375	1.54641	0.847632
-9.51675	1.49141	0.841632
-9.54475	1.41241	0.800632
-9.53575	1.37341	0.762632
-9.50275	1.35041	0.727632
-9.46275	1.35241	0.710632
-9.44875	1.35241	0.735632
-9.46675	1.35241	0.744632
-9.48575	1.38841	0.700632
-9.45775	1.39541	0.673632
-9.44175	1.35941	0.769632
-9.48475	1.33041	0.785632
-9.47775	1.33841	0.630632
-9.42275	1.31841	0.566632
-9.39275	1.29241	0.688632
-9.40875	1.25841	0.834632
-9.38075	1.25541	0.876632
-9.23975	1.18141	0.834632
-9.05575	1.08041	0.773632
-8.90675	1.00641	0.671632
-8.84675	1.05041	0.402632
-8.81475	1.20441	0.133632
-8.78975	1.38541	-0.0493676
-8.91375	1.46641	0.200632
-9.85575	0.810412	1.70263
-10.6887	0.324412	2.81563
-11.1647	-0.137588	0.614632
-12.6317	-0.629588	-0.201368
-12.1957	-1.82859	2.41663
-11.2847	-2.82959	2.20263
-10.9307	-2.34959	0.282632
-9.73875	-2.15559	0.246632
-8.96075	-2.23859	0.906632
-9.40875	-1.90559	1.42063
-10.3147	-1.03859	1.30163
-10.5797	-0.082588	0.869632
-8.77875	-1.99559	1.54063
-9.72475	-1.04459	0.838632
-10.1577	-0.230588	0.815632
-10.5497	0.411412	1.23963
-11.1767	1.28741	1.92863
-11.6787	2.33441	2.21463
-11.5417	3.25341	1.95463
-10.6987	3.54141	1.62263
-9.60075	3.05741	1.67163
-8.79175	2.15341	2.12263
-8.37275	1.10541	2.40263
-8.24375	0.089412	2.31163
-8.23775	-0.702588	2.09763
-8.28775	-1.28859	2.16463
-8.30975	-1.74059	2.41563
-8.37075	-1.95659	2.50263
-8.45575	-2.00759	2.47163
-8.57375	-1.89459	2.28963
-8.67775	-1.49659	2.16963
-8.79775	-0.906588	2.22563
-9.02475	-0.208588	2.31663
-9.37675	0.476412	2.44963
-9.87575	1.01841	2.54663
-10.3497	1.25841	2.57463
-10.4807	1.22241	2.53263
-10.2367	1.12741	2.38863
-9.80775	1.06641	2.16163
-9.58475	1.04041	1.96463
-9.70875	0.993412	1.85963
-9.95375	0.832412	1.76163
-10.0467	0.484412	1.60663
-9.85075	0.038412	1.45763
-9.46675	-0.390588	1.38163
-9.11575	-0.742588	1.31263
-8.88775	-0.992588	1.28963
-8.77975	-1.15259	1.23663
-8.77575	-1.26359	1.11563
-8.88975	-1.23659	1.04463
-9.04775	-1.20059	1.00363
-9.20075	-1.14359	0.932632
-9.33275	-1.08059	0.832632
-9.40775	-1.07959	0.804632
-9.44175	-1.10159	0.801632
-9.49675	-1.18859	0.720632
-9.52075	-1.29959	0.645632
-9.54875	-1.40759	0.628632
-9.55775	-1.51759	0.695632
-9.53775	-1.61859	0.762632
-9.46875	-1.69659	0.699632
-9.35675	-1.73459	0.565632
-9.24075	-1.75659	0.512632
-9.13775	-1.80559	0.579632
-9.10475	-1.87559	0.583632
-9.11775	-1.91659	0.409632
-9.16675	-1.93759	0.226632
-9.21275	-1.92659	0.290632
-9.26975	-1.90059	0.480632
-9.38275	-1.78959	0.447632
-9.42375	-1.54959	0.164632
-9.34675	-1.19559	0.124632
-9.25175	-0.771588	0.298632
-9.27375	-0.372588	0.444632
-9.32075	-0.107588	0.486632
-9.30075	0.048412	0.508632
-9.24075	0.090412	0.532632
-9.17075	0.030412	0.519632
-9.17875	-0.073588	0.441632
-9.20175	-0.287588	0.307632
-9.14775	-0.585588	0.191632
-9.03375	-0.873588	-0.0413676
-8.88275	-1.08259	-0.298368
-8.71675	-1.21359	-0.602368
-8.59575	-1.28359	-0.647368
-8.72975	-1.02759	-1.25437
-10.5907	1.03241	0.850632
-15.2817	3.39941	6.04963
-21.4777	5.52941	6.66063
-21.5537	4.21341	3.48463
-13.1257	2.01141	0.899632
-6.26675	1.92941	2.36463
-5.41075	1.65541	3.22363
-7.90375	1.18641	1.41963
-10.0567	0.734412	0.411632
-10.9647	0.124412	0.516632
-11.4247	-0.372588	0.789632
-11.3597	-0.623588	0.634632
-10.8977	-0.797588	0.603632
-10.5147	-0.930588	0.999632
-10.3487	-0.766588	1.31063
-10.1317	-0.436588	1.43163
-9.91075	-0.180588	1.61163
-9.81975	-0.082588	1.90263
-9.87875	0.063412	2.27863
-9.91375	0.292412	2.45763
-9.75675	0.717412	2.51963
-9.53475	1.17741	2.82363
-9.39775	1.70741	3.36263
-9.41475	2.04441	3.74463
-9.36175	1.97741	3.74163
-9.29675	1.60841	3.36863
-9.22075	0.950412	2.82363
-9.13875	0.248412	2.56063
-9.14575	-0.443588	2.38263
-9.30875	-1.04059	1.98863
-9.59975	-1.44059	1.53263
-9.88975	-1.63059	1.18863
-10.0097	-1.54059	0.955632
-9.89775	-1.25059	0.753632
-9.64775	-0.831588	0.625632
-9.36475	-0.355588	0.584632
-9.13775	0.059412	0.640632
-9.02275	0.422412	0.732632
-8.98775	0.788412	0.798632
-8.98375	1.13241	0.816632
-8.98875	1.45141	0.781632
-8.96075	1.67941	0.675632
-8.94875	1.82241	0.625632
-8.94275	1.86241	0.634632
-8.94675	1.78341	0.632632
-8.95275	1.63141	0.619632
-8.97075	1.45141	0.561632
-9.06575	1.29741	0.499632
-9.20975	1.22441	0.465632
-9.39675	1.22441	0.434632
-9.54575	1.30441	0.416632
-9.59475	1.44241	0.420632
-9.54775	1.63041	0.412632
-9.40175	1.85141	0.456632
-9.18975	2.07841	0.647632
-8.93175	2.28941	0.907632
-8.67575	2.48041	1.09763
-8.49375	2.63341	1.13563
-8.33775	2.69541	1.01763
-8.24375	2.58041	0.938632
-8.23975	2.38341	0.820632
-8.28475	2.01041	0.627632
-8.39575	1.47341	0.473632
-8.48775	0.918412	0.376632
-8.49175	0.447412	0.250632
-8.42775	0.162412	0.00363238
-8.33575	0.074412	-0.473368
-8.25375	0.225412	-0.838368
-8.24075	0.567412	-1.05837
-8.38375	0.994412	-0.906368
-8.72575	1.48941	-0.870368
-9.62175	1.27441	-0.268368
-11.6367	-0.228588	2.38863
-15.4627	-2.59959	5.85963
-20.0647	-3.76859	4.37763
-19.8647	-2.32259	0.634632
-14.2217	-2.98059	1.80563
-8.82075	-3.36059	3.43663
-8.13775	-2.31559	2.39163
-10.4137	-1.01859	1.16063
-12.2217	0.016412	1.09363
-12.8227	1.23241	1.08163
-12.6107	2.10741	1.12563
-11.9627	2.36941	1.42963
-11.1527	2.23141	1.34463
-10.6967	1.69241	1.06263
-10.7147	0.810412	1.11463
-10.9287	-0.157588	1.43563
-11.1757	-0.771588	1.60363
-11.0947	-1.15959	1.77163
-10.6357	-1.45759	2.08063
-9.80475	-1.76259	2.30163
-8.88475	-2.02359	2.45363
-8.04475	-2.26959	2.55863
-7.42975	-2.37659	2.62663
-7.13175	-2.27959	2.67563
-7.15175	-1.89659	2.54463
-7.43875	-1.37359	2.41963
-7.89775	-0.818588	2.42263
-8.39075	-0.378588	2.51563
-8.80875	-0.098588	2.53963
-9.05275	0.00741196	2.55363
-9.16175	-0.018588	2.52663
-9.13975	-0.136588	2.42563
-9.09175	-0.300588	2.28263
-9.00675	-0.466588	2.17963
-9.04075	-0.474588	2.19163
-9.31275	-0.395588	2.15063
-9.63175	-0.279588	2.03763
-9.77175	-0.202588	1.82663
-9.66775	-0.197588	1.58063
-9.44175	-0.275588	1.37263
-9.23675	-0.410588	1.28563
-9.09675	-0.520588	1.20263
-9.03175	-0.580588	1.06363
-9.07975	-0.595588	0.844632
-9.23575	-0.654588	0.604632
-9.41075	-0.759588	0.424632
-9.56275	-0.900588	0.408632
-9.73675	-1.08959	0.509632
-9.87375	-1.26259	0.502632
-9.92275	-1.40359	0.413632
-9.88275	-1.51559	0.424632
-9.74775	-1.57159	0.521632
-9.61075	-1.62359	0.628632
-9.51675	-1.69959	0.637632
-9.44675	-1.77159	0.583632
-9.38175	-1.85159	0.566632
-9.29675	-1.94059	0.625632
-9.20775	-2.00359	0.637632
-9.17475	-2.04959	0.612632
-9.13275	-2.07659	0.555632
-9.10875	-2.06359	0.485632
-9.12675	-2.02659	0.416632
-9.15775	-1.96059	0.351632
-9.22875	-1.92359	0.293632
-9.25275	-1.84159	0.279632
-9.20675	-1.78159	0.469632
-9.12275	-1.72859	0.705632
-9.01775	-1.64259	0.843632
-8.87575	-1.54259	0.907632
-8.74775	-1.44259	1.04263
-8.68575	-1.36459	1.12963
-8.71575	-1.32759	1.11563
-8.76875	-1.31159	0.994632
-8.78275	-1.28159	0.880632
-8.81175	-1.28359	0.840632
-8.90675	-1.33859	0.849632
-8.97275	-1.45459	0.874632
-9.07275	-1.60759	0.809632
-9.17175	-1.76559	0.568632
-9.24675	-1.94359	0.125632
-9.26975	-2.20759	-0.154368
-9.66875	-1.93359	-0.780368
-11.6367	-0.524588	1.84763
-14.9827	1.03041	5.21663
-19.0817	2.23541	5.05863
-19.3227	2.59141	3.85263
-13.5267	2.62041	3.29563
-7.72775	2.11641	2.37963
-6.56375	1.90841	1.54763
-8.42075	1.53941	1.75863
-10.7777	1.09041	1.19563
-12.3077	0.159412	0.321632
-12.7957	-0.611588	0.125632
-12.4147	-0.553588	-0.235368
-11.8227	-0.318588	-0.384368
-11.4677	-0.089588	-0.132368
-11.3507	0.119412	0.464632
-11.1457	0.335412	1.04863
-10.6257	0.492412	1.48963
-10.0017	0.565412	2.02763
-9.52475	0.815412	2.53763
-9.20675	1.11341	2.88563
-8.87675	1.38041	2.97063
-8.61975	1.59341	2.98663
-8.40975	1.67341	3.06663
-8.22775	1.68641	3.16963
-8.17175	1.58441	2.99563
-8.20075	1.29941	2.69063
-8.32275	0.928412	2.45663
-8.47475	0.523412	2.27763
-8.73775	0.158412	2.26963
-9.15875	-0.176588	2.36863
-9.63475	-0.415588	2.28863
-9.94675	-0.485588	1.95263
-9.91575	-0.474588	1.64563
-9.66475	-0.371588	1.56563
-9.41075	-0.221588	1.55563
-9.27975	-0.119588	1.48663
-9.23775	-0.036588	1.34563
-9.19375	0.041412	1.17063
-9.10575	0.090412	1.00363
-9.02475	0.116412	0.810632
-8.95175	0.129412	0.574632
-8.91375	0.169412	0.365632
-8.88875	0.291412	0.312632
-8.94575	0.437412	0.360632
-9.05275	0.644412	0.452632
-9.13875	0.888412	0.541632
-9.19675	1.11341	0.617632
-9.22575	1.34441	0.673632
-9.27175	1.53241	0.778632
-9.28575	1.68041	0.901632
-9.24875	1.77441	1.02863
-9.16975	1.80241	1.10063
-9.10275	1.77141	1.07363
-9.04275	1.70341	0.984632
-8.99175	1.61841	0.851632
-8.97675	1.54441	0.725632
-9.00275	1.48141	0.541632
-9.09275	1.41041	0.277632
-9.21375	1.34741	0.0406324
-9.26375	1.31141	-0.0863676
-9.32075	1.34841	-0.116368
-9.39775	1.46041	-0.113368
-9.43175	1.59041	-0.0643676
-9.41475	1.67541	0.0396324
-9.36675	1.68841	0.0896324
-9.34275	1.68741	0.00863238
-9.31675	1.66541	-0.0693676
-9.27775	1.66241	-0.0653676
-9.23675	1.64341	0.00663238
-9.24375	1.60441	0.0576324
-9.28175	1.58041	0.0446324
-9.37875	1.53541	0.00863238
-9.53975	1.52841	-0.0493676
-9.70275	1.50641	-0.102368
-9.87175	1.44541	-0.167368
-10.0027	1.40741	-0.259368
-10.0327	1.40041	-0.368368
-10.0187	1.40941	-0.608368
-9.92875	1.47341	-0.982368
-9.84075	1.52941	-1.46237
-9.76375	1.55141	-1.77637
-9.69575	1.54541	-1.88337
-9.65775	1.55441	-1.87937
-9.80475	1.35041	-1.32837
-11.1707	0.255412	-0.260368
-14.1627	-1.33959	1.93263
-17.9447	-3.59359	4.94463
-19.2087	-4.26259	2.78163
-16.4377	-4.41559	0.632632
-11.2657	-5.60459	2.40663
-8.03475	-5.53059	2.12163
-7.87975	-3.94759	0.667632
-9.21175	-2.27159	0.0296324
-11.0507	-1.01159	0.219632
-12.7907	-0.030588	1.41063
-13.9217	0.939412	2.32863
-14.0327	1.77141	2.69263
-12.8867	2.01841	2.24263
-11.2807	1.84641	1.83763
-10.0017	1.29641	2.28463
-9.43675	0.597412	2.58463
-9.13075	0.183412	2.29463
-8.84075	-0.074588	1.89163
-8.56975	-0.244588	2.02363
-8.30975	-0.427588	2.20263
-8.15275	-0.719588	2.29663
-8.04875	-1.02859	2.25263
-8.04875	-1.26159	2.13663
-8.18175	-1.35059	2.12463
-8.42275	-1.19959	2.32163
-8.69675	-0.808588	2.43563
-8.86375	-0.312588	2.44263
-8.94175	0.129412	2.46563
-9.00775	0.459412	2.50163
-9.12875	0.531412	2.45063
-9.26475	0.447412	2.34563
-9.29475	0.348412	2.09763
-9.30275	0.292412	1.81263
-9.43175	0.280412	1.71063
-9.61775	0.261412	1.64063
-9.68475	0.187412	1.52463
-9.54375	0.058412	1.36563
-9.25275	-0.149588	1.31463
-8.95775	-0.402588	1.34463
-8.73575	-0.666588	1.25863
-8.60075	-0.858588	1.05263
-8.54275	-1.05259	0.853632
-8.55175	-1.22159	0.762632
-8.61575	-1.36059	0.764632
-8.72075	-1.46359	0.869632
-8.85575	-1.52459	0.930632
-8.99575	-1.59959	0.903632
-9.12175	-1.65659	0.813632
-9.25775	-1.68359	0.724632
-9.40975	-1.70859	0.652632
-9.52875	-1.74259	0.593632
-9.55575	-1.76459	0.535632
-9.44575	-1.73459	0.420632
-9.27875	-1.66259	0.324632
-9.12775	-1.58559	0.301632
-8.99475	-1.52459	0.278632
-8.92375	-1.52359	0.194632
-8.88475	-1.58059	0.0806324
-8.91175	-1.70859	-0.116368
-8.93575	-1.78759	-0.363368
-8.96375	-1.85459	-0.525368
-9.03575	-1.87659	-0.619368
-9.16575	-1.84959	-0.514368
-9.28175	-1.72559	-0.387368
-9.35375	-1.46659	-0.432368
-9.41275	-1.04659	-0.416368
-9.49575	-0.522588	-0.191368
-9.83075	-0.023588	-0.616368
-10.1317	0.366412	-0.961368
-10.2747	0.589412	-0.833368
-10.2697	0.589412	-0.348368
-10.2927	0.462412	0.262632
-10.2707	0.238412	0.583632
-10.1217	-0.045588	0.604632
-9.97275	-0.255588	0.376632
-9.83475	-0.322588	-0.119368
-9.66475	-0.338588	-0.638368
-9.48875	-0.377588	-0.981368
-9.35075	-0.481588	-1.19537
-9.25175	-0.600588	-1.32737
-9.10575	-0.738588	-1.64937
-8.90975	-0.940588	-1.90237
-8.72575	-1.06059	-1.82437
-8.66675	-1.19059	-1.92937
-9.88675	-0.023588	-2.28337
-12.9997	1.52041	2.03663
-17.0497	3.01541	6.42863
-19.9697	3.40641	5.21263
-16.8577	2.89841	0.994632
-10.8387	2.68441	0.681632
-8.03175	2.78741	3.13663
-8.55275	2.69441	2.92263
-10.0867	1.89741	1.68263
-11.0937	1.10641	1.47563
-11.5647	0.558412	2.07763
-12.0097	0.207412	2.47763
-12.1637	-0.238588	2.23463
-11.7177	-0.695588	1.81263
-11.0547	-0.976588	1.34463
-10.5867	-0.922588	1.13663
-10.2497	-0.728588	1.39363
-9.98675	-0.571588	2.04163
-9.78475	-0.400588	2.42663
-9.62975	-0.169588	2.71263
-9.48275	0.133412	3.09463
-9.35175	0.466412	3.36963
-9.20275	0.705412	3.49263
-8.91475	0.757412	3.53063
-8.59775	0.623412	3.57263
-8.40075	0.355412	3.56163
-8.35675	0.056412	3.36763
-8.50675	-0.223588	3.17063
-8.81575	-0.529588	3.26763
-9.13675	-0.781588	3.27663
-9.35975	-0.866588	3.05763
-9.24675	-0.815588	2.73963
-8.97375	-0.702588	2.44363
-8.85575	-0.554588	2.13763
-8.84675	-0.385588	1.95863
-8.93875	-0.191588	1.96063
-8.99775	-0.027588	1.94463
-9.02275	0.124412	1.92463
-8.98275	0.282412	1.89763
-8.94875	0.458412	1.81463
-8.93075	0.623412	1.74263
-8.92875	0.775412	1.67163
-8.93075	0.922412	1.52563
-8.99175	1.02041	1.28563
-9.05075	1.03341	1.08763
-9.12875	1.06141	0.955632
-9.23075	1.07041	0.911632
-9.32475	1.13741	0.858632
-9.37875	1.23041	0.789632
-9.42375	1.35641	0.691632
-9.51475	1.50041	0.657632
-9.58675	1.61741	0.733632
-9.65875	1.70541	0.768632
-9.65275	1.78841	0.763632
-9.52875	1.81241	0.733632
-9.37975	1.77741	0.671632
-9.26575	1.72341	0.586632
-9.18975	1.68541	0.465632
-9.16775	1.70741	0.415632
-9.12575	1.78341	0.592632
-9.02275	1.86341	0.881632
-8.96675	1.95841	1.02263
-8.86775	1.98341	0.898632
-8.70375	1.99441	0.612632
-8.59675	1.92541	0.321632
-8.61375	1.75841	0.0916324
-8.65175	1.42641	0.0876324
-8.77475	0.970412	0.107632
-8.94675	0.500412	0.108632
-9.07575	0.045412	0.0906324
-9.14275	-0.329588	-0.0343676
-9.14675	-0.503588	-0.309368
-9.08375	-0.551588	-0.694368
-8.91475	-0.354588	-0.911368
-8.87875	-0.058588	-1.07737
-9.25075	-0.039588	-0.885368
-10.6567	-1.08159	0.563632
-13.3027	-2.51059	2.43063
-16.4577	-3.77759	2.09563
-18.1527	-3.13959	0.639632
-16.5787	-3.02159	0.922632
-12.8857	-3.25959	3.24663
-9.90475	-2.67159	4.39063
-9.32175	-1.96859	2.80863
-10.2487	-0.937588	1.88763
-10.7127	0.101412	1.80463
-10.6677	0.877412	1.66063
-10.8247	1.46641	1.78863
-10.8577	1.93641	2.03563
-10.6637	2.35441	1.96763
-10.2937	2.33941	1.88063
-9.74275	1.84941	1.79163
-9.25575	1.07241	1.75563
-9.06675	0.276412	1.88363
-9.19175	-0.425588	2.10663
-9.39775	-1.03959	2.21163
-9.42275	-1.61459	2.34663
-9.19375	-2.19559	2.69363
-8.88475	-2.58759	2.89263
-8.66975	-2.72159	2.95163
-8.58675	-2.63759	2.73363
-8.62175	-2.30859	2.36263
-8.66275	-1.81859	2.29363
-8.81775	-1.23259	2.49163
-9.18975	-0.706588	2.76863
-9.62375	-0.287588	2.95663
-9.79175	0.016412	2.83363
-9.54775	0.148412	2.55363
-9.24575	0.243412	2.38763
-9.11675	0.277412	2.36563
-9.29175	0.282412	2.39663
-9.61775	0.244412	2.24863
-9.78375	0.141412	1.87563
-9.68375	-0.041588	1.59363
-9.45275	-0.286588	1.47363
-9.20575	-0.519588	1.44363
-9.02975	-0.725588	1.36563
-8.96175	-0.889588	1.22763
-8.94775	-1.02359	0.999632
-8.92075	-1.14159	0.804632
-8.92675	-1.24059	0.717632
-8.96075	-1.33759	0.710632
-9.02775	-1.41759	0.686632
-9.09275	-1.48959	0.735632
-9.13675	-1.55459	0.782632
-9.20975	-1.58959	0.699632
-9.33575	-1.59359	0.561632
-9.45875	-1.59659	0.510632
-9.57175	-1.66259	0.599632
-9.58975	-1.78859	0.604632
-9.50375	-1.91959	0.503632
-9.36975	-2.04159	0.506632
-9.24275	-2.17659	0.566632
-9.19175	-2.27759	0.571632
-9.12875	-2.38059	0.544632
-9.03575	-2.47459	0.515632
-8.92875	-2.52159	0.432632
-8.83175	-2.44159	0.248632
-8.80975	-2.24859	0.0786324
-8.88175	-1.98759	0.0586324
-9.06175	-1.70659	0.156632
-9.34375	-1.41959	0.377632
-9.57975	-1.10559	0.507632
-9.69275	-0.723588	0.529632
-9.69475	-0.329588	0.587632
-9.58175	0.00341196	0.765632
-9.51975	0.244412	0.998632
-9.55875	0.391412	1.24863
-9.63675	0.469412	1.49063
-9.69275	0.536412	1.58963
-9.64475	0.655412	1.40563
-9.47675	0.831412	0.953632
-9.25975	0.951412	0.378632
-9.09075	0.870412	-0.0993676
-8.99775	0.479412	-0.319368
-8.89775	-0.135588	-0.452368
-8.83375	-0.722588	-0.673368
-8.71275	-1.21059	-1.12537
-8.60675	-1.44559	-1.69637
-8.62775	-1.48059	-2.34437
-9.64775	-0.307588	-3.11037
-12.5007	1.89241	-0.800368
-16.7807	4.25541	3.69063
-22.7107	6.20541	6.07463
-21.1877	5.61041	3.59763
-11.9537	4.37141	2.81863
-5.80275	3.52041	3.02663
-5.87775	2.35541	1.12163
-8.77875	0.985412	-0.961368
-11.0387	-0.036588	-1.08837
-11.9617	-0.764588	-0.176368
-12.1897	-1.25459	0.600632
-11.9507	-1.63759	1.04563
-11.2367	-1.77959	1.15563
-10.3747	-1.86259	0.969632
-9.83275	-1.90959	0.700632
-9.60975	-1.70959	0.639632
-9.48675	-1.25959	1.07363
-9.47475	-0.603588	1.87863
-9.52075	0.304412	2.61663
-9.53875	1.27941	3.14963
-9.37075	2.03041	3.33063
-9.11175	2.59641	3.42863
-8.84575	2.85041	3.62763
-8.83575	2.80241	3.70363
-8.98275	2.46741	3.51763
-9.07175	1.91441	3.13163
-9.16075	1.20341	2.78963
-9.31175	0.416412	2.82463
-9.65475	-0.316588	2.94763
-10.1097	-0.825588	2.84963
-10.4247	-1.03059	2.52763
-10.5237	-0.940588	2.02063
-10.4437	-0.657588	1.53263
-10.2727	-0.232588	1.26563
-10.0297	0.200412	1.20263
-9.75275	0.630412	1.26463
-9.58875	1.00041	1.43463
-9.55775	1.35141	1.51463
-9.61975	1.66441	1.44963
-9.68775	1.85341	1.21463
-9.67275	1.90541	0.952632
-9.58475	1.81641	0.733632
-9.47775	1.62641	0.548632
-9.37275	1.44441	0.422632
-9.26575	1.27941	0.382632
-9.19175	1.19241	0.378632
-9.18675	1.16441	0.411632
-9.24375	1.21941	0.476632
-9.31275	1.37741	0.512632
-9.36775	1.59741	0.689632
-9.30775	1.92441	1.01763
-9.13575	2.25641	1.18063
-8.89575	2.58341	0.998632
-8.57775	2.76641	0.886632
-8.30875	2.81841	0.911632
-8.22175	2.78741	0.788632
-8.33175	2.72941	0.484632
-8.47275	2.63441	0.0736324
-8.68175	2.44341	-0.221368
-8.94175	2.20941	-0.421368
-9.15375	2.01641	-0.436368
-9.26675	1.84341	-0.284368
-9.31275	1.67941	-0.212368
-9.30075	1.51141	-0.225368
-9.25075	1.25441	-0.277368
-9.18375	1.13841	-0.346368
-9.00275	1.21641	-0.447368
-8.83175	1.33741	-0.552368
-8.79575	1.47141	-0.582368
-8.90775	1.63841	-0.651368
-9.12275	1.77841	-0.832368
-9.44375	1.83241	-0.846368
-10.3927	1.27841	0.0626324
-12.4827	0.154412	1.73763
-14.5717	-1.49259	2.19163
-15.1327	-2.36059	-0.257368
-13.5147	-2.05159	-1.57537
-10.3887	-2.08359	0.191632
-8.70775	-1.96659	1.47463
-9.05575	-1.65459	0.919632
-9.71575	-1.40859	0.315632
-11.1567	-0.356588	0.704632
-12.0897	0.424412	1.50063
-12.5037	1.18641	2.06163
-11.7977	1.77041	1.75463
-10.3077	1.98341	1.53463
-9.11575	1.74041	1.65863
-8.65175	1.10841	1.86663
-8.70575	0.183412	1.95363
-8.91775	-0.614588	2.12863
-8.96775	-1.23259	2.41363
-8.82475	-1.63259	2.61363
-8.59475	-1.81959	2.72963
-8.34975	-1.96859	2.73163
-8.15275	-2.09859	2.80063
-8.11875	-2.08759	2.81663
-8.29275	-1.83859	2.76463
-8.57975	-1.49659	2.82963
-8.91275	-0.981588	2.85463
-9.22575	-0.431588	2.72863
-9.45275	0.034412	2.69263
-9.55775	0.304412	2.58963
-9.49575	0.439412	2.46363
-9.29875	0.486412	2.39063
-9.12875	0.510412	2.44563
-9.18675	0.597412	2.43063
-9.44375	0.631412	2.28763
-9.60175	0.516412	2.08863
-9.52175	0.241412	1.93463
-9.34075	-0.166588	1.78763
-9.19875	-0.550588	1.65263
-9.10475	-0.887588	1.57463
-9.06175	-1.15059	1.50563
-9.04375	-1.30259	1.44063
-9.09675	-1.40559	1.38863
-9.17875	-1.38859	1.43163
-9.28275	-1.28259	1.50763
-9.42975	-1.12459	1.51663
-9.55975	-0.961588	1.40763
-9.63175	-0.826588	1.26363
-9.66975	-0.735588	1.23063
-9.68475	-0.672588	1.29963
-9.74375	-0.657588	1.27563
-9.81775	-0.724588	1.21263
-9.81875	-0.839588	1.21463
-9.70275	-1.00259	1.24763
-9.50875	-1.19559	1.28663
-9.32375	-1.36859	1.29563
-9.18575	-1.49959	1.26463
-9.05175	-1.59659	1.15663
-8.95775	-1.68359	1.00663
-8.87175	-1.79159	0.867632
-8.83975	-1.83459	0.803632
-8.91275	-1.79259	0.671632
-9.00575	-1.67859	0.487632
-9.16975	-1.50359	0.387632
-9.34775	-1.27459	0.476632
-9.44075	-0.985588	0.491632
-9.43375	-0.700588	0.485632
-9.37975	-0.427588	0.542632
-9.34075	-0.149588	0.552632
-9.31875	0.074412	0.491632
-9.35575	0.237412	0.401632
-9.40875	0.281412	0.287632
-9.47475	0.287412	0.0816324
-9.56675	0.212412	-0.164368
-9.72775	0.097412	-0.141368
-9.81275	-0.00158804	-0.143368
-9.83675	-0.059588	-0.277368
-9.80475	-0.198588	-0.412368
-9.81775	-0.408588	-0.466368
-9.85975	-0.602588	-0.505368
-9.85675	-0.683588	-0.555368
-9.81375	-0.641588	-0.615368
-9.74075	-0.565588	-0.732368
-9.65075	-0.476588	-0.837368
-9.55575	-0.459588	-0.962368
-9.52075	-0.480588	-1.16137
-9.44975	-0.522588	-1.41037
-9.54275	-0.506588	-1.66737
-10.8677	0.396412	-1.32237
-15.9947	3.35041	2.45063
-20.0917	5.12941	4.24763
-16.9737	3.29341	3.14463
-13.3277	2.56541	3.70263
-10.7487	2.83341	3.17863
-8.87875	1.77241	2.16063
-9.34175	1.32541	1.51963
-10.0017	0.617412	0.287632
-10.4747	0.077412	0
-10.9857	-0.549588	0.575632
-11.4607	-1.13059	1.30463
-11.3667	-1.60059	1.53763
-10.9807	-1.85559	1.22763
-10.6457	-1.80659	1.00063
-10.3367	-1.37459	1.09663
-10.0517	-0.732588	1.44463
-9.80775	-0.066588	1.90963
-9.51675	0.474412	2.44663
-9.18075	0.923412	2.95363
-8.89075	1.21041	3.29163
-8.63775	1.34041	3.42163
-8.42375	1.28941	3.46563
-8.22375	1.02541	3.37363
-8.13775	0.741412	3.24863
-8.17675	0.323412	3.07863
-8.30575	-0.120588	2.93363
-8.55175	-0.505588	2.88463
-8.87075	-0.779588	2.92763
-9.14975	-0.901588	2.88763
-9.27875	-0.926588	2.82063
-9.21875	-0.866588	2.80263
-9.04375	-0.692588	2.88563
-8.87975	-0.445588	2.87163
-8.82575	-0.163588	2.80863
-8.87475	0.106412	2.79063
-8.94775	0.383412	2.79963
-8.98775	0.637412	2.75263
-8.98275	0.868412	2.53263
-8.95475	1.01741	2.24663
-8.93575	1.05341	1.97063
-8.96375	0.986412	1.64263
-9.02275	0.881412	1.22863
-9.09875	0.780412	0.942632
-9.10775	0.654412	0.828632
-9.05675	0.579412	0.801632
-9.02475	0.560412	0.761632
-9.05575	0.651412	0.736632
-9.20375	0.844412	0.745632
-9.36675	1.11541	0.739632
-9.48975	1.37641	0.757632
-9.56075	1.60141	0.799632
-9.56575	1.76841	0.827632
-9.51075	1.86941	0.776632
-9.37775	1.89441	0.657632
-9.23275	1.80641	0.552632
-9.12875	1.68941	0.498632
-9.09875	1.54141	0.427632
-9.06275	1.40741	0.326632
-9.01475	1.35241	0.206632
-9.02375	1.39641	0.0926324
-9.02475	1.45441	0.0386324
-9.06875	1.50741	0.138632
-9.17875	1.52941	0.371632
-9.27575	1.47441	0.463632
-9.22975	1.49141	0.407632
-9.04775	1.48241	0.389632
-8.90575	1.39341	0.483632
-8.86875	1.31341	0.543632
-8.89875	1.22841	0.472632
-8.94275	1.10741	0.407632
-8.97375	0.962412	0.383632
-9.00575	0.846412	0.267632
-9.04575	0.749412	0.0116324
-9.08875	0.743412	-0.350368
-9.14975	0.852412	-0.744368
-9.22675	1.03141	-1.03037
-9.35975	1.21841	-1.10937
-9.50075	1.41841	-1.27037
-9.67375	1.55841	-1.38437
-9.87775	1.81741	-1.31337
-10.9517	0.926412	0.242632
-14.0427	-0.814588	4.88263
-17.7617	-2.86159	9.02663
-21.5297	-2.69659	3.70763
-18.8337	-0.551588	-0.518368
-11.3527	-1.66559	2.87763
-8.84475	-2.01659	4.35363
-10.1167	-1.55659	2.84863
-11.0727	-1.22559	1.60663
-11.0857	-0.729588	1.60863
-11.2457	0.083412	1.55463
-11.7437	1.00341	1.65263
-11.7777	1.69641	1.74663
-11.0577	1.97841	1.48963
-9.96075	1.72241	1.52463
-9.17975	1.29541	1.89763
-8.74075	0.815412	2.23563
-8.64175	0.277412	2.44863
-8.71875	-0.169588	2.68663
-8.67575	-0.593588	2.80963
-8.39575	-1.03959	2.88963
-8.08675	-1.47459	2.85463
-7.87875	-1.86659	2.70063
-7.83975	-2.06459	2.49663
-7.95475	-1.94259	2.50963
-8.15975	-1.58659	2.62663
-8.50075	-1.05159	2.72463
-8.99775	-0.491588	2.65563
-9.50275	0.00341196	2.53163
-9.89375	0.326412	2.50463
-10.0547	0.468412	2.54263
-9.84375	0.502412	2.42463
-9.40575	0.475412	2.22263
-9.13075	0.490412	2.02763
-9.13975	0.502412	1.79063
-9.28175	0.411412	1.62063
-9.38275	0.219412	1.48463
-9.35475	-0.129588	1.35263
-9.19575	-0.539588	1.35963
-9.08075	-0.939588	1.56563
-9.08675	-1.29059	1.76963
-9.20375	-1.52959	1.79363
-9.30275	-1.73059	1.62663
-9.33775	-1.83459	1.39163
-9.38075	-1.83359	1.23263
-9.41475	-1.63859	1.05563
-9.41975	-1.32359	0.957632
-9.44075	-1.01059	1.02663
-9.49675	-0.772588	1.09863
-9.57875	-0.635588	1.10763
-9.63575	-0.620588	1.08263
-9.63275	-0.670588	1.10763
-9.59175	-0.795588	1.15663
-9.48475	-0.978588	1.13263
-9.32675	-1.16859	1.06063
-9.12675	-1.34159	0.989632
-8.94975	-1.50559	0.903632
-8.81675	-1.69059	0.819632
-8.73275	-1.84959	0.725632
-8.70775	-1.94959	0.637632
-8.73975	-1.97159	0.508632
-8.79575	-1.88459	0.380632
-8.84875	-1.68959	0.338632
-8.94975	-1.44559	0.360632
-9.12775	-1.08559	0.259632
-9.32575	-0.652588	0.256632
-9.47175	-0.149588	0.323632
-9.56175	0.338412	0.265632
-9.61175	0.746412	0.262632
-9.67175	0.989412	0.390632
-9.75975	1.11741	0.511632
-9.84175	1.11641	0.573632
-9.88075	0.970412	0.555632
-9.89775	0.746412	0.451632
-9.88275	0.533412	0.401632
-9.87575	0.352412	0.298632
-9.90675	0.165412	0.0976324
-9.89975	-0.00958804	-0.164368
-9.79875	-0.162588	-0.428368
-9.67575	-0.322588	-0.723368
-9.58575	-0.529588	-1.01337
-9.47475	-0.691588	-1.23537
-9.40075	-0.774588	-1.39437
-9.34475	-0.822588	-1.59337
-9.27675	-0.845588	-1.79837
-9.25175	-0.855588	-1.95537
-9.28675	-0.888588	-2.08937
-9.33075	-0.899588	-2.24437
-9.23875	-0.904588	-2.39337
-9.11475	-0.866588	-2.60437
-9.09175	-0.743588	-3.06937
-9.73975	-0.079588	-4.24937
-11.8417	1.38841	-3.00337
-15.3407	2.93141	0.761632
-19.2587	4.10841	3.96363
-19.8477	4.89441	4.32563
-15.2747	4.19341	1.31363
-10.4687	3.69041	-0.191368
-8.82175	2.97941	0.596632
-9.08675	1.49141	0.980632
-10.0527	0.200412	1.28963
-10.6177	-0.741588	1.83863
-10.7757	-1.37759	2.17763
-10.7547	-1.58859	2.25363
-10.5517	-1.47159	2.00063
-10.1407	-1.29959	1.59963
-9.77875	-1.18459	1.43463
-9.66275	-1.09159	1.43763
-9.57775	-0.995588	1.38863
-9.46675	-0.800588	1.63263
-9.30275	-0.461588	2.09763
-9.15575	0.038412	2.43563
-9.06575	0.546412	2.58063
-9.06875	0.978412	2.64863
-9.08775	1.17341	2.75863
-9.10576	1.18717	2.90869
-9.21176	0.992172	2.99369
-9.33876	0.711172	2.95169
-9.41676	0.327172	2.89769
-9.47676	-0.0518277	2.88769
-9.46976	-0.329828	2.83869
-9.38876	-0.426828	2.59269
-9.21176	-0.406828	2.18469
-9.09176	-0.357828	1.81169
-9.15676	-0.306828	1.51869
-9.33976	-0.229828	1.25669
-9.45476	-0.0978277	1.05769
-9.41976	0.109172	0.933691
-9.29076	0.309172	0.909691
-9.21176	0.495172	0.905691
-9.16276	0.653172	0.788691
-9.10276	0.763172	0.635691
-9.02676	0.839172	0.593691
-9.00776	0.897172	0.534691
-9.03576	0.964172	0.445691
-9.15276	1.05117	0.421691
-9.34876	1.12017	0.429691
-9.55076	1.22817	0.329691
-9.66776	1.32517	0.0566906
-9.70576	1.46617	-0.301309
-9.68576	1.58817	-0.581309
-9.63876	1.65917	-0.662309
-9.59976	1.76117	-0.659309
-9.52476	1.78417	-0.650309
-9.40776	1.82117	-0.583309
-9.24476	1.83417	-0.441309
-9.09576	1.90417	-0.310309
-8.98976	1.98217	-0.239309
-8.88476	2.07717	-0.125309
-8.82076	2.17117	0.0686906
-8.74676	2.22917	0.334691
-8.67576	2.19617	0.529691
-8.54676	2.12917	0.454691
-8.41276	1.95417	0.101691
-8.35776	1.62817	-0.295309
-8.43776	1.24917	-0.496309
-8.64776	0.761172	-0.630309
-8.90576	0.376172	-0.678309
-9.12476	0.149172	-0.658309
-9.27576	0.0991723	-0.649309
-9.41076	0.131172	-0.663309
-9.48276	0.258172	-0.761309
-9.54476	0.452172	-0.954309
-9.58776	0.740172	-1.21131
-9.64476	1.07717	-1.48231
-9.76076	1.37317	-1.71531
-9.81276	1.62917	-1.89231
-9.87676	1.94317	-2.20531
-10.1908	1.81617	-1.43531
-12.9618	0.266172	1.45269
-15.8248	-2.04983	5.61969
-19.3518	-4.56783	5.41069
-20.7798	-3.33483	-0.905309
-15.1458	-3.93283	-0.0433094
-9.11876	-5.06883	3.67669
-7.93176	-3.96483	2.89169
-9.77676	-2.48783	0.998691
-10.6998	-1.24383	0.429691
-10.8318	-0.250828	0.351691
-11.0658	0.509172	0.742691
-11.4448	1.00317	1.56969
-11.4988	1.40817	1.87569
-10.8948	1.73217	1.51069
-10.0058	1.95617	1.31769
-9.30976	2.06517	1.15669
-8.94076	1.83017	1.02669
-8.77076	1.25917	1.20069
-8.64076	0.370172	1.51969
-8.55976	-0.742828	1.88069
-8.48876	-1.73683	2.08769
-8.31076	-2.41883	2.17769
-8.12176	-2.60783	2.38369
-8.08876	-2.37783	2.58669
-8.29976	-1.81783	2.60169
-8.63876	-1.22083	2.36669
-8.94476	-0.656828	2.11769
-9.12776	-0.160828	1.98169
-9.33976	0.195172	1.98769
-9.64676	0.363172	2.11969
-9.94176	0.361172	2.21869
-10.1068	0.298172	2.18069
-10.1168	0.198172	1.97469
-10.0998	0.158172	1.82469
-10.2188	0.205172	1.74169
-10.3478	0.159172	1.56769
-10.2678	0.00917234	1.28169
-10.0958	-0.264828	0.988691
-9.89676	-0.593828	0.791691
-9.71976	-0.844828	0.644691
-9.59476	-1.01283	0.572691
-9.45376	-1.05983	0.411691
-9.29476	-1.00083	0.131691
-9.20576	-0.938828	-0.00930935
-9.21476	-0.904828	-0.0723094
-9.27376	-0.931828	-0.0743094
-9.30976	-0.980828	-0.144309
-9.33076	-1.04983	-0.275309
-9.35276	-1.09683	-0.483309
-9.39576	-1.11883	-0.553309
-9.45976	-1.18783	-0.449309
-9.46076	-1.26483	-0.283309
-9.42976	-1.42183	-0.174309
-9.36576	-1.55183	-0.0463094
-9.23976	-1.62683	0.0456906
-9.10676	-1.69383	0.123691
-9.03576	-1.74583	0.165691
-8.96576	-1.76183	0.149691
-8.92176	-1.77183	0.0416906
-8.82076	-1.73283	-0.105309
-8.74476	-1.65483	-0.212309
-8.72376	-1.53283	-0.268309
-8.71976	-1.36983	-0.311309
-8.75576	-1.19883	-0.407309
-8.81576	-1.00583	-0.481309
-8.95576	-0.779828	-0.414309
-9.15976	-0.502828	-0.204309
-9.44876	-0.174828	0.151691
-9.74576	0.180172	0.495691
-9.93876	0.443172	0.747691
-9.91776	0.583172	0.974691
-9.82876	0.665172	1.19069
-9.70476	0.632172	1.31669
-9.58776	0.496172	1.32069
-9.46576	0.291172	1.13969
-9.35576	0.0651723	0.858691
-9.24276	-0.155828	0.576691
-9.13076	-0.469828	0.310691
-9.07376	-0.809828	0.0196906
-8.99976	-1.15683	-0.308309
-8.91676	-1.34383	-0.753309
-8.86176	-1.34383	-1.52831
-10.4748	-0.0558277	-1.43331
-14.7258	2.36617	2.35469
-19.0348	4.30117	4.85069
-19.4368	2.93117	2.91969
-14.6098	0.968172	-0.677309
-8.91676	0.491172	0.660691
-7.19376	0.948172	3.34669
-9.21276	0.818172	2.17569
-11.7528	0.675172	1.01969
-12.5318	0.108172	0.778691
-12.2038	-0.543828	0.830691
-11.6038	-0.996828	0.459691
-11.0888	-1.36883	0.148691
-10.9258	-1.64383	0.203691
-11.0088	-1.52883	0.353691
-10.6738	-1.02683	0.551691
-9.85076	-0.623828	0.997691
-9.12276	-0.282828	1.73569
-8.73176	0.0741723	2.44369
-8.70676	0.545172	3.01869
-8.81776	1.05517	3.42369
-8.86776	1.51517	3.52169
-8.78976	1.89017	3.50269
-8.57776	2.13117	3.63769
-8.32176	2.05717	3.70969
-8.13176	1.64417	3.62169
-8.03876	0.953172	3.40769
-8.11376	0.195172	3.23569
-8.39076	-0.541828	3.14269
-8.75076	-1.17483	3.04969
-9.20976	-1.56783	2.87269
-9.59676	-1.64983	2.64269
-9.70176	-1.49883	2.24469
-9.63376	-1.15583	2.04269
-9.67876	-0.778828	2.00269
-9.82976	-0.418828	1.94869
-9.88576	-0.0608277	1.78369
-9.83876	0.283172	1.62769
-9.67576	0.656172	1.59169
-9.46776	0.990172	1.46369
-9.31976	1.25917	1.30069
-9.25976	1.47417	1.23069
-9.23676	1.57917	1.16569
-9.25476	1.60717	1.08769
-9.30676	1.60317	1.05669
-9.36476	1.55917	0.937691
-9.40876	1.56217	0.756691
-9.41776	1.56517	0.606691
-9.41776	1.57617	0.570691
-9.52476	1.61617	0.554691
-9.69676	1.69117	0.498691
-9.85276	1.80917	0.389691
-9.91176	1.91417	0.308691
-9.87776	1.94117	0.310691
-9.76076	1.86717	0.438691
-9.63476	1.77817	0.532691
-9.55876	1.71217	0.498691
-9.43476	1.64617	0.442691
-9.25576	1.56217	0.445691
-9.12976	1.48317	0.543691
-9.05876	1.42517	0.737691
-8.98176	1.41017	0.825691
-8.93876	1.41917	0.659691
-8.86076	1.38817	0.494691
-8.82276	1.31017	0.558691
-8.87376	1.21417	0.650691
-8.98776	1.08917	0.644691
-9.13276	0.951172	0.527691
-9.21676	0.780172	0.449691
-9.25976	0.579172	0.446691
-9.29176	0.455172	0.472691
-9.34176	0.502172	0.450691
-9.41776	0.598172	0.324691
-9.51276	0.704172	0.165691
-9.59176	0.787172	-0.0173094
-9.54276	0.876172	-0.239309
-9.46876	0.950172	-0.525309
-9.40176	0.988172	-0.720309
-9.41276	0.981172	-0.774309
-10.1718	0.408172	0.0906906
-12.1748	-0.807828	1.92169
-13.5458	-2.01783	2.59069
-14.8308	-2.52683	1.63569
-15.0838	-2.83883	0.654691
-13.2098	-2.90483	0.863691
-10.5168	-2.65083	1.74869
-9.15476	-1.63383	1.45169
-9.60076	-0.525828	0.484691
-10.4798	0.0701723	0.198691
-9.90076	-2.96383	1.74769
-9.92076	-1.73683	1.53069
-10.0388	-0.263828	1.32869
-10.4688	0.818172	1.30569
-11.1518	1.47517	1.71469
-11.5148	2.10517	2.24169
-11.2478	2.78717	2.33969
-10.4588	3.34317	2.13169
-9.52676	3.43417	1.98969
-8.81276	3.05017	2.00069
-8.49576	2.25917	2.07469
-8.48576	1.19817	2.26169
-8.60476	0.231172	2.38769
-8.65476	-0.480828	2.37869
-8.60976	-1.00183	2.39569
-8.58776	-1.25383	2.41569
-8.49376	-1.33483	2.47069
-8.29376	-1.34983	2.47769
-8.10076	-1.21383	2.54769
-8.02676	-0.970828	2.62969
-8.04576	-0.637828	2.63869
-8.21176	-0.214828	2.69669
-8.57976	0.110172	2.85069
-9.18376	0.364172	2.94269
-9.89876	0.581172	2.96669
-10.4048	0.734172	2.87969
-10.5258	0.772172	2.65369
-10.2728	0.701172	2.41969
-9.85476	0.583172	2.25569
-9.57976	0.432172	2.09869
-9.50376	0.227172	1.93069
-9.56376	-0.0178277	1.80869
-9.59576	-0.291828	1.68069
-9.53776	-0.514828	1.57869
-9.42976	-0.721828	1.48269
-9.36176	-0.847828	1.37269
-9.39976	-0.889828	1.29069
-9.47576	-0.847828	1.18469
-9.54276	-0.733828	1.18469
-9.63576	-0.579828	1.15369
-9.71676	-0.533828	1.13569
-9.74876	-0.523828	1.10669
-9.74376	-0.541828	1.05069
-9.71276	-0.630828	1.03069
-9.69476	-0.764828	1.06169
-9.65876	-0.900828	1.14469
-9.59776	-0.999828	1.21669
-9.49876	-1.09183	1.20469
-9.36176	-1.16183	1.19869
-9.23776	-1.25183	1.18069
-9.17476	-1.32583	1.11069
-9.11176	-1.41183	0.972691
-8.99076	-1.49983	0.916691
-8.88876	-1.58283	0.880691
-8.89676	-1.64883	0.780691
-9.01776	-1.66283	0.710691
-9.11776	-1.59083	0.525691
-9.14576	-1.44483	0.357691
-9.18376	-1.29783	0.406691
-9.22776	-1.14583	0.489691
-9.28176	-1.01983	0.549691
-9.29276	-0.863828	0.567691
-9.26876	-0.705828	0.538691
-9.30776	-0.525828	0.515691
-9.38576	-0.352828	0.526691
-9.40276	-0.252828	0.584691
-9.39176	-0.244828	0.669691
-9.37976	-0.296828	0.772691
-9.38876	-0.452828	0.748691
-9.48376	-0.611828	0.603691
-9.57876	-0.743828	0.410691
-9.69076	-0.818828	0.350691
-9.79976	-0.864828	0.359691
-9.84976	-0.881828	0.265691
-9.85076	-0.910828	0.0646906
-9.84776	-0.960828	-0.125309
-9.79676	-1.01983	-0.309309
-9.67676	-1.03783	-0.484309
-9.54176	-1.05083	-0.600309
-9.41076	-1.01483	-0.687309
-9.30676	-0.952828	-0.693309
-9.32576	-0.794828	-0.685309
-10.2688	-0.0668277	-0.376309
-12.9308	1.52217	1.35469
-15.0718	3.12717	2.50369
-14.6918	2.50217	2.17369
-13.1528	1.71817	1.30569
-10.7058	1.25617	1.17669
-8.93576	0.773172	1.46369
-9.48076	0.630172	1.26369
-11.0478	0.594172	0.819691
-12.2678	0.353172	0.490691
-12.5068	-0.371828	0.269691
-12.1418	-1.16783	0.489691
-11.6788	-1.87883	1.24669
-11.3488	-2.21483	1.58169
-11.0338	-2.20583	1.14269
-10.7558	-1.76483	0.785691
-10.4078	-1.08183	0.889691
-10.0628	-0.367828	1.40169
-9.70476	0.248172	1.98669
-9.32276	0.713172	2.34669
-9.01076	1.09017	2.49169
-8.79776	1.34717	2.79169
-8.65776	1.47417	3.23269
-8.57676	1.45417	3.45569
-8.59476	1.33017	3.48069
-8.64976	1.18317	3.37269
-8.61576	0.882172	3.26569
-8.57376	0.576172	3.20569
-8.57776	0.264172	3.12769
-8.70576	0.0301723	3.02969
-8.96076	-0.128828	2.90269
-9.24476	-0.243828	2.70469
-9.38876	-0.329828	2.57769
-9.41476	-0.396828	2.54269
-9.35176	-0.474828	2.50069
-9.24776	-0.467828	2.32969
-9.19576	-0.341828	2.05269
-9.21576	-0.166828	1.84169
-9.30276	0.0251723	1.70569
-9.37576	0.196172	1.55769
-9.39176	0.312172	1.43669
-9.38976	0.348172	1.26869
-9.36676	0.298172	1.05569
-9.32276	0.259172	1.00969
-9.31976	0.206172	1.02269
-9.37076	0.176172	1.02069
-9.48276	0.241172	0.960691
-9.60276	0.435172	0.863691
-9.66976	0.690172	0.772691
-9.69876	0.930172	0.731691
-9.70776	1.09417	0.720691
-9.70976	1.20017	0.704691
-9.70976	1.22517	0.702691
-9.67476	1.16117	0.709691
-9.61376	1.02617	0.713691
-9.55976	0.867172	0.735691
-9.49376	0.712172	0.729691
-9.43176	0.557172	0.668691
-9.38876	0.419172	0.548691
-9.35776	0.346172	0.421691
-9.35576	0.384172	0.373691
-9.38076	0.505172	0.405691
-9.41276	0.686172	0.436691
-9.45476	0.870172	0.454691
-9.50476	1.01317	0.436691
-9.55376	1.12117	0.396691
-9.65476	1.19017	0.360691
-9.71676	1.24117	0.339691
-9.71976	1.25917	0.292691
-9.69976	1.17017	0.239691
-9.70376	0.958172	0.223691
-9.65976	0.763172	0.0966906
-9.51876	0.604172	-0.0493094
-9.39576	0.487172	-0.178309
-9.35876	0.405172	-0.272309
-9.36876	0.371172	-0.408309
-9.38976	0.358172	-0.516309
-9.41876	0.368172	-0.641309
-9.49176	0.401172	-0.815309
-9.53676	0.481172	-0.912309
-9.60076	0.520172	-0.885309
-9.70276	0.495172	-0.829309
-9.81576	0.456172	-0.844309
-9.89776	0.489172	-0.959309
-9.90276	0.541172	-1.12431
-9.81276	0.599172	-1.27831
-9.70776	0.665172	-1.48331
-9.57176	0.692172	-1.53031
-9.38876	0.653172	-1.53431
-9.51476	0.517172	-1.19831
-11.1758	-1.02383	0.160691
-14.8228	-3.36783	3.42569
-17.9678	-4.60783	5.06469
-18.1108	-4.85283	3.16769
-15.6598	-4.69883	2.47769
-11.3458	-5.00983	1.22869
-8.84676	-4.11883	0.383691
-9.00976	-2.44583	0.834691
-9.68376	-0.921828	1.23669
-10.2328	0.372172	1.43269
-11.0418	1.23817	1.70569
-12.1248	1.92217	2.45869
-12.6108	2.61117	3.07569
-11.9778	3.40017	2.70569
-10.6478	3.80017	2.13069
-9.33876	3.61217	1.96869
-8.42576	3.04817	2.13669
-8.06776	2.19817	2.26469
-8.13776	1.33917	2.35269
-8.34976	0.648172	2.45869
-8.54376	0.130172	2.55369
-8.71676	-0.269828	2.57569
-8.77076	-0.601828	2.53369
-8.69476	-0.824828	2.53169
-8.55176	-0.930828	2.50069
-8.49976	-0.813828	2.44169
-8.60376	-0.554828	2.37669
-8.82476	-0.236828	2.41469
-9.18776	0.0381723	2.47969
-9.60276	0.276172	2.51269
-9.92276	0.441172	2.47069
-10.0198	0.540172	2.36069
-9.88176	0.548172	2.10569
-9.65876	0.533172	1.78569
-9.52876	0.508172	1.50869
-9.51776	0.395172	1.33769
-9.49076	0.157172	1.23769
-9.37676	-0.187828	1.12469
-9.14876	-0.517828	1.00569
-8.89176	-0.815828	0.945691
-8.68376	-1.03483	0.954691
-8.63676	-1.14583	0.994691
-8.79376	-1.15883	0.978691
-9.03976	-1.07383	0.952691
-9.25276	-0.973828	0.938691
-9.40276	-0.832828	0.949691
-9.48576	-0.738828	0.918691
-9.47776	-0.679828	0.932691
-9.45576	-0.689828	0.994691
-9.49676	-0.774828	1.02369
-9.51176	-0.871828	0.920691
-9.45976	-0.978828	0.784691
-9.38076	-1.09783	0.757691
-9.29476	-1.18983	0.813691
-9.20976	-1.27683	0.914691
-9.08376	-1.32883	0.869691
-8.96576	-1.34883	0.690691
-8.86476	-1.36383	0.533691
-8.82776	-1.43883	0.435691
-8.83776	-1.49083	0.395691
-8.86476	-1.50383	0.357691
-8.84976	-1.47883	0.241691
-8.79776	-1.44583	0.191691
-8.76576	-1.34683	0.131691
-8.78976	-1.20883	0.0846906
-8.86776	-1.04383	0.0556906
-8.97076	-0.847828	0.0736906
-9.08276	-0.626828	0.0486906
-9.22176	-0.481828	0.0236906
-9.36476	-0.350828	0.0146906
-9.51076	-0.293828	-0.00330935
-9.63176	-0.298828	0.0976906
-9.74876	-0.319828	0.164691
-9.81276	-0.318828	0.135691
-9.83476	-0.392828	0.175691
-9.83176	-0.533828	0.296691
-9.83876	-0.705828	0.421691
-9.84276	-0.870828	0.442691
-9.86876	-0.942828	0.449691
-9.78976	-0.968828	0.511691
-9.62576	-0.953828	0.468691
-9.48276	-0.948828	0.215691
-9.32976	-0.971828	-0.112309
-9.18176	-1.02783	-0.405309
-9.03776	-1.07983	-0.745309
-8.96376	-1.11883	-0.960309
-8.83576	-1.18183	-1.51531
-10.4168	-0.133828	-1.92931
-15.0528	2.36017	1.26669
-19.6348	5.07417	3.78569
-22.0028	4.68917	5.13169
-18.2048	3.99917	3.50869
-10.2048	3.01117	3.61869
-5.78176	2.52217	4.86769
-6.98676	1.80517	3.52669
-9.85876	1.00517	1.49669
-11.6048	0.369172	0.817691
-11.8778	-0.488828	1.28169
-11.6718	-1.41783	1.66269
-11.4408	-2.00583	1.56469
-11.1258	-2.19083	0.998691
-10.9088	-1.82283	0.262691
-10.8228	-1.07883	-0.0493094
-10.8648	-0.318828	0.377691
-10.8058	0.243172	1.31869
-10.4728	0.564172	2.12669
-10.0468	0.907172	2.85969
-9.67376	1.45317	3.49369
-9.28476	2.00317	3.86769
-8.77776	2.25117	3.92069
-8.20476	2.21717	3.90569
-7.63176	1.89217	3.82969
-7.14976	1.31117	3.54469
-6.93276	0.634172	3.11569
-7.02876	-0.0248277	2.83869
-7.45576	-0.599828	2.81469
-8.12076	-1.08983	2.80469
-8.88876	-1.36283	2.76469
-9.47076	-1.34883	2.63969
-9.67876	-1.09383	2.43569
-9.55476	-0.729828	2.27469
-9.35176	-0.377828	2.16669
-9.23576	-0.0488277	2.13969
-9.25176	0.218172	2.18369
-9.26576	0.381172	2.30969
-9.18676	0.435172	2.38569
-9.03276	0.398172	2.22169
-8.91876	0.371172	1.92169
-8.84376	0.319172	1.54869
-8.81076	0.196172	1.15469
-8.81776	0.115172	0.828691
-8.91176	0.132172	0.673691
-9.03276	0.202172	0.633691
-9.15676	0.299172	0.635691
-9.27176	0.505172	0.669691
-9.35976	0.776172	0.807691
-9.43376	1.10517	0.890691
-9.51176	1.44317	0.929691
-9.52876	1.79417	0.994691
-9.49476	2.09517	1.09969
-9.38376	2.29417	1.21369
-9.22376	2.37817	1.25269
-9.08676	2.34417	1.17369
-8.97176	2.22517	1.03969
-8.89076	2.01317	0.898691
-8.86976	1.79317	0.739691
-8.87176	1.63717	0.666691
-8.90176	1.55917	0.610691
-8.96776	1.56917	0.610691
-9.08676	1.64317	0.626691
-9.27776	1.75717	0.598691
-9.44576	1.87217	0.587691
-9.58676	1.90717	0.545691
-9.64976	1.85317	0.484691
-9.64576	1.77417	0.433691
-9.59176	1.65517	0.386691
-9.47776	1.47117	0.346691
-9.39476	1.25917	0.248691
-9.41176	1.04017	0.0606906
-9.49276	0.851172	-0.151309
-9.62876	0.713172	-0.361309
-9.80676	0.616172	-0.503309
-9.99676	0.567172	-0.580309
-10.1468	0.547172	-0.621309
-10.2138	0.514172	-0.627309
-10.2118	0.498172	-0.652309
-10.1798	0.513172	-0.719309
-10.1348	0.560172	-0.809309
-10.0878	0.614172	-0.864309
-10.0168	0.688172	-0.903309
-9.96276	0.714172	-0.916309
-9.92176	0.695172	-0.973309
-9.86476	0.575172	-1.12431
-9.81676	0.379172	-1.33531
-9.77976	0.211172	-1.54031
-9.73976	0.0951723	-1.71731
-9.71776	0.172172	-1.85331
-9.66476	0.411172	-1.95631
-9.60476	0.793172	-2.07631
-9.60376	1.18017	-2.27731
-9.52576	1.41417	-2.36231
-9.39176	1.57117	-2.47231
-9.31176	1.66017	-2.47831
-9.64876	1.40917	-2.25731
-10.9848	0.572172	-2.32531
-13.1208	-1.23183	-2.04131
-17.6958	-4.48883	1.39569
-23.2578	-7.72183	6.98169
-22.7068	-9.53783	6.80169
-15.8668	-9.87383	-0.0363094
-9.56176	-7.18883	-0.542309
-6.88876	-3.98283	1.81569
-7.20376	-1.57183	2.28169
-8.03076	-0.312828	2.92669
-9.36076	0.718172	4.46069
-11.2898	1.74917	4.87469
-12.8168	3.12717	4.31269
-12.5648	4.32717	3.73069
-11.0648	4.53717	2.80569
-9.59876	4.40917	1.61269
-8.57276	4.02917	0.758691
-7.95276	3.04017	0.425691
-7.73476	1.76017	0.410691
-7.96776	0.493172	0.671691
-8.27476	-0.614828	1.23569
-8.50476	-1.50583	1.82769
-8.56876	-2.16583	2.13469
-8.57876	-2.41283	2.27269
-8.51076	-2.26883	2.16769
-8.56576	-1.94483	1.90369
-8.74376	-1.44383	1.75369
-8.95276	-0.883828	1.71669
-9.17676	-0.458828	1.75769
-9.31376	-0.178828	1.92269
-9.46276	-0.0858277	2.19369
-9.59876	-0.131828	2.38769
-9.57076	-0.144828	2.24969
-9.50176	-0.0718277	2.05669
-9.53876	0	1.91869
-9.68376	-0.0598277	1.77969
-9.68176	-0.299828	1.59569
-9.45176	-0.648828	1.45269
-9.10476	-1.01483	1.42169
-8.77976	-1.32283	1.48069
-8.61676	-1.58483	1.45669
-8.59676	-1.80083	1.29269
-8.70676	-1.90083	1.07769
-9.02076	-1.85483	0.914691
-9.42276	-1.60383	0.789691
-9.70176	-1.34183	0.710691
-9.78276	-1.08983	0.721691
-9.74176	-0.942828	0.786691
-9.57376	-0.915828	0.730691
-9.35276	-0.975828	0.669691
-9.17376	-1.08083	0.657691
-9.10776	-1.23583	0.751691
-9.11176	-1.43683	0.787691
-9.06276	-1.62083	0.796691
-8.93976	-1.80583	0.758691
-8.73076	-1.95683	0.565691
-8.49776	-2.05283	0.396691
-8.33076	-2.08683	0.279691
-8.33876	-2.05483	0.201691
-8.47076	-2.00983	0.151691
-8.70776	-1.98783	0.129691
-8.98776	-1.95483	0.0986906
-9.19476	-1.77683	-0.0203094
-9.31676	-1.52383	-0.111309
-9.40676	-1.16283	-0.242309
-9.51376	-0.719828	-0.415309
-9.57976	-0.398828	-0.399309
-9.67676	-0.166828	-0.296309
-9.82276	0.0161723	-0.144309
-9.92076	0.219172	-0.00530935
-9.93176	0.296172	0.344691
-9.86576	0.322172	0.689691
-9.81276	0.398172	0.684691
-9.72376	0.499172	0.454691
-9.54476	0.548172	0.237691
-9.40076	0.514172	0.0696906
-9.30376	0.266172	-0.106309
-9.21376	-0.117828	-0.323309
-9.11976	-0.478828	-0.522309
-8.94776	-0.824828	-0.757309
-8.77476	-0.992828	-0.931309
-8.62076	-1.10583	-1.06131
-8.50076	-1.10583	-1.22431
-8.42676	-1.02783	-1.53831
-8.36376	-0.853828	-2.08431
-9.62076	-0.0318277	-3.48631
-14.7478	2.24217	-1.20431
-19.5958	5.55717	2.14869
-20.9988	5.24417	4.68069
-18.6388	4.39217	4.98069
-11.2958	2.49117	3.13669
-6.48576	2.13017	2.70969
-6.66676	1.66217	2.53069
-9.01176	0.718172	0.523691
-11.2218	-0.00982766	0.0456906
-11.6988	-1.06883	1.07569
-11.3868	-2.14083	2.36969
-11.1668	-2.94083	2.64169
-11.0178	-3.21183	1.75069
-10.9468	-3.03283	0.613691
-10.9568	-2.57783	0.219691
-11.0018	-1.90083	0.952691
-10.9788	-1.18283	2.14269
-10.7928	-0.459828	3.01669
-10.6098	0.302172	3.53469
-10.3858	1.07917	3.80769
-9.94576	1.51817	3.59469
-9.39576	1.71317	3.44269
-8.87676	1.59717	3.46069
-8.49276	1.34217	3.32169
-8.25176	0.917172	3.06069
-8.19076	0.325172	2.79369
-8.32576	-0.176828	2.65369
-8.70676	-0.557828	2.63569
-9.18076	-0.853828	2.52669
-9.52576	-0.987828	2.25269
-9.55776	-0.971828	1.86269
-9.34176	-0.834828	1.58469
-9.07676	-0.654828	1.50869
-8.96376	-0.441828	1.51369
-8.98676	-0.178828	1.49969
-8.97076	0.133172	1.42969
-8.82176	0.490172	1.36269
-8.62676	0.822172	1.30169
-8.49776	1.10117	1.24569
-8.51076	1.35717	1.21569
-8.66076	1.54017	1.12469
-8.88276	1.62117	1.06469
-9.15476	1.57117	1.06869
-9.35676	1.45217	1.08769
-9.46976	1.27517	1.04269
-9.51076	1.12217	0.931691
-9.50576	1.07717	0.747691
-9.52676	1.11117	0.581691
-9.58676	1.20717	0.528691
-9.68876	1.30117	0.527691
-9.76976	1.37017	0.529691
-9.76476	1.41417	0.494691
-9.65576	1.40717	0.485691
-9.50376	1.39417	0.485691
-9.34176	1.33017	0.399691
-9.22976	1.32417	0.308691
-9.19376	1.31717	0.223691
-9.24376	1.32417	0.263691
-9.33276	1.31617	0.426691
-9.41376	1.31717	0.599691
-9.41776	1.26317	0.693691
-9.32976	1.16017	0.691691
-9.14176	1.03217	0.556691
-8.96476	0.919172	0.232691
-8.87276	0.762172	-0.214309
-8.89376	0.615172	-0.588309
-8.92876	0.521172	-0.858309
-9.02176	0.393172	-0.883309
-9.19176	0.342172	-0.812309
-9.35876	0.279172	-0.829309
-9.45176	0.280172	-0.946309
-9.48176	0.311172	-1.13131
-9.48676	0.347172	-1.32631
-9.55876	0.312172	-1.49131
-9.63776	0.309172	-1.70631
-9.69576	0.357172	-1.97031
-9.65576	0.443172	-2.18931
-9.56876	0.539172	-2.21431
-9.66876	0.538172	-1.84031
-10.6968	-0.0188277	-1.23131
-12.8748	-1.35083	0.0876906
-15.9468	-3.08083	2.54369
-17.8798	-3.81483	2.79969
-16.9448	-4.19583	1.60069
-13.4818	-4.23183	1.53569
-9.68976	-3.95583	1.11969
-8.12976	-2.78083	0.0486906
-8.88576	-1.04883	-0.119309
-9.96476	0.391172	0.320691
-10.6008	1.52817	0.727691
-11.0298	2.18917	1.02369
-11.4618	2.41717	1.38469
-11.6108	2.44417	1.69569
-11.1718	2.43717	1.45569
-10.4128	2.23117	1.00369
-9.78776	1.68717	0.831691
-9.53476	0.893172	0.914691
-9.63676	0.0121723	1.14169
-9.84276	-0.760828	1.46469
-9.93176	-1.29183	1.92369
-9.82976	-1.61483	2.36469
-9.69376	-1.71183	2.67369
-9.58076	-1.55983	2.72869
-9.42476	-1.23883	2.55169
-9.31676	-0.749828	2.38169
-9.31776	-0.212828	2.34269
-9.45476	0.262172	2.37369
-9.68676	0.594172	2.41869
-9.81176	0.702172	2.36769
-9.74876	0.606172	2.18869
-9.59976	0.380172	1.96669
-9.42476	0.0971723	1.83269
-9.45076	-0.119828	1.64969
-9.60476	-0.316828	1.37669
-9.73376	-0.476828	1.12869
-9.78276	-0.652828	0.961691
-9.73276	-0.822828	0.788691
-9.61176	-1.00383	0.721691
-9.44476	-1.16683	0.632691
-9.29376	-1.27983	0.424691
-9.09576	-1.31483	0.231691
-8.92576	-1.27883	0.115691
-8.86076	-1.21183	0.00169065
-8.86376	-1.16883	-0.0433094
-8.98176	-1.16483	-0.0743094
-9.09276	-1.18283	-0.119309
-9.20376	-1.21283	-0.206309
-9.31676	-1.26583	-0.190309
-9.45776	-1.33783	-0.0983094
-9.60676	-1.40883	-0.0313094
-9.65376	-1.48183	-0.0583094
-9.50076	-1.53383	-0.0313094
-9.25276	-1.54083	0.172691
-9.06376	-1.56183	0.417691
-8.90576	-1.55983	0.583691
-8.74176	-1.53983	0.639691
-8.55376	-1.49783	0.588691
-8.39576	-1.44783	0.444691
-8.34876	-1.37183	0.207691
-8.41576	-1.29783	0.0686906
-8.58376	-1.19583	0.0646906
-8.86276	-1.06883	0.115691
-9.14376	-0.953828	0.180691
-9.30876	-0.874828	0.182691
-9.28476	-0.824828	0.226691
-9.13976	-0.802828	0.453691
-9.06276	-0.769828	0.869691
-9.11476	-0.678828	1.30169
-9.21576	-0.593828	1.54469
-9.15576	-0.501828	1.49769
-8.98576	-0.332828	1.18869
-8.70476	-0.0238277	0.729691
-8.40276	0.315172	0.357691
-8.27676	0.519172	0.0916906
-8.26876	0.444172	-0.250309
-8.36976	0.121172	-0.599309
-8.54976	-0.271828	-0.940309
-8.72076	-0.687828	-1.22031
-9.18876	-0.790828	-2.00531
-11.7038	0.396172	-1.94031
-19.3218	4.00317	1.80469
-26.4718	8.48917	4.75869
-23.8468	6.71917	5.28269
-14.1558	2.93517	2.19769
-5.03276	1.74217	3.88669
-2.49876	1.35817	4.51469
-5.94776	0.0681723	0.677691
-10.3368	-0.621828	-0.884309
-12.4378	-1.08683	-0.601309
-12.0718	-2.25483	-0.0193094
-11.2878	-3.32183	0.354691
-10.7978	-3.56883	0
-10.3538	-3.42883	-0.842309
-10.1228	-2.98783	-1.65431
-10.0888	-2.22383	-1.48231
-10.3158	-1.15483	-0.291309
-10.5918	-0.0448277	0.994691
-10.5698	0.816172	1.57069
-10.4308	1.93917	1.90769
-10.0258	2.92117	2.34969
-9.16276	3.50117	2.44869
-8.28876	3.86317	2.59769
-7.58476	3.73117	2.95069
-7.15676	3.20617	3.14169
-6.99076	2.47017	2.95369
-7.13976	1.43617	2.61169
-7.66176	0.528172	2.38969
-8.45976	-0.166828	2.37469
-9.39976	-0.618828	2.48469
-10.2518	-0.757828	2.49369
-10.6378	-0.655828	2.39569
-10.4568	-0.402828	2.34869
-10.0568	-0.135828	2.54269
-9.81776	0.0981723	2.78369
-9.87176	0.212172	2.90869
-10.0778	0.290172	3.00369
-10.2548	0.408172	2.90869
-10.2738	0.619172	2.70069
-10.2388	0.854172	2.36969
-10.2018	0.969172	1.90169
-10.1518	1.00017	1.35969
-10.0878	0.932172	0.867691
-10.0328	0.779172	0.581691
-10.0168	0.680172	0.487691
-9.95376	0.685172	0.447691
-9.84476	0.813172	0.447691
-9.78276	1.04217	0.491691
-9.79376	1.33917	0.565691
-9.84476	1.66317	0.560691
-9.88976	1.97017	0.478691
-9.84176	2.23917	0.435691
-9.69476	2.38317	0.542691
-9.50376	2.42817	0.667691
-9.34076	2.42117	0.672691
-9.24576	2.32617	0.692691
-9.20676	2.17617	0.705691
-9.26076	1.99217	0.746691
-9.31276	1.83817	0.694691
-9.29276	1.73017	0.625691
-9.24276	1.67917	0.596691
-9.11676	1.65917	0.513691
-9.00376	1.67517	0.329691
-8.93776	1.67717	0.150691
-8.91076	1.66517	0.0416906
-8.94576	1.61617	0.0866906
-9.01976	1.55617	0.196691
-9.11876	1.48017	0.294691
-9.18776	1.36417	0.364691
-9.28976	1.21117	0.455691
-9.42076	1.04817	0.523691
-9.55976	0.917172	0.532691
-9.68776	0.792172	0.525691
-9.79676	0.651172	0.516691
-9.87676	0.578172	0.438691
-9.87376	0.614172	0.288691
-9.80676	0.740172	0.116691
-9.65176	0.975172	0.0516906
-9.41576	1.29717	-0.0853094
-9.24876	1.64817	-0.235309
-9.16276	1.97017	-0.307309
-9.13776	2.26017	-0.484309
-9.09976	2.56917	-0.728309
-9.04776	2.77517	-0.907309
-9.07676	2.89317	-1.08631
-9.47176	2.59417	-0.956309
-10.4488	1.41817	-0.481309
-12.0278	-0.347828	0.339691
-13.9598	-2.28683	0.670691
-14.8538	-2.76483	-0.794309
-13.2508	-3.10683	-1.38731
-10.6178	-3.43383	-0.0923094
-10.7768	1.85917	1.62269
[truncated: 473 more rows]

## Sheet: P_08
acc (m/s2)
V	ML	AP
-17.4476	1.88868	10.6031
-14.2416	1.13068	10.2091
-11.2756	-0.663322	7.2141
-8.96161	-1.84932	3.9541
-7.66461	-2.16832	0.856097
-7.33861	-2.48432	-1.0989
-7.64961	-2.51932	-1.7879
-7.96661	-2.45232	-0.948903
-8.70061	-1.31432	0.142097
-10.0516	0.661678	1.1681
-11.2606	1.51968	1.5341
-12.2166	1.95168	0.990097
-12.8326	1.90268	0.611097
-12.9166	1.68468	0.488097
-12.5396	1.73568	0.170097
-11.8606	1.73868	-0.0209031
-10.8856	1.29068	0.166097
-9.95961	0.873678	0.483097
-9.27761	0.536678	0.675097
-8.68961	0.167678	0.669097
-8.09961	-0.185322	0.515097
-7.55261	-0.630322	0.325097
-7.19761	-0.991322	0.213097
-7.12661	-1.30332	0.264097
-7.33961	-1.45632	0.459097
-7.72961	-1.37732	0.689097
-8.21961	-1.17532	0.727097
-8.60861	-0.938322	0.486097
-8.85161	-0.775322	0.0340969
-8.92661	-0.504322	-0.453903
-8.92861	-0.242322	-0.747903
-8.73661	-0.127322	-0.995903
-8.38061	-0.225322	-1.3019
-7.86061	-0.482322	-1.5819
-7.27761	-0.767322	-1.6869
-6.85061	-1.06132	-1.6849
-6.61261	-1.41332	-1.6169
-6.70461	-1.55732	-1.6079
-6.97261	-1.64432	-1.0039
-7.14061	-1.55832	0.0900969
-7.28361	-1.29232	0.918097
-7.35061	-0.929322	1.2461
-7.11361	-0.430322	0.977097
-6.50961	0.0386775	-0.206903
-6.05461	0.480678	-2.3619
-5.64161	0.568678	-4.3909
-6.30261	0.853678	-5.0579
-8.96761	2.57468	-1.1629
-20.0706	1.05068	0.343097
-30.8226	0.630678	6.4691
-23.8176	3.76468	10.9991
-17.2296	6.25168	8.8811
-11.9676	4.54468	-1.3249
-7.50461	5.24068	-4.9199
-2.21461	1.45168	-0.284903
-1.62561	-2.78832	4.7881
-7.24061	-2.66832	4.3971
-13.2066	-3.81932	0.303097
-15.8176	-4.41332	-3.1759
-14.2926	-4.74932	-4.2769
-12.0076	-4.18632	-0.503903
-11.1476	-1.23232	5.6101
-10.8116	0.352678	7.1441
-10.8476	0.122678	3.3451
-11.2016	-0.138322	-0.0349031
-11.3896	0.0956775	-0.428903
-11.1476	-0.118322	1.5311
-10.8666	-0.535322	2.8041
-10.5546	-1.23532	2.3951
-10.5356	-2.11032	1.0271
-11.0876	-2.63032	-0.0469031
-12.0336	-2.89832	-0.280903
-12.6386	-2.98132	0.167097
-12.3756	-2.90932	0.737097
-11.5056	-2.81432	0.799097
-10.6676	-2.77032	0.508097
-10.2176	-2.47632	0.340097
-9.86461	-2.08132	0.409097
-9.39261	-1.63632	0.482097
-8.74061	-1.22332	0.574097
-8.14561	-0.612322	0.864097
-7.70561	-0.0403225	1.0531
-7.63361	0.729678	0.876097
-7.86661	1.61268	0.413097
-8.32861	2.33268	-0.222903
-8.87361	2.68368	-0.654903
-9.40361	2.70268	-0.627903
-9.82961	2.50168	-0.394903
-10.0096	1.91368	-0.155903
-9.61861	1.00168	-0.250903
-8.79161	0.192678	-0.551903
-8.00861	-0.385322	-0.981903
-7.38861	-0.659322	-1.4119
-7.17761	-0.635322	-1.5239
-7.09861	-0.435322	-1.3689
-7.30961	-0.0543225	-1.1009
-7.59561	0.384678	-1.0499
-7.70661	0.834678	-1.1129
-7.44561	1.11068	-1.2429
-7.10061	1.40868	-1.2209
-6.69861	1.54668	-0.934903
-6.43561	1.59668	-0.597903
-6.24361	1.36568	-0.607903
-6.07861	0.702678	-1.0079
-6.11461	0.132678	-1.6119
-6.28261	-0.323322	-2.1959
-6.64861	-0.547322	-2.7899
-7.40061	-0.576322	-3.1189
-8.50761	-0.480322	-2.6499
-9.61261	-0.481322	-1.5399
-10.1446	-0.302322	-0.300903
-10.8906	-1.25432	-0.0559031
-13.7556	-3.65332	-1.0309
-25.2886	-9.95232	0.106097
-31.5076	0.602678	13.2391
-22.9136	-1.72832	21.1401
-15.3376	-5.34132	11.7911
-10.7606	-2.73532	1.2601
-6.94961	-2.69332	-6.0879
-3.55361	-1.34332	-9.3939
-1.62061	-0.0653225	-9.0549
-2.75061	3.07368	-3.5209
-6.27961	6.78868	3.2681
-9.49861	9.11468	4.5631
-10.9936	8.43168	2.2611
-11.9326	6.61468	-0.153903
-13.6836	4.75868	-2.4359
-15.7666	1.95668	-4.0949
-16.5856	-1.60632	-3.2649
-15.1556	-3.93432	-1.0169
-11.5866	-4.30532	1.9971
-7.27761	-3.47232	5.4811
-4.92261	-2.15632	5.4481
-4.67061	-1.51332	2.9661
-5.52561	-0.637322	0.566097
-6.76161	0.0526775	-0.899903
-8.35961	1.18668	-1.6179
-10.3666	2.42268	-1.2509
-12.6436	3.32368	0.442097
-14.4886	3.40968	2.8771
-14.7456	2.83768	4.9151
-13.0146	1.54268	5.2651
-11.2646	0.631678	3.4231
-9.95061	-0.569322	1.2671
-9.05361	-1.39132	-1.0979
-8.72461	-1.58132	-2.6749
-8.51261	-1.20632	-2.4489
-8.36461	-0.528322	-1.2969
-8.32961	-0.0113225	-0.256903
-8.41861	0.256678	0.385097
-8.62661	0.204678	0.736097
-8.90761	-0.166322	0.758097
-9.18261	-0.700322	0.368097
-9.49861	-1.10732	-0.0819031
-9.72361	-1.36832	-0.478903
-9.78161	-1.48232	-0.660903
-9.66361	-1.47032	-0.658903
-9.45761	-1.36932	-0.577903
-9.11961	-1.34132	-0.317903
-8.86961	-1.35932	0.0550969
-8.68361	-1.20332	0.386097
-8.58861	-1.04432	0.478097
-8.70461	-0.889322	0.347097
-8.79161	-0.853322	0.0210969
-8.70961	-0.870322	-0.477903
-8.51461	-1.12832	-0.969903
-8.36161	-1.18732	-1.5569
-8.21061	-1.22032	-1.9319
-8.12761	-1.28832	-2.1499
-8.12661	-1.19432	-2.5629
-8.20861	-1.03032	-2.8629
-8.34461	-0.641322	-3.0229
-8.51461	-0.0753225	-2.7789
-8.61961	0.562678	-2.2309
-8.74361	0.898678	-1.6509
-9.20461	0.869678	-0.968903
-10.0336	0.985678	0.391097
-9.99761	1.56068	2.4761
-8.60361	2.53968	4.3451
-7.40361	4.27968	3.6501
-7.05861	4.15368	1.8911
-7.07261	1.47568	0.408097
-7.37061	-0.207322	-0.377903
-7.63461	-1.33032	-0.401903
-7.88361	-2.69632	-0.148903
-8.74261	-3.91732	-0.846903
-10.2806	-4.78632	-2.8549
-12.0936	-4.30332	-5.2419
-13.1096	-2.79232	-6.5779
-12.2046	-1.38132	-6.1609
-9.79961	-0.374322	-4.4439
-8.34461	0.888678	-5.3429
-6.37861	-0.129322	-1.4949
-12.2286	-1.53732	-2.7879
-23.3316	5.98468	23.7371
-23.4696	7.35368	33.4401
-14.5536	3.88568	13.2451
-11.2486	6.63368	-1.2819
-7.92361	8.08868	-7.3329
-5.93461	9.03068	-6.6579
-4.01561	6.14168	-6.7089
-3.93761	1.84268	-2.8949
-6.71961	-0.898322	1.8571
-10.6656	-2.71032	4.6821
-14.6406	-6.09632	6.9841
-17.3886	-9.32232	8.4681
-19.4786	-9.56632	6.1061
-19.6846	-6.75832	2.1001
-17.4936	-3.92132	-0.152903
-14.7016	-1.60832	-1.3639
-12.9356	0.504678	-1.1979
-11.4526	0.679678	0.229097
-10.5116	0.262678	2.1991
-10.3206	0.995678	2.5431
-10.2226	1.82468	1.6771
-9.67961	1.92168	0.411097
-8.82661	1.85668	-0.678903
-7.88161	1.24268	-1.0389
-7.00861	0.307678	-0.624903
-6.79361	-0.199322	0.147097
-7.20361	-0.290322	0.729097
-8.05161	0.0396775	1.1461
-9.15561	0.923678	1.6041
-9.97561	1.76168	1.8591
-9.78761	1.77068	1.2901
-9.02861	1.46768	0.500097
-8.01361	1.21668	0.126097
-7.16661	1.36768	0.211097
-6.39461	1.72068	0.548097
-5.97761	2.07068	1.0111
-6.02761	2.35668	0.941097
-6.31261	2.26668	0.572097
-6.86661	1.83268	-0.00190308
-7.43861	1.23768	-0.698903
-8.00261	0.671678	-0.984903
-8.55061	0.421678	-0.910903
-9.08361	0.545678	-0.915903
-9.41361	0.609678	-0.834903
-9.59361	0.567678	-0.642903
-9.69561	0.423678	-0.379903
-9.51261	0.352678	0.183097
-8.90561	0.320678	0.168097
-8.26061	0.0666775	-0.234903
-7.59861	-0.131322	-0.834903
-7.14961	-0.0973225	-1.2689
-7.14061	0.0496775	-1.5579
-7.45761	0.0116775	-1.7249
-8.23761	-0.220322	-1.8389
-9.36561	-0.440322	-1.8289
-10.3596	-0.764322	-1.8239
-10.9936	-0.942322	-1.2039
-11.0536	-0.874322	0.160097
-10.9896	-0.758322	1.0421
-11.1156	-1.00032	0.771097
-11.3846	-1.05232	-0.224903
-11.5596	-0.886322	-1.1209
-11.6266	-1.06532	-1.9619
-11.8796	-1.87832	-2.4849
-12.5546	-2.91332	-1.7479
-14.1066	-3.70132	0.771097
-16.6806	-4.73032	3.2121
-19.0526	-5.01932	6.6911
-18.0246	-4.04632	9.1511
-13.2256	-3.77432	7.6041
-8.46361	-2.95132	2.4991
-5.66561	-0.984322	-2.1989
-4.21561	0.200678	-4.6239
-3.50061	0.641678	-3.8989
-4.46261	2.37968	-2.0389
-7.91561	3.99668	-0.651903
-11.7966	4.85068	0.259097
-13.4146	5.24068	0.680097
-13.4836	4.98468	-0.0209031
-13.3586	3.89668	-1.0529
-13.1556	2.10868	-1.5209
-12.3806	0.459678	-0.712903
-11.0836	-0.999322	1.4091
-9.93761	-2.20532	3.3881
-9.26061	-2.88132	3.8411
-8.84461	-3.04332	2.9391
-8.61761	-2.60032	1.8071
-8.46261	-2.00932	1.1471
-8.63461	-1.16632	1.1351
-8.81661	-0.648322	1.6751
-8.88361	-0.534322	2.4591
-8.71161	-0.786322	2.8531
-8.48061	-1.06332	2.7281
-8.50461	-1.34832	2.5511
-8.88161	-1.12032	2.3771
-9.59161	-0.614322	2.3811
-10.3556	-0.398322	2.2471
-11.0376	-0.353322	1.8871
-11.3386	-0.386322	1.4691
-11.1936	-0.488322	1.1781
-10.7936	-0.539322	0.882097
-10.3666	-0.519322	0.441097
-9.97761	-0.576322	0.0390969
-9.68061	-0.549322	-0.0979031
-9.41361	-0.422322	0.0610969
-9.12361	-0.262322	0.329097
-8.82961	-0.192322	0.478097
-8.62061	-0.170322	0.436097
-8.50561	-0.244322	0.233097
-8.50561	-0.428322	-0.0129031
-8.56661	-0.687322	-0.133903
-8.66661	-1.00232	-0.131903
-8.81461	-1.30132	0.0360969
-8.82361	-1.35132	0.0110969
-8.81361	-1.60932	0.0100969
-8.79161	-1.73832	0.00509692
-8.91661	-1.72032	-0.0369031
-9.22161	-1.67732	-0.219903
-9.62961	-1.50532	-0.383903
-9.91061	-1.05232	-0.513903
-10.0836	-0.590322	-0.763903
-10.1076	-0.200322	-0.970903
-9.78261	0.0726775	-1.3149
-9.24461	0.248678	-1.7919
-8.59361	0.163678	-2.0249
-7.82461	-0.195322	-1.9939
-7.30061	-0.470322	-1.9379
-7.03861	-0.683322	-1.6359
-7.18761	-1.02232	-1.2549
-7.62861	-1.00232	-0.791903
-8.08261	-0.733322	-0.268903
-8.31461	-0.392322	0.0340969
-8.24861	-0.0223225	-0.0339031
-8.08161	0.373678	-0.326903
-8.14761	0.632678	-0.792903
-8.61361	0.828678	-1.3939
-9.24761	1.14168	-1.5359
-9.68661	1.75968	-0.859903
-9.58561	2.66468	0.318097
-9.14061	2.93768	1.2801
-8.97061	2.39168	1.3581
-8.89461	1.46468	0.768097
-8.40561	0.593678	0
-8.35661	0.200678	0.154097
-9.39461	1.20568	0.323097
-10.9036	0.581678	-1.3289
-15.6396	1.63368	-3.6029
-21.2866	6.13968	-6.5259
-21.1016	5.10868	-2.4789
-16.2016	1.38168	3.4511
-12.5006	0.214678	3.1311
-9.96461	-0.919322	3.2221
-8.77661	-2.49032	3.5611
-9.26561	-2.96332	2.3201
-10.4686	-2.63832	0.333097
-11.3416	-2.93732	-1.6059
-12.1356	-2.94632	-3.0799
-12.5136	-2.34332	-3.0309
-11.8896	-1.29232	-1.4599
-10.8186	0.474678	0.799097
-9.90461	2.70168	2.7661
-9.02461	4.04468	3.7751
-8.25761	4.43568	3.8941
-7.53361	3.44468	3.0121
-6.94361	2.07668	1.3851
-7.03261	0.947678	0.0610969
-7.75361	0.166678	-0.517903
-9.19161	-0.548322	-0.0959031
-10.8966	-1.47032	0.729097
-12.6196	-2.05932	1.7341
-13.6146	-1.71832	2.8291
-13.1486	-0.518322	3.4651
-11.4326	0.186678	2.7481
-9.86961	0.481678	1.6941
-9.22361	1.30968	0.608097
-9.23061	2.06868	0.142097
-9.56461	2.50368	-0.0359031
-9.63061	2.37968	0.0680969
-9.28361	2.11668	0.511097
-8.79761	1.85768	1.0911
-8.65661	1.52868	1.4691
-8.72261	1.05468	1.3791
-9.03461	0.717678	1.0191
-9.59161	0.643678	0.553097
-10.1486	0.509678	0.0490969
-10.6676	0.443678	-0.448903
-11.0056	0.567678	-0.934903
-10.9716	0.700678	-1.4209
-10.5286	0.727678	-1.7649
-9.72961	0.610678	-1.8799
-8.87261	0.556678	-1.6909
-8.12461	0.501678	-1.1799
-7.84661	0.582678	-0.448903
-8.08161	0.768678	0.301097
-8.58661	1.00368	0.807097
-9.20061	1.31868	0.865097
-9.51961	1.52768	0.473097
-9.48361	1.68968	-0.260903
-9.34961	1.82468	-0.987903
-9.17961	1.90368	-1.5719
-9.14461	1.96668	-1.8159
-9.24361	1.90468	-1.7619
-9.42161	1.82568	-1.4399
-9.58461	1.78068	-0.863903
-9.69061	1.73368	-0.210903
-9.69161	1.60068	0.272097
-9.58061	1.33068	0.518097
-9.47161	1.04668	0.433097
-9.44261	0.763678	0.0390969
-9.52561	0.590678	-0.546903
-9.63961	0.617678	-1.1729
-9.75761	0.927678	-1.4659
-9.90761	1.36868	-1.3439
-9.96461	1.55768	-1.2309
-9.90061	1.39168	-1.2269
-9.81061	1.10968	-1.1819
-9.66961	1.08468	-1.0249
-9.51661	1.17768	-0.964903
-9.56161	1.18968	-0.843903
-10.0736	0.911678	-0.617903
-11.1416	0.502678	0.351097
-12.4926	0.325678	1.9341
-13.4356	0.457678	3.0351
-13.4166	0.380678	2.5311
-12.5446	0.00367752	0.831097
-11.2206	-0.0793225	-1.1239
-9.69461	0.273678	-2.4609
-8.01161	0.720678	-2.5269
-6.58261	1.14068	-1.4979
-12.0876	2.05168	0.143097
-9.16261	1.19768	1.4821
-8.45361	0.952678	4.6321
-9.28761	0.502678	6.9821
-10.3096	-0.393322	6.6251
-10.9316	-1.50132	4.1301
-11.2156	-2.43932	1.3231
-11.1256	-3.03832	-0.215903
-10.6596	-3.25632	-0.0749031
-10.1006	-3.22932	0.561097
-9.67761	-3.15532	1.0721
-9.49461	-2.97932	1.1841
-9.47561	-2.83732	1.1971
-9.57761	-2.59332	1.3041
-9.76061	-2.21532	1.6691
-9.88861	-1.72232	2.0781
-9.95861	-1.20732	2.2361
-9.92361	-0.859322	1.9991
-9.77961	-0.714322	1.5151
-9.56061	-0.785322	1.0661
-9.19861	-1.09632	0.811097
-8.76961	-1.53032	0.845097
-8.43961	-1.85332	0.979097
-8.31561	-2.09932	1.0911
-8.36561	-2.26632	0.997097
-8.76461	-2.12132	0.960097
-9.19161	-1.68932	0.832097
-9.36661	-1.10232	0.856097
-9.32261	-0.723322	1.0261
-9.16561	-0.585322	1.0391
-9.03261	-0.560322	0.862097
-9.06461	-0.493322	0.260097
-9.16661	-0.233322	-0.249903
-9.27461	0.123678	-0.435903
-9.30561	0.356678	-0.390903
-9.33161	0.399678	-0.268903
-9.35761	0.321678	-0.225903
-9.35861	0.248678	-0.200903
-9.46461	0.207678	-0.115903
-9.72161	0.213678	-0.0689031
-10.0576	0.234678	-0.0689031
-10.2306	0.126678	-0.137903
-10.2346	-0.0473225	-0.354903
-10.1436	-0.231322	-0.710903
-10.0386	-0.430322	-0.889903
-9.84361	-0.526322	-0.895903
-9.54961	-0.447322	-0.857903
-9.20261	-0.276322	-0.717903
-8.89161	0.0266775	-0.489903
-8.69661	0.328678	-0.328903
-8.58561	0.503678	-0.261903
-8.52261	0.538678	-0.299903
-8.57561	0.569678	-0.409903
-8.74361	0.581678	-0.529903
-8.92161	0.491678	-0.607903
-9.10461	0.437678	-0.724903
-9.15061	0.318678	-0.681903
-9.10961	0.308678	-0.424903
-9.03361	0.386678	-0.153903
-8.97161	0.509678	-0.0439031
-8.96061	0.668678	-0.115903
-9.02361	0.775678	-0.377903
-9.14461	0.967678	-0.764903
-9.39261	1.28868	-1.0479
-9.74761	1.59968	-1.0819
-10.2836	2.00168	-0.966903
-10.8926	2.49368	-0.868903
-11.3556	3.01868	-0.396903
-11.6516	3.66568	0.413097
-11.8886	4.26568	1.3361
-11.8936	4.11168	1.8791
-11.6336	3.03768	1.4731
-11.2876	1.71068	0.579097
-11.2126	0.843678	-0.0709031
-11.3696	0.427678	-0.269903
-11.6916	0.368678	-0.177903
-11.9506	0.248678	0.214097
-11.9956	0.0726775	0.914097
-11.9586	-0.0103225	1.8421
-11.7046	-0.157322	2.7011
-11.3696	-0.358322	3.3081
-11.1246	-0.504322	3.4531
-10.7336	-0.807322	3.0551
-10.5266	-0.830322	2.6111
-10.3796	-0.750322	2.1561
-10.2326	-0.381322	1.7751
-10.0176	0.239678	1.6781
-9.86461	0.916678	1.5691
-9.65761	1.33668	1.2741
-9.45461	1.57368	0.961097
-9.19161	1.57868	0.650097
-8.97861	1.50568	0.335097
-8.72961	1.38368	0.0840969
-8.46261	1.21268	0.0710969
-8.20261	1.08368	0.0900969
-8.10461	0.932678	0.346097
-8.42661	0.934678	0.657097
-8.80661	1.10168	0.675097
-9.28461	1.44368	0.858097
-9.65861	1.97768	1.0191
-9.93261	2.37768	0.840097
-10.0886	2.63368	0.558097
-10.1446	2.71668	0.153097
-10.0656	2.59268	-0.131903
-9.91761	2.30568	-0.0999031
-9.73261	1.92268	0.182097
-9.71661	1.60268	0.590097
-9.82061	1.32368	1.0311
-9.99861	1.07668	1.2621
-10.2196	0.799678	1.2211
-10.3796	0.573678	0.998097
-10.4156	0.445678	0.786097
-10.3336	0.444678	0.586097
-10.2246	0.542678	0.503097
-10.0526	0.734678	0.564097
-9.80761	0.922678	0.754097
-9.54561	1.14468	0.917097
-9.30661	1.28168	0.979097
-9.14261	1.36668	0.883097
-9.03461	1.45168	0.684097
-8.97061	1.54368	0.576097
-9.00361	1.63268	0.518097
-9.08261	1.63168	0.462097
-9.22561	1.59768	0.393097
-9.37261	1.54068	0.301097
-9.49861	1.51868	0.116097
-9.62061	1.56568	-0.0189031
-9.67161	1.66368	-0.119903
-9.63561	1.70468	-0.234903
-9.51361	1.74068	-0.237903
-9.37061	1.74968	-0.105903
-9.23661	1.75368	-0.0839031
-9.12461	1.71368	-0.0499031
-9.00261	1.72768	-0.0819031
-8.92861	1.76968	-0.101903
-8.89561	1.87068	-0.133903
-8.89461	1.97468	-0.184903
-8.95561	2.09868	-0.303903
-9.01061	2.13568	-0.425903
-9.07661	2.12468	-0.549903
-9.10261	2.06268	-0.669903
-9.09761	2.01268	-0.779903
-9.10061	2.02168	-0.844903
-9.08961	2.07368	-0.846903
-9.04461	2.11168	-0.873903
-9.03261	2.07268	-0.736903
-9.09861	2.03068	-0.399903
-9.21361	1.87168	-0.0679031
-9.27061	1.55568	0.0390969
-9.16661	1.22568	-0.0649031
-8.92261	1.09268	-0.159903
-8.61861	1.13068	-0.315903
-8.32361	1.19268	-0.602903
-8.14461	1.32568	-0.886903
-8.10061	1.60068	-1.0959
-8.18761	1.77668	-1.2839
-8.42661	1.97068	-1.4779
-8.70361	2.11568	-1.6799
-8.87561	2.21168	-1.8849
-8.95661	2.15568	-2.0219
-9.48661	1.50368	-2.6859
-12.2596	-0.964322	-3.1349
-19.4536	-2.12432	8.8351
-25.1496	1.78268	27.5701
-23.8946	1.34268	17.0491
-17.2996	-4.10732	-0.261903
-11.9266	-4.96332	-4.2659
-7.72561	-2.74432	-2.8869
-5.54961	-0.726322	-2.6699
-4.15561	0.965678	-3.7879
-2.61061	1.96368	-4.5199
-2.37561	2.91868	-3.5929
-3.07861	2.66868	-2.4899
-5.22961	2.77168	-1.8959
-8.71861	3.91868	-0.830903
-11.6626	3.26168	1.3121
-15.8646	4.18368	3.8561
-19.8196	5.47668	7.1161
-20.2486	4.40068	9.4121
-16.2886	1.47168	7.8291
-12.3526	-0.101322	4.1581
-9.64761	-1.08532	1.2451
-7.99361	-1.48732	-0.741903
-7.25161	-1.41332	-1.5679
-6.92161	-1.30232	-1.3169
-5.81961	-1.76432	-0.0709031
-4.99661	-1.85532	1.8611
-4.42461	-1.68932	3.6671
-5.11861	-0.976322	5.2641
-7.19061	0.217678	5.3661
-9.12161	0.820678	4.3801
-10.3376	1.46968	3.3801
-10.8536	1.97468	2.8791
-10.9966	2.34068	2.5761
-11.0006	2.65168	2.1311
-10.7706	2.74968	1.8011
-10.2866	2.61368	1.6561
-9.83661	2.30068	1.5871
-9.60361	1.78968	1.5671
-9.59861	1.32368	1.5721
-9.72761	1.10668	1.5941
-9.88461	1.01168	1.5411
-9.94161	0.910678	1.4191
-9.81761	0.779678	1.1541
-9.59761	0.658678	0.892097
-9.28561	0.497678	0.702097
-8.91761	0.349678	0.508097
-8.57761	0.256678	0.427097
-8.50361	0.300678	0.592097
-8.67061	0.375678	0.812097
-8.98461	0.393678	1.0201
-9.48561	0.344678	1.1341
-9.98061	0.223678	1.0651
-10.3066	0.140678	0.992097
-10.3416	0.0556775	0.947097
-10.1306	0.0456775	0.835097
-9.86661	0.00967752	0.658097
-9.65161	0.0736775	0.474097
-9.32761	0	0.190097
-8.94561	-0.176322	0.00409692
-8.54961	-0.345322	-0.0719031
-8.36661	-0.466322	0.0160969
-8.48861	-0.496322	0.246097
-8.95461	-0.505322	0.521097
-9.54361	-0.421322	0.658097
-9.96461	-0.353322	0.569097
-10.0686	-0.292322	0.430097
-9.99661	-0.248322	0.235097
-9.93861	-0.192322	-0.0649031
-9.85561	-0.0923225	-0.178903
-9.56661	0.0236775	-0.126903
-9.27461	0.104678	0.121097
-9.18361	0.249678	0.427097
-9.27761	0.438678	0.809097
-9.52061	0.682678	1.0891
-9.78461	0.863678	1.0941
-9.98261	1.04768	1.0441
-9.96461	1.18068	1.0441
-9.82761	1.31468	1.3121
-9.59561	1.70868	1.8671
-9.30861	2.09568	1.9941
-9.24561	1.98168	1.5271
-9.33961	1.49468	1.0511
-9.33961	1.04168	0.796097
-9.14061	0.640678	0.863097
-8.89661	0.322678	0.644097
-8.79661	0.0366775	-0.0329031
-8.74061	-0.172322	-0.721903
-8.71461	-0.247322	-1.2869
-8.72561	-0.283322	-1.6979
-8.63061	-0.347322	-2.0379
-8.59561	-0.726322	-2.2709
-8.65461	-1.17532	-2.5659
-8.84461	-1.51632	-2.5209
-9.21661	-2.09432	-2.2959
-10.3826	0.0566775	-0.0129031
-12.0736	1.21568	1.3111
-15.7216	2.07068	2.3061
-21.2876	7.09768	4.7971
-19.2496	5.67368	10.6051
-14.3286	5.55068	8.1721
-12.6156	4.92668	2.1431
-11.1506	3.69268	-0.728903
-9.60361	2.39968	-0.220903
-8.40761	1.39468	3.6181
-8.37061	0.708678	5.8431
-9.45261	0.143678	5.7801
-10.4446	-0.713322	4.8011
-10.4616	-1.40532	3.7141
-9.54761	-2.14232	2.5901
-8.09761	-3.04732	1.9321
-6.68261	-3.44332	2.0301
-5.91461	-2.88732	2.4511
-5.63761	-1.99032	2.2711
-5.81761	-1.09132	1.7851
-6.21661	-0.381322	1.3301
-6.53361	-0.163322	1.0551
-6.56561	0.432678	0.818097
-6.52761	1.49368	1.0501
-6.60661	2.86368	1.8411
-7.13061	4.15868	2.7421
-8.20661	4.96768	3.3051
-9.57761	5.02768	3.3221
-11.1016	4.42868	3.1181
-12.5856	3.56068	2.7901
-13.8366	2.39468	2.2481
-13.9566	0.661678	1.1981
-12.9466	-0.605322	0.0910969
-11.7656	-1.00632	-0.130903
-10.4866	-1.68732	0.407097
-9.51261	-2.09132	0.771097
-8.95961	-2.00532	1.3931
-8.78661	-1.50732	2.4101
-9.08961	-0.769322	3.0321
-9.83861	-0.0763225	3.0471
-10.7016	0.657678	2.5211
-11.2416	1.06468	1.8011
-11.2136	1.02368	1.0781
-10.7956	0.990678	0.597097
-10.1496	0.961678	0.718097
-9.57061	0.970678	1.0461
-9.26161	0.990678	1.2751
-9.22961	1.13968	1.4781
-9.35761	1.31768	1.6211
-9.51861	1.48568	1.5751
-9.62761	1.60968	1.4711
-9.63361	1.51968	1.3141
-9.61061	1.34468	1.1111
-9.56361	1.13368	0.959097
-9.48161	0.982678	0.793097
-9.33561	0.908678	0.668097
-9.13261	0.921678	0.599097
-8.92061	0.963678	0.622097
-8.83961	1.03468	0.637097
-8.89761	1.10568	0.639097
-9.05961	1.18468	0.612097
-9.21161	1.29168	0.596097
-9.27661	1.39268	0.615097
-9.22661	1.50668	0.641097
-9.10261	1.58868	0.672097
-9.01661	1.62068	0.695097
-9.03561	1.63668	0.845097
-9.15461	1.69268	1.2591
-9.23961	1.51368	1.3801
-9.39261	1.22868	1.0571
-9.55561	1.02768	0.782097
-9.57061	0.869678	0.552097
-9.48961	0.770678	0.438097
-9.37061	0.721678	0.377097
-9.28961	0.751678	0.300097
-9.24661	0.672678	0.143097
-9.32061	0.607678	-0.167903
-9.44461	0.542678	-0.462903
-9.53261	0.489678	-0.558903
-9.55161	0.573678	-0.610903
-9.55661	0.713678	-0.473903
-9.75761	0.805678	-0.444903
-9.88761	0.836678	-0.722903
-9.98661	0.904678	-0.845903
-10.0256	1.10168	-1.0159
-9.94761	1.35168	-1.2189
-9.75861	1.48068	-1.4569
-9.84661	0.992678	-1.6669
-10.9336	-0.287322	-0.519903
-13.0636	-0.581322	5.4071
-15.3526	0.105678	12.5701
-15.2946	-1.24532	10.9181
-13.0996	-3.16732	3.6121
-10.1546	-3.85232	-1.2409
-7.89061	-3.45432	-3.2619
-6.38061	-1.83232	-3.9679
-5.39861	-0.0353225	-3.3009
-5.10961	0.364678	-2.1019
-6.37461	0.770678	-1.3299
-8.87261	0.967678	-0.489903
-12.3406	1.18168	0.763097
-15.9966	2.11668	2.6581
-18.1246	3.03568	4.9561
-17.9836	3.19068	5.8221
-15.8266	2.09868	4.2721
-13.3986	1.26568	2.0411
-11.7076	1.24968	0.613097
-10.4356	1.32068	-0.156903
-9.85261	1.20768	-0.738903
-9.79161	0.380678	-0.887903
-9.84061	-0.449322	-0.334903
-9.68161	-0.568322	0.583097
-9.29761	-0.488322	1.5581
-8.91761	-0.409322	2.4241
-8.56161	-0.524322	3.2421
-8.42261	-0.710322	3.6721
-8.52861	-0.633322	3.4101
-8.50361	-0.627322	2.8281
-8.38061	-0.630322	2.3091
-8.29461	-0.548322	1.8031
-8.22261	-0.354322	1.4431
-8.16261	-0.00432248	1.3961
-8.19861	0.240678	1.6821
-8.25361	0.311678	2.1901
-8.36861	0.251678	2.6761
-8.51161	0.0566775	2.8901
-8.66261	-0.305322	2.7031
-8.73961	-0.851322	2.1061
-8.77161	-1.27332	1.2521
-8.76361	-1.62532	0.633097
-8.61561	-1.80232	0.294097
-8.30661	-1.79832	0.357097
-7.97261	-1.75632	0.823097
-7.76061	-1.71032	1.2991
-7.87461	-1.55432	1.4021
-8.41661	-1.33932	1.2161
-9.21661	-1.13732	0.831097
-9.97161	-0.971322	0.406097
-10.5296	-0.826322	0.149097
-10.6926	-0.744322	0.117097
-10.5916	-0.676322	0.285097
-10.2856	-0.608322	0.451097
-10.0296	-0.537322	0.498097
-9.83061	-0.518322	0.477097
-9.73661	-0.530322	0.462097
-9.79561	-0.577322	0.511097
-9.97661	-0.620322	0.610097
-10.1416	-0.681322	0.710097
-10.2096	-0.788322	0.771097
-10.1996	-0.845322	0.735097
-10.1746	-0.920322	0.582097
-10.1986	-0.958322	0.397097
-10.2586	-0.928322	0.269097
-10.2716	-0.905322	0.178097
-10.1946	-0.883322	0.106097
-10.0366	-0.940322	0.0330969
-9.89461	-1.00332	-0.0649031
-9.73761	-1.04832	-0.127903
-9.65661	-1.16532	-0.165903
-9.62161	-1.20232	-0.181903
-9.62561	-1.24932	-0.170903
-9.63361	-1.31532	-0.221903
-9.61461	-1.38332	-0.329903
-9.50961	-1.43732	-0.441903
-9.39661	-1.48832	-0.512903
-9.27161	-1.51732	-0.631903
-9.16261	-1.49432	-0.727903
-9.05361	-1.48632	-0.775903
-9.02661	-1.46632	-0.803903
-8.96661	-1.41532	-0.826903
-8.88861	-1.34232	-0.705903
-8.79961	-1.20632	-0.450903
-8.75161	-0.978322	-0.157903
-8.66361	-0.785322	0.0470969
-8.56761	-0.524322	0.0160969
-8.44961	-0.369322	-0.202903
-8.41761	-0.234322	-0.542903
-8.48661	0	-0.726903
-8.63461	0.310678	-0.505903
-8.72661	0.673678	-0.185903
-8.79261	0.821678	-0.243903
-8.82361	0.765678	-0.738903
-8.80361	0.410678	-1.2749
-8.80961	0.0326775	-1.6399
-9.00061	-0.118322	-1.1739
-10.4476	1.28068	1.2911
-14.4466	2.64368	4.0231
-21.3086	3.94568	1.4461
-24.3516	6.57268	1.9061
-19.5026	5.44468	5.3241
-14.2046	3.67068	4.3931
-9.73761	1.19068	2.1571
-6.96461	-0.177322	1.4611
-5.41761	-1.24732	1.8631
-5.59961	-1.95032	1.7431
-7.36761	-3.14232	1.9871
-9.60761	-3.89632	1.2401
-11.5336	-4.87032	-0.122903
-12.4026	-5.51432	-1.0779
-12.1716	-5.16532	-1.3439
-11.3896	-3.93232	-0.875903
-10.5886	-1.82332	-0.261903
-9.91661	0.766678	0.212097
-8.76261	2.28868	0.620097
-7.51661	2.24168	1.8731
-6.85361	2.66768	2.5081
-6.18661	3.02868	2.3981
-5.91661	3.21368	2.2761
-6.24661	3.28068	2.3761
-7.30661	2.90868	2.0291
-9.06261	1.86768	1.6611
-11.2966	0.203678	1.4771
-13.3576	-1.44832	1.6871
-14.8696	-1.84332	2.0901
-14.7626	-1.69132	2.3301
-12.7076	-1.78932	2.0681
-10.4726	-1.89632	1.6391
-9.53361	-1.51032	1.3261
-9.59961	-0.762322	1.1891
-9.83161	-0.0183225	1.3921
-9.72061	0.574678	1.6471
-9.30361	0.721678	1.8091
-9.01961	0.558678	1.7931
-9.09261	0.172678	1.5501
-9.31661	-0.135322	1.0991
-9.63461	-0.164322	0.600097
-9.79061	-0.335322	0.470097
-9.95261	-0.256322	0.197097
-10.1396	0.0506775	-0.225903
-10.2016	0.443678	-0.489903
-10.1816	0.900678	-0.589903
-10.0146	1.36868	-0.554903
-9.59861	1.65568	-0.306903
-9.00361	1.79068	0.124097
-8.42561	1.87268	0.675097
-7.98861	1.79468	1.1391
-7.86461	1.56468	1.2761
-8.17861	1.20468	1.0101
-8.64561	0.958678	0.388097
-9.01261	0.899678	-0.178903
-9.24461	0.837678	-0.467903
-9.33561	0.674678	-0.607903
-9.41361	0.557678	-0.442903
-9.56461	0.514678	-0.171903
-9.70761	0.484678	0.159097
-9.82061	0.443678	0.629097
-9.83661	0.438678	1.0251
-9.81361	0.451678	1.2331
-9.73361	0.518678	1.2501
-9.66561	0.537678	0.951097
-9.57661	0.539678	0.519097
-9.50461	0.572678	0.173097
-9.51961	0.681678	-0.0289031
-9.61561	0.822678	-0.125903
-9.69961	0.885678	-0.0649031
-9.68061	0.943678	0.103097
-9.58061	0.967678	0.242097
-9.44461	0.955678	0.374097
-9.30461	0.862678	0.409097
-9.19761	0.696678	0.280097
-9.12061	0.545678	0.0420969
-9.08261	0.500678	-0.198903
-9.03861	0.576678	-0.485903
-9.00261	0.766678	-0.827903
-8.98661	1.05868	-1.1299
-8.97361	1.23968	-1.4259
-9.06161	1.47168	-1.5509
-9.47461	1.73368	-1.5269
-10.1356	1.31668	-1.7049
-11.3436	0.248678	-0.942903
-13.1606	-0.107322	2.2431
-14.6366	1.02968	7.5291
-14.4526	0.972678	8.1801
-12.6336	-1.07032	4.3311
-10.1696	-3.09132	1.1361
-8.14961	-3.40932	-0.760903
-6.77061	-2.82332	-1.2709
-6.01061	-2.00232	-1.3999
-5.98161	-1.13632	-1.1969
-6.93761	-0.0913225	-1.4299
-8.98861	0.863678	-1.4639
-12.1266	2.51268	-0.984903
-15.0326	4.10368	0.796097
-16.6536	4.90968	3.3261
-17.7086	5.46168	5.1531
-16.4926	4.11868	4.4001
-14.6466	2.49368	2.6491
-12.5866	1.09268	1.5641
-10.8976	0.172678	1.0121
-9.89561	-1.02032	0.894097
-9.76761	-1.63732	1.1091
-10.1636	-1.91232	1.4791
-10.4276	-1.87932	1.8301
-10.4256	-1.24732	1.9431
-10.0906	-0.642322	2.2721
-9.51661	-0.567322	2.5601
-8.84561	-0.639322	2.7211
-8.21061	-0.692322	2.8871
-7.82061	-0.669322	2.9961
-7.65461	-0.568322	3.0631
-7.72261	-0.444322	2.9201
-7.98961	-0.299322	2.6851
-8.30861	-0.263322	2.3911
-8.55361	-0.256322	2.0491
-8.74561	-0.0903225	1.5811
-8.73361	-0.101322	1.0561
-8.68461	-0.0253225	0.680097
-9.02061	-0.280322	0.830097
-8.66861	-0.586322	0.634097
-8.75661	-0.513322	1.3181
-8.81261	-0.567322	1.9721
-8.99561	-0.494322	2.5041
-9.16461	-0.494322	2.8011
-9.23161	-0.526322	2.6051
-9.13761	-0.557322	2.0211
-8.96261	-0.564322	1.2711
-8.71361	-0.488322	0.425097
-8.46561	-0.503322	-0.229903
-8.20061	-0.531322	-0.511903
-8.09661	-0.533322	-0.267903
-8.30461	-0.474322	0.425097
-8.75461	-0.375322	1.2321
-9.24961	-0.338322	1.7731
-9.55861	-0.358322	1.8951
-9.70261	-0.453322	1.6321
-9.58761	-0.497322	1.0231
-9.49361	-0.564322	0.511097
-9.42161	-0.614322	0.0840969
-9.39861	-0.660322	-0.122903
-9.34361	-0.731322	-0.000903082
-9.25161	-0.796322	0.294097
-9.24361	-0.908322	0.580097
-9.22261	-1.05332	0.672097
-9.15961	-1.17132	0.565097
-9.21461	-1.22932	0.339097
-9.29861	-1.26132	0.00809692
-9.43861	-1.27732	-0.313903
-9.61161	-1.28632	-0.535903
-9.67661	-1.35032	-0.676903
-9.76161	-1.44232	-0.636903
-9.80161	-1.46832	-0.526903
-9.66561	-1.58432	-0.304903
-9.53661	-1.70332	-0.0319031
-9.40161	-1.79932	0.151097
-9.21161	-1.86332	0.259097
-8.91861	-1.72332	0.496097
-8.48861	-1.50832	0.699097
-8.04761	-1.21132	0.627097
-7.66661	-1.00932	0.199097
-7.52361	-1.00632	-0.554903
-7.73661	-1.02932	-1.1809
-7.96761	-0.826322	-1.4759
-8.28061	-0.398322	-1.5029
-8.50661	-0.143322	-1.7409
-8.62461	0.0216775	-1.8119
-8.69861	0.218678	-1.4899
-10.0566	2.37868	2.8471
-15.8506	3.32468	6.3111
-25.1646	4.32168	6.5461
-25.3326	6.66668	3.1701
-18.7336	6.69268	1.1881
-12.7886	4.07868	0.627097
-8.04261	0.634678	0.610097
-4.88061	-2.04532	2.2801
-4.61761	-2.91532	3.7071
-7.06461	-3.27732	2.9751
-10.5396	-3.84532	1.2541
-12.7956	-4.75932	-0.840903
-13.3896	-5.74332	-1.5779
-12.4166	-6.04132	-1.7929
-10.8746	-5.33732	-0.977903
-9.52361	-4.16932	0.732097
-8.90861	-1.95532	2.2771
-8.58461	0.774678	3.3621
-8.26761	1.99668	3.2061
-8.32361	2.98768	2.4071
-8.29061	3.52368	1.5861
-8.30961	3.32068	0.940097
-8.41061	3.20768	0.208097
-8.71061	2.98168	0.251097
-9.59561	2.30268	0.654097
-10.9726	0.863678	1.3601
-12.3036	-1.03032	1.8971
-13.3176	-2.28832	2.2811
-13.4116	-3.05932	2.3271
-12.4226	-3.57432	1.6781
-11.0616	-3.58832	1.0261
-10.2236	-2.85032	0.890097
-9.89661	-1.85932	1.1311
-9.62461	-1.04232	1.4551
-9.10261	-0.322322	1.7251
-8.48461	0.244678	1.6911
-8.12161	0.692678	1.3281
-8.04161	0.849678	0.784097
-8.18761	0.899678	0.426097
-8.56561	0.962678	0.259097
-8.91361	0.822678	0.404097
-9.26961	0.733678	0.635097
-9.74161	0.627678	0.682097
-10.3396	0.785678	0.729097
-10.8916	0.939678	0.873097
-11.1056	0.370678	0.584097
-10.6606	-0.176322	-0.0369031
-9.79861	-0.518322	-0.166903
-9.13861	-0.460322	-0.0279031
-8.88261	-0.155322	0.00509692
-8.86161	0.120678	-0.229903
-9.00361	0.399678	-0.477903
-9.14261	0.809678	-0.592903
-9.13261	1.02668	-0.617903
-8.95361	0.921678	-0.483903
-8.78461	0.877678	-0.342903
-8.78061	0.877678	-0.268903
-8.97061	0.796678	-0.282903
-9.34861	0.760678	-0.333903
-9.82961	0.704678	-0.346903
-10.2826	0.666678	-0.259903
-10.5506	0.602678	-0.114903
-10.5316	0.463678	0.0140969
-10.2456	0.273678	0.141097
-9.86861	0.152678	0.314097
-9.53561	0.0426775	0.638097
-9.29761	-0.0203225	1.0181
-9.16061	-0.0703225	1.4231
-9.10461	-0.209322	1.7211
-9.12061	-0.351322	1.9451
-9.13061	-0.589322	2.2021
-9.08461	-0.773322	2.4321
-9.02461	-0.783322	2.2311
-9.01661	-0.586322	1.2981
-9.05361	-0.337322	0.108097
-9.10361	-0.0783225	-0.777903
-9.12561	0.198678	-1.3799
-9.30661	0.606678	-1.6019
-9.61361	1.04368	-1.7269
-9.95161	1.47068	-1.7209
-10.3016	2.02568	-1.6849
-10.6106	2.48068	-1.8439
-10.7416	2.57368	-2.1169
-10.6776	2.00768	-2.6339
-10.5586	0.781678	-3.3219
-11.2966	-0.637322	-3.2509
-13.4636	-1.60432	-1.6599
-15.5446	-0.939322	2.5581
-15.7686	-0.235322	7.2311
-14.2066	-0.447322	7.3331
-11.4976	-1.50032	5.1611
-9.73361	-1.69932	3.6861
-8.56061	-0.974322	2.4591
-7.58261	-0.732322	0.976097
-6.96461	-0.920322	-0.274903
-6.69661	-1.57132	-0.571903
-6.88061	-1.74032	-0.434903
-7.71961	-0.824322	-0.202903
-9.08561	0.108678	0.103097
-10.5936	1.36268	0.682097
-11.9816	2.66768	1.6121
-13.1526	3.84868	2.4551
-13.9726	4.70568	2.6811
-14.1936	4.60768	2.0181
-13.6436	3.59468	1.0981
-12.7556	2.02868	0.629097
-11.6726	-0.118322	0.236097
-10.3236	-1.64832	-0.0829031
-8.80861	-2.09832	0.413097
-7.62561	-2.04632	1.2551
-7.03361	-1.88932	1.9941
-6.86361	-1.60232	2.6611
-7.06161	-1.42132	3.2041
-7.41861	-1.23732	3.5071
-7.85561	-1.05332	3.4931
-8.27561	-1.05832	3.3361
-8.69061	-0.975322	3.1771
-9.10361	-0.583322	2.7861
-9.48161	0.0906775	2.3271
-9.66061	0.806678	2.0201
-9.42561	0.983678	1.6861
-9.04261	0.744678	1.3211
-8.64761	0.241678	0.989097
-8.50261	-0.310322	0.772097
-8.58361	-0.791322	0.862097
-8.67061	-1.06632	1.3431
-8.88561	-0.957322	2.1781
-9.21961	-0.713322	2.7881
-9.55161	-0.540322	2.8981
-9.76561	-0.362322	2.6591
-9.84861	-0.274322	1.9961
-9.92661	-0.306322	1.1891
-10.1056	-0.380322	0.482097
-10.3246	-0.451322	0.148097
-10.6606	-0.464322	0.0210969
-10.9576	-0.516322	-0.0799031
-10.9826	-0.597322	0.0840969
-10.7336	-0.571322	0.272097
-10.2466	-0.641322	0.685097
-9.66561	-0.639322	1.0191
-9.29961	-0.615322	0.842097
-9.23561	-0.645322	0.477097
-9.37161	-0.626322	0.0820969
-9.64261	-0.593322	-0.108903
-9.90161	-0.600322	-0.121903
-10.1686	-0.650322	0.0170969
-10.3486	-0.790322	0.243097
-10.3746	-0.887322	0.482097
-10.3066	-1.01832	0.652097
-10.0196	-1.21732	0.621097
-9.60561	-1.43132	0.437097
-9.10361	-1.64032	0.0890969
-8.67561	-1.87532	-0.266903
-8.42261	-2.06032	-0.465903
-8.33261	-2.16432	-0.380903
-8.52961	-2.20132	-0.174903
-8.85261	-2.16932	-0.154903
-9.16861	-2.04032	-0.0729031
-9.37461	-1.87832	-0.00490308
-9.52361	-1.57332	-0.0599031
-9.54461	-1.19732	0.0480969
-9.50061	-0.874322	0.211097
-9.44561	-0.730322	0.223097
-9.48061	-0.663322	0.0890969
-9.47361	-0.541322	0.0190969
-9.55161	-0.0133225	0.437097
-10.0126	1.08368	1.4941
-11.2016	2.14268	2.3621
-13.0016	2.93168	2.5481
-14.2746	3.26968	1.8771
-13.4086	2.84168	0.928097
-10.8346	1.78068	1.0761
-8.06161	0.661678	1.5031
-6.23061	-0.0773225	1.6401
-5.73361	-0.479322	1.2881
-6.59761	-0.652322	0.246097
-8.09261	-0.927322	-0.549903
-9.73261	-0.912322	-0.949903
-11.2626	-0.827322	-0.890903
-12.4276	-0.872322	-0.399903
-13.0256	-1.02232	-0.0649031
-12.7536	-1.15632	0.602097
-11.8396	-1.03032	1.0801
-11.0276	-0.556322	1.6191
-10.5376	0.199678	2.1101
-10.2386	0.812678	2.3061
-10.3276	1.16268	2.3821
-10.4176	1.12868	1.9491
-10.5806	1.22168	1.4271
-10.5196	1.42468	1.2191
-10.2676	1.59568	1.1071
-9.81261	1.52468	1.1881
-9.38461	1.30268	1.4671
-9.13161	0.965678	1.5901
-9.15661	0.696678	1.4851
-9.42461	0.669678	1.2311
-9.60561	0.627678	1.0471
-9.60061	0.453678	0.862097
-9.63061	0.338678	0.781097
-9.54061	0.246678	0.678097
-9.41961	0.240678	0.638097
-9.37561	0.329678	0.667097
-9.51461	0.626678	0.721097
-9.59761	0.962678	0.688097
-9.74261	1.29068	0.626097
-9.96461	1.68568	0.693097
-10.3166	1.92668	0.700097
-10.7436	1.97668	0.615097
-10.9656	1.79668	0.501097
-10.8956	1.64168	0.490097
-10.6226	1.49768	0.595097
-10.3346	1.33168	0.687097
-10.0826	1.06568	0.786097
-9.89461	0.806678	0.924097
-9.73361	0.554678	0.978097
-9.66961	0.359678	0.937097
-9.65461	0.304678	0.772097
-9.66161	0.408678	0.615097
-9.78461	0.610678	0.508097
-9.98461	0.941678	0.658097
-10.0666	1.33168	0.612097
-10.0136	1.59768	0.798097
-9.75161	1.70268	0.997097
-9.35461	1.70768	1.0551
-8.93561	1.62168	1.0931
-8.69461	1.47568	1.0041
-8.58061	1.31568	0.849097
-8.57161	1.17068	0.684097
-8.59861	1.05768	0.532097
-8.68361	0.943678	0.465097
-8.82361	0.880678	0.362097
-8.92961	0.884678	0.235097
-8.98661	0.910678	0.197097
-9.01161	0.971678	0.109097
-9.00961	1.03968	0.0470969
-9.06061	1.11568	-0.0339031
-9.13261	1.18468	-0.139903
-9.29161	1.29568	-0.199903
-9.41661	1.37068	-0.234903
-9.54761	1.42668	-0.223903
-9.71461	1.54268	-0.214903
-9.85961	1.63268	-0.170903
-9.97161	1.69568	-0.0829031
-10.0846	1.78568	-0.0479031
-10.1606	1.84968	-0.0409031
-10.1906	1.85968	-0.0679031
-10.1566	1.88368	-0.0299031
-10.0136	1.86068	0.0350969
-9.82061	1.74068	0.0550969
-9.66761	1.57268	0.0550969
-9.54961	1.40568	0.0100969
-9.47661	1.26868	-0.0449031
-9.44761	1.14868	-0.0729031
-9.46161	1.00668	-0.134903
-9.51561	0.869678	-0.306903
-9.61661	0.750678	-0.415903
-9.79661	0.658678	-0.324903
-10.0846	0.800678	-0.160903
-10.4616	1.21968	-0.0399031
-10.7546	1.34368	0.0740969
-11.0146	1.13668	0.141097
-11.3426	0.886678	0.0720969
-11.3926	0.622678	-0.330903
-10.8826	0.390678	-0.730903
-10.1136	0.347678	-0.739903
-9.55961	0.476678	-0.541903
-9.35861	0.687678	-0.292903
-9.42661	0.829678	-0.0559031
-9.61061	0.800678	0.0290969
-9.94161	0.613678	-0.0179031
-12.9065	0.967111	0.232099
-12.0955	-0.513889	3.5191
-10.5135	-0.939889	6.6331
-9.05852	-1.32689	6.6621
-8.21652	-1.53989	4.6031
-7.35752	-1.66689	2.2871
-6.49352	-1.78389	0.504099
-5.68952	-1.51989	-0.106901
-5.02652	-1.20989	0.866099
-5.49852	-0.589889	2.8361
-6.97152	0.208111	4.7711
-8.41652	0.628111	5.8211
-9.35752	0.831111	5.5641
-9.76152	0.698111	4.4521
-9.87152	0.210111	3.2001
-9.68052	-0.385889	2.1261
-9.12552	-0.869889	1.6741
-8.48952	-1.18289	2.1891
-8.08352	-1.25589	3.2791
-8.10252	-1.14989	4.1061
-8.52552	-0.805889	4.2041
-9.26052	-0.383889	3.5181
-10.0735	0.0361109	2.6521
-10.7335	0.377111	1.9961
-11.0335	0.539111	1.5781
-10.8025	0.463111	1.3651
-10.1465	0.183111	1.3991
-9.36252	-0.111889	1.5201
-8.76552	-0.342889	1.5801
-8.49752	-0.485889	1.4641
-8.58052	-0.542889	1.2851
-8.94852	-0.561889	1.2271
-9.40752	-0.561889	1.2331
-9.79952	-0.643889	1.3191
-10.0865	-0.713889	1.3461
-10.2685	-0.809889	1.3621
-10.3545	-0.863889	1.3771
-10.3525	-0.845889	1.3751
-10.2285	-0.790889	1.2931
-10.0605	-0.650889	1.1181
-9.85052	-0.549889	0.930099
-9.62352	-0.525889	0.780099
-9.41152	-0.585889	0.686099
-9.29652	-0.696889	0.632099
-9.22352	-0.828889	0.628099
-9.16252	-0.949889	0.549099
-9.14952	-1.06989	0.439099
-9.09152	-1.15889	0.334099
-9.12852	-1.20989	0.221099
-9.22352	-1.24089	0.149099
-9.38752	-1.23789	0.0590993
-9.58052	-1.22589	-0.00790067
-9.70152	-1.16489	-0.123901
-9.60552	-1.09189	-0.136901
-9.31052	-1.03689	-0.159901
-9.03852	-1.03689	-0.318901
-8.78552	-1.08889	-0.555901
-8.57552	-1.17589	-0.506901
-8.42152	-1.13789	0.0600993
-8.31652	-1.06289	0.916099
-8.37052	-0.939889	1.7011
-8.58352	-0.834889	1.9251
-8.68152	-0.667889	1.6991
-8.48352	-0.410889	1.3941
-8.17752	-0.161889	1.1771
-7.96652	0.111111	0.901099
-7.81252	0.285111	0.512099
-7.79152	0.303111	-0.180901
-7.71052	0.199111	-1.1499
-7.82852	0.181111	-1.7789
-8.59752	2.43611	0.887099
-12.7735	4.25411	5.3741
-23.3965	5.23511	10.1201
-26.3085	5.34211	9.0261
-20.8875	4.86611	2.9511
-14.9295	5.95111	-0.398901
-10.1475	5.28911	-2.3609
-6.75252	3.61111	-2.4709
-4.87952	2.92911	-0.460901
-4.30752	0.659111	4.8401
-6.67852	-2.18789	9.0211
-10.3015	-4.37389	6.8901
-12.7095	-6.30489	2.9571
-13.4835	-6.88389	0.678099
-13.0895	-6.29789	-1.2279
-11.9685	-6.08189	-2.0049
-10.6305	-5.06689	-1.7179
-8.98052	-3.70389	0.0700993
-7.59452	-1.16589	2.3191
-7.17152	2.07411	4.4901
-6.98052	3.63811	5.2141
-6.60052	4.17211	4.2871
-6.28452	4.47311	3.1571
-6.41452	4.52111	2.2581
-7.06452	4.69911	1.5001
-8.07352	4.91511	0.945099
-9.28152	4.58311	0.648099
-10.4785	3.25711	0.745099
-11.3415	1.12111	1.1931
-11.8995	-0.703889	1.8311
-12.2385	-1.72389	2.3851
-11.9955	-1.85289	2.6491
-10.9795	-1.46589	2.6211
-10.1665	-0.903889	2.5111
-9.88552	-0.248889	2.1711
-9.67252	0.268111	1.8121
-9.25752	0.723111	1.6391
-8.78752	1.14811	1.6121
-8.52652	1.46511	1.6001
-8.58152	1.47311	1.3071
-8.88652	1.10311	0.650099
-9.38652	0.844111	0.0620993
-9.88652	0.737111	-0.250901
-10.1995	0.706111	-0.238901
-10.4875	0.395111	0.0810993
-11.0185	0.542111	0.348099
-11.5845	0.812111	0.852099
-11.7465	0.844111	1.2041
-11.3905	1.13511	1.4411
-10.5385	1.28011	1.5861
-9.51852	1.32111	1.4401
-8.75152	1.22511	1.1131
-8.50452	0.954111	0.769099
-8.73752	0.628111	0.461099
-9.15352	0.361111	0.224099
-9.43252	0.184111	0.128099
-9.54652	0.0481109	0.0870993
-9.53152	-0.0198891	0.0680993
-9.40052	0.00511094	0.119099
-9.23452	0.0341109	0.262099
-9.15152	0.0781109	0.383099
-9.16352	0.0891109	0.376099
-9.32852	0.0531109	0.374099
-9.56552	-0.0108891	0.314099
-9.82152	-0.0378891	0.262099
-9.98352	-0.0468891	0.354099
-10.0525	-0.0128891	0.542099
-10.1295	-0.0408891	0.674099
-10.2485	-0.0188891	0.707099
-10.2325	0.178111	0.788099
-9.99552	0.591111	0.956099
-9.53252	0.875111	1.3011
-9.07452	1.06211	1.5521
-8.67852	1.15311	1.7671
-8.49852	1.13511	1.8411
-8.40552	0.875111	1.5461
-8.25752	0.407111	1.5261
-8.37352	0.0361109	1.3021
-8.53252	-0.243889	0.573099
-8.61352	-0.486889	-0.278901
-8.70352	-0.518889	-1.0489
-8.97052	-0.409889	-1.4489
-9.33652	-0.229889	-1.5299
-9.92152	-0.148889	-1.2629
-10.9865	-0.217889	-1.2449
-13.0775	-1.13589	-1.7759
-17.7875	-2.27289	-0.905901
-22.1405	-1.06889	6.3071
-20.5975	2.13811	13.1301
-15.0825	0.728111	12.0511
-10.7755	-1.31989	6.1501
-8.29652	-2.15689	1.6661
-5.43252	-2.48189	-1.9609
-3.02852	-2.20289	-5.3309
-1.03852	-1.71289	-6.1039
-0.317521	0.0711109	-3.4719
-3.27952	1.66911	0.140099
-8.12552	2.40511	1.6871
-12.1075	2.22011	3.0851
-14.0065	1.44011	5.3031
-14.6155	0.909111	5.2931
-14.3875	0.0111109	3.3851
-13.8235	-1.03989	1.1611
-12.9845	-2.05689	0.0570993
-11.3235	-3.34789	0.191099
-9.54852	-3.71889	1.3001
-8.48952	-3.21789	2.7501
-8.24952	-2.33989	4.0331
-8.53852	-1.23789	4.3771
-9.16552	-0.129889	3.4371
-9.67152	0.492111	2.1411
-9.89752	1.12111	1.2461
-10.0425	1.83811	0.970099
-10.2915	2.44611	1.6071
-10.6195	2.85311	3.1381
-10.6705	2.82311	4.4861
-10.2665	2.29911	4.6811
-9.56052	1.49411	3.7111
-8.76852	0.686111	2.5351
-8.01452	0.118111	1.6511
-7.40352	-0.162889	1.5331
-7.07752	-0.401889	2.1541
-7.23052	-0.472889	3.0071
-7.62352	-0.484889	3.5401
-8.00952	-0.514889	3.3541
-8.38952	-0.480889	2.7321
-8.79452	-0.388889	2.2351
-9.26052	-0.0918891	2.1301
-9.66252	0.329111	2.2491
-9.85252	0.545111	2.3431
-9.74252	0.477111	2.2131
-9.49252	0.236111	2.0361
-9.31752	-0.0658891	2.0231
-9.26852	-0.312889	1.9741
-9.21652	-0.589889	1.8891
-9.20152	-0.682889	1.6811
-9.32652	-0.675889	1.4461
-9.66052	-0.634889	1.3211
-10.0945	-0.602889	1.3151
-10.4665	-0.560889	1.4101
-10.6615	-0.566889	1.3611
-10.5725	-0.579889	1.1621
-10.2035	-0.747889	0.941099
-9.76952	-0.917889	0.682099
-9.36752	-1.08489	0.489099
-9.11752	-1.25789	0.513099
-9.05152	-1.39289	0.648099
-9.18952	-1.38189	0.728099
-9.40752	-1.31689	0.788099
-9.64352	-1.26089	0.771099
-9.79152	-1.13689	0.590099
-9.82052	-1.04089	0.350099
-9.67552	-1.00489	0.0930993
-9.47952	-1.03289	-0.115901
-9.35152	-1.06389	-0.251901
-9.27952	-1.15089	-0.280901
-9.17652	-1.32489	-0.266901
-9.08652	-1.42489	-0.263901
-9.00052	-1.58289	-0.261901
-8.94052	-1.81289	-0.262901
-8.79352	-1.99789	-0.360901
-8.63652	-2.14789	-0.507901
-8.53652	-2.15789	-0.583901
-8.54152	-2.16989	-0.443901
-8.58652	-2.17789	-0.331901
-8.55252	-2.19189	-0.218901
-8.48452	-2.21389	-0.0699007
-8.46152	-2.18489	0.140099
-8.54852	-2.15889	0.355099
-8.51752	-2.06889	0.395099
-8.45452	-1.75489	0.498099
-8.32852	-1.26589	0.878099
-8.21852	-0.760889	1.2201
-8.08652	-0.380889	0.897099
-7.85952	0.00111094	-0.0349007
-7.48152	0.636111	-0.814901
-7.73452	1.14011	-0.805901
-9.75252	3.73311	3.2061
-17.2915	6.29011	12.0411
-26.1745	4.49111	10.4611
-24.8675	2.33411	0.953099
-19.7975	3.39311	-2.3879
-13.7915	3.83911	-2.1239
-7.40652	1.42011	2.4281
-3.21052	-1.00489	7.2671
-3.37852	-1.71689	6.8451
-6.69452	-1.22389	3.3071
-9.29052	-1.60189	0.346099
-10.2775	-2.70289	-1.1359
-9.48852	-3.90489	-1.8979
-8.62352	-4.42189	-0.989901
-8.46252	-4.71989	0.377099
-9.05552	-4.18489	2.6141
-9.77152	-2.31989	5.3131
-10.3025	-0.508889	4.7981
-9.88952	0.144111	2.3651
-8.98252	0.880111	1.1161
-8.95552	2.74211	1.5621
-9.53352	4.00211	2.1591
-11.0095	4.04511	2.9081
-11.9865	1.75611	3.3961
-11.8685	-0.0898891	3.2341
-11.9355	-0.907889	2.6681
-12.1785	-1.72489	1.5461
-12.1865	-2.68589	0.925099
-11.8925	-3.14589	1.1131
-11.0335	-3.09189	1.9491
-10.0165	-2.61889	2.7361
-9.27252	-1.94589	2.9191
-8.80752	-1.01489	2.4671
-8.45252	0.233111	1.7941
-7.97952	1.38711	1.2411
-7.43452	2.09211	0.956099
-7.22252	2.37411	0.891099
-7.64052	2.49811	1.0291
-8.64952	2.42111	1.2831
-9.68552	2.29511	1.1991
-10.4655	2.19011	0.944099
-11.0605	1.85911	0.968099
-11.1715	1.59011	0.615099
-10.7595	1.36411	0.226099
-9.81452	0.914111	-0.0989007
-8.84852	0.497111	-0.339901
-8.19252	0.339111	-0.288901
-7.81252	0.313111	-0.00390067
-7.69052	0.372111	0.387099
-7.77552	0.719111	0.612099
-7.97952	1.13211	0.586099
-8.21652	1.44811	0.270099
-8.43652	1.73311	-0.150901
-8.58752	1.90711	-0.492901
-8.74652	2.08211	-0.604901
-8.96052	2.24411	-0.591901
-9.15252	2.18611	-0.525901
-9.24752	1.90611	-0.170901
-9.30752	1.63211	0.661099
-9.22852	1.09011	1.0181
-8.97152	0.307111	1.0701
-8.83452	-0.452889	1.1061
-9.29152	-0.989889	2.0371
-10.1275	-0.883889	3.7581
-10.5085	-0.492889	2.2271
-10.5625	-0.460889	-0.271901
-10.4625	-0.135889	-1.4979
-10.2255	0.390111	-1.9139
-10.4935	0.500111	-1.1489
-10.7855	0.411111	-0.0469007
-10.9725	-0.135889	0.889099
-11.2695	-0.919889	1.4781
-11.7365	-1.52789	2.2821
-12.0125	-1.46289	1.6511
-12.2435	-0.815889	0.545099
-12.4855	-0.100889	0.375099
-12.7625	0.449111	0.307099
-13.1735	0.856111	0.683099
-13.7105	1.19011	1.3321
-14.1925	1.35711	2.0701
-14.3975	1.12511	2.8541
-14.0005	0.233111	3.1791
-13.2405	-0.793889	2.7851
-12.1675	-1.91289	2.1351
-11.0015	-3.07589	1.4371
-9.74252	-3.07289	1.1021
-8.05652	-3.13089	1.4501
-6.44452	-3.08289	2.2411
-5.44452	-2.11389	2.7121
-5.10452	-1.49289	2.8231
-5.26352	-0.925889	2.7321
-5.96752	-0.661889	2.7091
-7.21752	-0.415889	2.4481
-8.91552	0.0951109	2.1951
-10.9645	1.06911	2.1261
-12.8535	1.41311	2.4951
-13.4555	1.00811	2.6701
-12.6955	0.218111	1.7331
-10.8115	-0.701889	0.755099
-9.19052	-1.30189	-0.230901
-8.27952	-2.01489	-0.456901
-7.47652	-2.41689	-0.0449007
-7.02752	-2.28889	0.529099
-7.08152	-1.86289	1.4891
-7.54052	-1.43389	2.4431
-7.92252	-1.23589	2.6901
-8.02252	-1.22489	2.2941
-7.86752	-1.37789	1.6351
-7.72852	-1.56589	1.0371
-7.70552	-1.74689	0.605099
-7.83852	-1.90689	0.212099
-8.09652	-1.99089	-0.0609007
-8.36152	-2.06589	-0.266901
-8.58552	-2.08989	-0.337901
-8.72652	-2.07889	-0.351901
-8.78052	-2.10289	-0.277901
-8.84252	-2.06989	-0.115901
-8.98652	-1.91889	0.125099
-9.02652	-1.81889	0.375099
-8.91452	-1.86589	0.574099
-8.73852	-1.93689	0.679099
-8.55052	-2.15689	0.570099
-8.29252	-2.41189	0.306099
-7.95752	-2.58189	0.0550993
-7.68852	-2.52289	-0.100901
-7.47752	-2.23889	0.0370993
-7.43152	-1.70489	0.133099
-7.75252	-0.883889	0.623099
-9.02452	0.342111	1.7951
-12.5105	0.820111	4.8001
-15.6215	1.17411	5.6681
-16.0175	2.62911	1.6831
-14.7925	4.04611	-0.677901
-12.5125	5.94911	0.160099
-8.92852	4.94411	1.3861
-6.88452	2.94011	2.1381
-6.49152	1.07411	1.6741
-7.01652	-1.51289	0.425099
-8.80952	-3.47889	1.1371
-11.9115	-3.76389	2.2451
-15.5975	-3.52189	1.3761
-17.5675	-3.64989	-1.2779
-16.1405	-3.54289	-1.4419
-13.0515	-3.27489	1.3331
-10.4765	-2.80789	3.8531
-8.82552	-1.87789	6.1691
-8.45152	-0.813889	7.0861
-9.82152	0.0861109	5.9491
-11.9755	0.190111	3.7081
-13.8135	-0.0448891	1.8721
-14.1945	-0.481889	1.2751
-13.2025	-0.656889	2.0041
-11.8295	-0.700889	2.8211
-10.9495	-0.895889	2.9341
-10.7865	-1.01089	2.2591
-11.0015	-0.780889	1.3711
-11.2565	-0.418889	0.894099
-11.1765	-0.0288891	1.0521
-11.0495	0.143111	1.4991
-10.8225	0.0891109	1.7681
-10.5035	-0.0538891	1.7061
-10.1565	-0.00188906	1.3031
-9.71952	0.0681109	0.850099
-9.18052	0.198111	0.510099
-8.56652	0.453111	0.351099
-7.91052	0.850111	0.281099
-7.38052	1.40811	0.274099
-7.19252	2.05211	0.305099
-7.29352	2.66711	0.521099
-7.36852	2.99411	0.928099
-7.23052	3.13211	1.2211
-6.93652	3.07711	1.1631
-6.62352	2.83511	0.678099
-6.36752	2.48511	-0.0309007
-6.29352	2.08411	-0.746901
-6.41552	1.63311	-1.2059
-6.71952	1.32811	-1.2659
-7.09852	1.31211	-1.2159
-7.36052	1.35711	-1.3659
-7.49552	1.42011	-1.4639
-7.51452	1.65311	-1.1439
-7.40852	2.21811	0.0650993
-7.35152	2.90211	1.8171
-7.24552	3.18011	2.9101
-6.88852	2.74011	2.7831
-6.48052	1.80511	1.7441
-6.22852	0.403111	0.0150993
-6.16052	-0.865889	-1.0279
-7.38152	-2.97989	-0.178901
-11.2965	-5.14289	9.1701
-18.2475	-3.79189	22.4021
-24.6035	-0.225889	11.8161
-19.6675	-4.47989	-6.5929
-10.6215	-9.72489	-13.4529
-5.63052	-8.70289	-8.3009
-3.18752	-5.18989	1.4901
-3.81552	-1.86889	10.6631
-7.75452	1.03711	11.6141
-12.7605	3.00511	6.1761
-17.0795	3.56511	0.893099
-19.2965	2.68511	-1.3139
-19.3235	1.05711	0.423099
-17.2585	-0.0148891	3.6811
-13.6205	-1.47789	7.7861
-9.96052	-2.96489	9.4391
-7.43052	-3.91189	6.7631
-7.43152	-3.32389	3.2771
-8.99152	-2.74589	1.5661
-10.2995	-2.53289	1.1771
-10.7365	-2.32489	1.9601
-10.1355	-1.95189	2.7451
-9.04052	-1.35889	3.2011
-8.41452	-1.06989	3.1261
-8.97052	-0.822889	2.9071
-10.4945	-0.377889	2.8641
-12.0995	0.296111	3.1831
-12.7745	0.918111	3.5561
-12.2555	1.10711	3.3361
-10.8545	0.710111	2.3681
-9.52852	0.302111	1.5501
-8.61552	-0.195889	1.3811
-7.90252	-0.793889	1.6001
-7.34152	-1.46989	1.9141
-7.03452	-2.12889	2.0511
-7.00952	-2.57989	1.9841
-7.18952	-2.80589	1.7181
-7.45052	-2.82389	1.4271
-7.77952	-2.42989	1.2671
-8.09652	-1.99189	1.3781
-8.30452	-1.45689	1.4051
-8.49252	-1.13489	1.2741
-8.68852	-0.916889	1.1331
-8.83552	-0.787889	1.0841
-8.94152	-0.694889	1.0261
-8.86352	-0.770889	0.797099
-8.65552	-0.975889	0.473099
-8.47852	-1.21789	0.180099
-8.35852	-1.49789	0.0150993
-8.36152	-1.73989	-0.0259007
-8.40852	-1.94789	0.0110993
-8.54652	-2.09689	-0.0119007
-8.64952	-2.07789	-0.163901
-8.64052	-1.94389	-0.208901
-8.58552	-1.81589	-0.0829007
-8.69952	-1.61489	-0.105901
-9.02252	-1.33189	0.0420993
-9.20452	-1.13189	0.0660993
-9.36752	-0.904889	0.0420993
-9.35752	-0.676889	-0.0409007
-9.10552	-0.361889	0.180099
-8.72852	0.0531109	0.801099
-8.38452	0.386111	1.2441
-8.50352	0.590111	1.3471
-8.48452	0.994111	1.5031
-8.30152	1.52411	0.543099
-8.20852	1.65911	-0.942901
-8.38152	1.28911	-1.1369
-8.82752	1.76811	-0.0649007
-9.93552	4.23911	2.2641
-11.7975	5.62711	4.2611
-17.2255	6.28511	3.8261
-19.5775	4.29811	5.0631
-15.0545	4.02211	3.4621
-11.4535	4.01811	0.811099
-8.49652	0.604111	-0.295901
-5.72652	-2.34389	1.0281
-5.21252	-3.58189	2.7911
-7.08152	-4.31689	2.4861
-9.68152	-4.37789	1.3081
-11.2865	-4.12989	0.353099
-12.7125	-3.15189	-0.794901
-14.2775	-0.810889	-1.9609
-15.3015	1.79411	-1.5599
-15.7105	4.05311	0.179099
-14.7455	5.36111	2.3791
-12.3555	5.73611	3.7001
-9.51252	5.09411	4.1231
-7.41452	3.81411	4.0641
-6.51152	2.44911	3.1551
-6.63752	1.57911	1.5291
-7.36952	0.908111	0.0290993
-8.45652	0.262111	-0.702901
-9.55652	-0.125889	-0.300901
-10.4495	-0.476889	0.891099
-10.9035	-0.628889	2.2251
-10.8365	-0.411889	3.2901
-10.1725	-0.149889	3.4241
-9.47552	0.143111	2.5761
-9.04352	0.885111	1.4631
-8.84452	1.78611	0.666099
-8.98952	2.90211	0.231099
-9.18152	3.55911	0.201099
-9.09252	3.56611	0.423099
-8.80752	3.18611	0.926099
-8.60652	2.80211	1.5421
-8.69952	2.48711	1.8401
-9.03852	2.25711	1.6631
-9.44152	2.03211	1.1941
-9.82152	1.82211	0.671099
-10.2415	1.67711	0.242099
-10.5975	1.45611	-0.0109007
-10.7615	1.17811	-0.0319007
-10.7165	0.935111	0.0830993
-10.5105	0.819111	0.197099
-10.2225	0.701111	0.244099
-9.92652	0.680111	0.271099
-9.58552	0.625111	0.259099
-9.34552	0.590111	0.0920993
-9.35052	0.771111	0.0290993
-9.53152	0.989111	0.145099
-9.83152	1.15711	0.297099
-10.1025	1.16811	0.349099
-10.2385	1.00211	0.318099
-10.2825	0.808111	0.230099
-10.2955	0.639111	0.106099
-10.2645	0.494111	-0.0709007
-10.2265	0.416111	-0.227901
-10.1715	0.395111	-0.272901
-10.0915	0.367111	-0.131901
-9.98252	0.349111	0.0920993
-9.91052	0.332111	0.293099
-9.85652	0.290111	0.491099
-9.79552	0.291111	0.667099
-9.69952	0.285111	0.743099
-9.62152	0.334111	0.756099
-9.58752	0.473111	0.779099
-9.53752	0.660111	0.939099
-9.45952	0.849111	1.2011
-9.52252	0.943111	1.2841
-9.62652	0.836111	1.3201
-9.71552	0.552111	1.4791
-9.91752	0.403111	1.8371
-10.1785	0.491111	1.9531
-10.2075	0.463111	1.1731
-9.77652	0.257111	0.224099
-9.25352	0.0711109	-0.121901
-8.89852	-0.0978891	0.0360993
-8.78752	0.0151109	0.329099
-8.82252	0.231111	0.448099
-8.94752	0.400111	0.188099
-9.22652	0.557111	-0.169901
-9.59252	0.728111	-0.379901
-9.91652	0.932111	-0.363901
-10.0595	1.05211	-0.200901
-10.0985	1.07311	0.116099
-10.0535	0.961111	0.427099
-10.0315	0.705111	0.510099
-10.1425	0.435111	0.408099
-10.3605	0.126111	0.269099
-10.6685	-0.194889	0.272099
-9.92752	1.04211	1.9781
-8.88752	0.616111	1.8461
-8.45052	0.129111	1.6811
-8.77252	-0.193889	1.5421
-9.46552	-0.454889	1.9391
-10.1465	-0.400889	2.5791
-10.6275	-0.436889	2.7871
-10.3815	-0.877889	2.4151
-9.79852	-1.41589	1.5701
-9.00252	-1.56589	0.984099
-8.24552	-1.77189	0.807099
-7.81052	-1.81789	0.986099
-7.73352	-1.85689	1.3241
-8.06552	-1.80689	1.9801
-8.49652	-1.26889	2.7061
-8.88252	-0.620889	3.7241
-9.22752	0.0831109	3.9831
-9.31152	0.492111	3.8771
-9.24652	0.591111	3.2911
-9.05852	0.477111	2.4491
-8.67152	0.0421109	1.7631
-8.30352	-0.304889	1.4701
-8.13252	-0.855889	1.6461
-8.35352	-1.28489	2.0061
-8.53952	-1.74389	2.4321
-8.90052	-2.03489	2.7811
-9.21152	-2.10289	3.1651
-9.48852	-2.10089	3.2081
-9.62652	-1.67489	3.0291
-9.83052	-1.23289	2.6061
-10.0745	-0.770889	1.9721
-10.1315	-0.319889	1.4421
-10.0085	-0.0408891	1.1351
-9.81352	0.0241109	1.0771
-9.68352	-0.0278891	1.2361
-9.71352	-0.128889	1.5161
-9.84152	-0.246889	1.7841
-9.99052	-0.332889	1.9391
-10.0775	-0.431889	1.9141
-10.0695	-0.478889	1.7191
-9.98552	-0.506889	1.4511
-9.88052	-0.492889	1.2111
-9.84252	-0.447889	1.0871
-9.87152	-0.368889	1.1221
-9.92452	-0.306889	1.3461
-9.91452	-0.234889	1.6451
-9.83852	-0.176889	1.8921
-9.74052	-0.173889	2.0571
-9.58652	-0.155889	2.1201
-9.46652	-0.121889	2.0901
-9.39452	-0.0598891	1.9451
-9.38252	0.0171109	1.7791
-9.39752	0.128111	1.6831
-9.39652	0.210111	1.6191
-9.39052	0.241111	1.6141
-9.36752	0.227111	1.6021
-9.29552	0.138111	1.6121
-9.25752	-0.00288906	1.6161
-9.25252	-0.160889	1.6271
-9.27352	-0.257889	1.6611
-9.30352	-0.262889	1.6721
-9.39152	-0.265889	1.6411
-9.50952	-0.299889	1.5581
-9.62952	-0.290889	1.4941
-9.71352	-0.307889	1.4221
-9.80152	-0.308889	1.3411
-9.84252	-0.323889	1.3501
-9.80452	-0.285889	1.3551
-9.70152	-0.196889	1.3681
-9.54652	-0.101889	1.2921
-9.42052	-0.0208891	1.1821
-9.37852	0.0511109	1.0811
-9.34952	0.123111	1.0391
-9.37852	0.205111	1.0031
-9.41752	0.215111	0.967099
-9.48652	0.169111	0.983099
-9.54052	0.147111	1.0011
-9.54152	0.185111	1.0471
-9.49452	0.205111	1.0951
-9.46052	0.204111	1.0941
-9.43152	0.147111	1.0571
-9.44552	0.114111	0.983099
-9.48852	0.137111	0.897099
-9.51252	0.185111	0.795099
-9.54952	0.249111	0.705099
-9.62452	0.262111	0.666099
-9.68652	0.278111	0.667099
-9.68852	0.267111	0.670099
-9.68052	0.229111	0.708099
-9.55952	0.147111	0.833099
-9.33852	0.132111	1.0591
-9.09152	0.169111	1.1421
-8.90652	0.241111	0.911099
-8.75452	0.273111	0.526099
-8.68352	0.275111	0.164099
-8.67452	0.239111	-0.126901
-8.73052	0.171111	-0.289901
[truncated: 549 more rows]

## Sheet: P_11
acc (m/s2)
V	ML	AP
-9.96655	1.44877	-2.78774
-9.53555	1.54177	-3.54674
-9.24555	1.43577	-3.68574
-9.42455	1.06977	-3.11074
-10.0686	0.838765	-2.07874
-10.8206	0.709765	-1.01374
-11.2446	0.462765	-0.496741
-11.2306	0.174765	-0.537741
-11.1706	-0.167235	-0.806741
-11.1786	-0.531235	-0.674741
-11.1146	-1.00423	-0.0637406
-10.9006	-1.63023	0.592259
-10.5196	-2.03423	0.932259
-10.0526	-2.23623	0.946259
-9.66455	-2.18123	0.704259
-9.39355	-2.10323	0.581259
-9.22355	-2.06623	0.686259
-9.19155	-2.09123	0.845259
-9.24755	-2.30723	0.923259
-9.38355	-2.49123	0.988259
-9.55655	-2.60823	0.959259
-9.71455	-2.64423	0.921259
-9.81255	-2.66723	0.887259
-9.81855	-2.67623	0.868259
-9.73155	-2.72823	0.859259
-9.76955	-2.74523	0.736259
-9.82355	-2.78723	0.537259
-9.88355	-2.71123	0.349259
-9.92355	-2.63323	0.0362594
-9.85755	-2.63623	-0.265741
-9.75355	-2.73523	-0.478741
-9.69355	-2.76523	-0.650741
-9.65655	-2.63223	-0.717741
-9.55055	-2.62723	-0.758741
-9.43555	-2.71323	-0.771741
-9.37955	-2.83423	-0.856741
-9.36155	-2.94523	-0.973741
-9.44455	-3.13323	-1.09974
-9.58255	-3.19723	-1.20574
-9.66355	-3.09123	-1.18274
-9.69355	-2.91923	-1.21874
-9.64155	-2.77323	-1.23274
-9.54255	-2.67523	-1.17474
-9.41655	-2.58223	-1.10874
-9.28055	-2.57523	-1.08774
-9.18155	-2.56023	-1.02674
-9.08255	-2.42223	-0.961741
-8.91055	-2.29323	-0.894741
-8.78255	-2.17123	-0.809741
-8.71555	-2.10623	-0.850741
-8.65755	-2.04623	-1.04774
-8.63755	-1.98323	-1.24474
-8.69955	-1.97923	-1.37374
-8.76755	-1.99223	-1.41674
-8.81455	-1.99323	-1.37574
-8.90555	-1.98123	-1.26174
-8.99055	-1.92723	-1.14774
-9.08055	-1.88123	-1.08374
-9.17455	-1.94923	-1.09674
-9.23455	-2.01223	-1.19274
-9.25355	-2.00223	-1.33574
-9.24455	-1.94623	-1.38474
-9.26755	-1.82823	-1.43874
-9.29855	-1.70323	-1.47274
-9.25555	-1.60923	-1.53574
-9.21755	-1.48423	-1.66674
-9.21555	-1.36723	-1.79074
-9.23255	-1.31923	-1.89774
-9.21155	-1.30623	-2.05674
-9.24355	-1.32823	-2.20274
-9.33155	-1.31023	-2.26474
-9.46455	-1.29723	-2.34274
-9.58255	-1.36923	-2.41774
-9.74455	-1.49823	-2.47474
-9.88755	-1.54423	-2.40274
-9.95855	-1.62223	-2.30174
-9.96855	-1.70823	-2.28674
-9.95955	-1.57223	-2.36474
-10.0156	-1.63423	-2.31374
-10.0866	-1.52523	-2.47874
-10.1046	-1.42523	-2.55474
-10.0696	-1.33523	-2.67174
-10.0136	-1.30423	-2.83274
-9.96655	-1.27523	-2.96474
-9.95355	-1.26423	-3.06374
-9.94655	-1.25323	-3.20474
-9.89055	-1.28523	-3.24874
-9.77455	-1.34323	-3.24174
-9.62355	-1.37823	-3.11474
-9.52655	-1.47223	-2.97374
-9.49955	-1.48623	-2.89274
-9.45755	-1.52723	-2.77474
-9.37455	-1.61323	-2.81074
-9.29955	-1.60423	-2.97574
-9.21355	-1.60623	-3.05674
-9.15455	-1.50123	-3.05474
-9.18655	-1.44123	-3.11074
-9.25355	-1.39923	-3.16474
-9.36955	-1.23423	-3.10374
-9.45355	-1.10223	-3.03874
-9.39655	-1.12123	-3.04174
-9.22955	-1.16023	-2.85374
-9.11455	-1.15123	-2.54674
-9.08055	-1.14723	-2.37474
-9.13255	-1.16023	-2.40674
-9.20155	-1.12923	-2.41774
-9.23055	-1.12623	-2.38074
-9.23755	-1.10823	-2.18474
-9.28855	-0.929235	-1.80474
-9.52955	-0.197235	-1.66374
-10.0996	1.10877	-1.53274
-11.1006	1.82377	-1.41774
-12.7646	1.72077	-1.29974
-14.8516	0.763765	-0.409741
-16.5346	-0.890235	1.63026
-16.1736	-1.92523	3.81926
-13.5746	-1.63923	3.80226
-10.8406	-0.812235	1.56526
-8.90755	0.0127653	-0.920741
-7.87455	0.481765	-2.63274
-7.65655	0.204765	-3.13374
-7.72855	0.0107653	-2.46474
-7.90155	0.168765	-1.58874
-8.40355	0.256765	-0.288741
-9.25255	0.611765	1.11626
-10.4036	0.710765	1.78326
-11.5476	1.42177	1.01626
-11.9376	2.22477	-0.346741
-11.8156	2.59677	-0.792741
-11.0426	2.69777	-0.334741
-9.77855	2.44177	0.710259
-8.78055	1.96177	1.31926
-8.38955	1.50277	1.18226
-8.47155	1.10877	0.545259
-8.90855	1.07777	-0.147741
-9.44055	1.07677	-0.534741
-9.74455	1.16577	-0.653741
-9.81655	1.29077	-0.619741
-9.82555	1.45477	-0.496741
-9.80755	1.55977	-0.387741
-9.79955	1.67777	-0.409741
-9.84655	1.79177	-0.431741
-9.97855	1.87477	-0.376741
-10.1486	1.88877	-0.242741
-10.3296	1.87877	-0.127741
-10.4056	1.90677	-0.139741
-10.2566	1.91777	-0.289741
-9.94155	1.88177	-0.474741
-9.57655	1.76077	-0.546741
-9.27555	1.58777	-0.501741
-9.02855	1.47977	-0.360741
-8.86655	1.39877	-0.208741
-8.78955	1.27477	-0.201741
-8.80555	1.17777	-0.250741
-8.88755	1.03177	-0.279741
-9.05055	0.987765	-0.337741
-9.21155	0.944765	-0.335741
-9.40055	0.861765	-0.340741
-9.56955	0.911765	-0.315741
-9.58955	1.03877	-0.245741
-9.52355	1.15777	-0.143741
-9.36155	1.23877	0.0112594
-9.16255	1.32377	0.0492594
-9.02055	1.39877	-0.0467406
-8.97155	1.56477	-0.179741
-9.01055	1.76677	-0.367741
-9.00855	1.94377	-0.532741
-8.99455	2.07277	-0.671741
-8.96955	2.21677	-0.862741
-8.94255	2.23077	-1.11274
-8.93255	2.16477	-1.34474
-8.92755	2.15777	-1.49774
-8.88755	2.16177	-1.71974
-8.80055	2.13177	-1.82274
-8.76355	2.11477	-1.75774
-8.69255	2.11177	-1.69474
-8.65655	2.08377	-1.58274
-8.63455	2.14477	-1.57474
-8.66555	2.06577	-1.59874
-8.83155	1.97577	-1.64374
-9.13655	1.98077	-1.59174
-9.43655	2.01277	-1.57574
-9.61955	1.91977	-1.68774
-9.70455	1.85377	-1.86274
-9.71955	1.82477	-2.04474
-9.71255	1.63477	-2.23774
-9.66455	1.49577	-2.41674
-9.55155	1.35577	-2.51474
-9.46955	1.22777	-2.51774
-9.37055	1.12077	-2.54674
-9.33155	1.11977	-2.51174
-9.29855	1.18277	-2.49274
-9.31055	1.20777	-2.54374
-9.32455	1.12177	-2.59974
-9.32455	1.26477	-2.73174
-9.26255	1.34777	-2.81674
-9.09055	1.41277	-2.98874
-9.04255	1.26277	-3.03874
-10.7656	-1.77423	-2.49674
-14.4376	-5.78523	1.10026
-16.8786	-5.19223	3.98226
-17.8496	-2.89923	1.36326
-16.1546	0.284765	-1.31374
-14.5496	-1.19023	-2.35874
-13.4656	-3.65923	-4.16374
-11.0936	-4.17523	-0.921741
-9.07355	-0.778235	3.61926
-9.11155	0.876765	3.51726
-9.90355	0.875765	0.266259
-9.77455	0.569765	-2.28374
-8.98455	0.428765	-3.14974
-8.58955	0.451765	-2.79174
-8.98255	0.419765	-1.97074
-9.79755	0.397765	-1.33974
-10.6096	0.140765	-0.842741
-11.1486	-0.652235	-0.628741
-11.2096	-1.51523	-0.703741
-11.2196	-1.96123	-0.301741
-11.2206	-2.05423	0.727259
-11.1046	-2.05223	1.70026
-10.8176	-1.99623	1.93526
-10.2846	-2.24223	1.38726
-9.75755	-2.17223	0.751259
-9.40455	-1.71223	0.582259
-9.26755	-1.44323	1.04826
-9.28155	-1.42523	1.67226
-9.32555	-1.54723	1.70626
-9.32055	-1.82223	1.23226
-9.36055	-2.13823	0.744259
-9.61455	-2.20423	0.507259
-9.86855	-2.22723	0.550259
-9.97255	-2.27323	0.619259
-9.93855	-2.40523	0.456259
-9.77655	-2.57023	0.183259
-9.57455	-2.69323	-0.223741
-9.36355	-2.71923	-0.657741
-9.09355	-2.68023	-0.903741
-8.91855	-2.68223	-0.874741
-8.80355	-2.58923	-0.662741
-8.83155	-2.41223	-0.422741
-8.88655	-2.36623	-0.337741
-9.04255	-2.60623	-0.311741
-9.30055	-2.77423	-0.375741
-9.47055	-2.83523	-0.435741
-9.58355	-2.86023	-0.521741
-9.66255	-2.88123	-0.619741
-9.69255	-2.84723	-0.753741
-9.63455	-2.73723	-0.970741
-9.50755	-2.62523	-1.22574
-9.32455	-2.51923	-1.45574
-9.16955	-2.39523	-1.65074
-9.08255	-2.29023	-1.79174
-9.06955	-2.15423	-1.82374
-9.09955	-2.07723	-1.82974
-9.13755	-1.88023	-1.70274
-9.17855	-1.70923	-1.53974
-9.14955	-1.64223	-1.50774
-8.98355	-1.55923	-1.50474
-8.84155	-1.42723	-1.39874
-8.78855	-1.34923	-1.21774
-8.75255	-1.37923	-1.12574
-8.76855	-1.46523	-1.06974
-8.85555	-1.57523	-0.960741
-8.98555	-1.70823	-0.888741
-9.07555	-1.76123	-0.955741
-9.20855	-1.69823	-1.11974
-9.38055	-1.59823	-1.24474
-9.51555	-1.51923	-1.39274
-9.61555	-1.48523	-1.53074
-9.68155	-1.50023	-1.65174
-9.75455	-1.49723	-1.69674
-9.77955	-1.48323	-1.70274
-9.74255	-1.39723	-1.67374
-9.63655	-1.31523	-1.62274
-9.51855	-1.22723	-1.61874
-9.48255	-1.13723	-1.56274
-9.56955	-1.11923	-1.48674
-9.66655	-1.13823	-1.39474
-9.75355	-1.24823	-1.36774
-9.83955	-1.42523	-1.39474
-9.87555	-1.61223	-1.54674
-9.85455	-1.76723	-1.69674
-9.80755	-1.86723	-1.76074
-9.77055	-1.91523	-1.84874
-9.76855	-2.07323	-1.95774
-9.83755	-2.27323	-2.08574
-9.93155	-2.40123	-2.21074
-9.99855	-2.61723	-2.28874
-9.99455	-2.65323	-2.37374
-9.94655	-2.58423	-2.43174
-9.85055	-2.43623	-2.45874
-9.72855	-2.17323	-2.47974
-9.61555	-1.96723	-2.38774
-9.50155	-1.83723	-2.21574
-9.37255	-1.76923	-2.03674
-9.26655	-1.73023	-1.94474
-9.26355	-1.65823	-1.93974
-9.25955	-1.60823	-2.02574
-9.29255	-1.50823	-2.10774
-9.30455	-1.46223	-2.15274
-9.30555	-1.43823	-2.15274
-9.32555	-1.43123	-2.09474
-9.28755	-1.43423	-1.95674
-9.21655	-1.44423	-1.79074
-9.11555	-1.48223	-1.63174
-9.07655	-1.52823	-1.53374
-9.08355	-1.58223	-1.48474
-9.09455	-1.56423	-1.49774
-9.14355	-1.48423	-1.61374
-9.22455	-1.35323	-1.70974
-9.35255	-1.16823	-1.73974
-9.47955	-1.06623	-1.83074
-9.60555	-1.10723	-1.92274
-9.68655	-1.17823	-1.94974
-9.74255	-1.19323	-1.89774
-9.78355	-1.19523	-1.79974
-9.81355	-1.18323	-1.74574
-9.80855	-1.21523	-1.68774
-9.85755	-1.17423	-1.66074
-9.97755	-1.14923	-1.75274
-10.0816	-1.17023	-1.84374
-10.1686	-1.28223	-1.89974
-10.3016	-1.35023	-1.78574
-10.4466	-1.09723	-1.56274
-10.9406	-0.0232347	-1.33074
-11.9026	1.35577	-1.26574
-13.2176	1.92877	-0.726741
-14.4996	1.30277	0.298259
-14.8966	-0.119235	1.16126
-13.9146	-1.35223	1.79026
-12.1766	-1.70123	1.69826
-10.3256	-1.56623	0.427259
-8.76855	-1.07123	-1.02174
-7.91655	-0.477235	-2.22574
-7.76055	-0.828235	-2.90274
-7.93455	-1.43423	-2.83774
-8.44055	-1.70523	-1.93374
-9.20255	-1.80523	-0.559741
-10.1886	-1.54123	0.648259
-11.2746	-0.789235	1.34326
-12.1246	-0.00623466	1.41526
-12.2196	0.816765	1.11926
-11.4276	1.29077	0.812259
-10.2996	1.50777	0.927259
-9.36255	1.55177	1.40826
-8.72455	1.27477	1.77326
-8.31855	1.05077	1.74026
-8.21855	0.888765	1.48926
-8.44955	0.747765	1.05126
-8.78655	0.775765	0.764259
-9.12455	0.984765	0.793259
-9.37655	1.15377	0.997259
-9.50855	1.33677	1.18726
-9.59355	1.50577	1.20526
-9.56555	1.64577	1.06026
-9.52255	1.93677	0.898259
-9.52655	2.30377	0.812259
-9.53155	2.63177	0.842259
-9.55255	2.81777	0.853259
-9.53555	2.91077	0.803259
-9.46955	2.91377	0.611259
-9.43655	2.82277	0.358259
-9.46655	2.71977	0.130259
-9.57955	2.66277	0.0252594
-9.70855	2.63277	-0.0907406
-9.89555	2.54977	-0.146741
-10.1076	2.44977	-0.106741
-10.2886	2.37477	-0.0927406
-10.3686	2.17277	-0.0517406
-10.2676	1.92677	0.0572594
-10.0776	1.67277	0.105259
-9.88255	1.41177	0.144259
-9.75055	1.28477	0.162259
-9.67155	1.11377	0.140259
-9.62355	0.954765	0.153259
-9.60155	0.870765	0.182259
-9.55955	0.824765	0.195259
-9.48555	0.864765	0.275259
-9.45355	0.999765	0.362259
-9.47955	1.07277	0.492259
-9.54255	1.17977	0.534259
-9.55655	1.33177	0.407259
-9.48355	1.45977	0.220259
-9.42055	1.59077	0
-9.37255	1.62977	-0.0837406
-9.35155	1.60877	0.0502594
-9.33355	1.62877	0.229259
-9.28855	1.63077	0.276259
-9.25055	1.72077	0.138259
-9.25855	1.87277	-0.117741
-9.33055	2.03277	-0.345741
-9.43555	2.19477	-0.553741
-9.47055	2.22277	-0.560741
-9.45955	2.29277	-0.488741
-9.43655	2.28577	-0.461741
-9.46555	2.22277	-0.428741
-9.55855	2.07877	-0.387741
-9.65655	1.93577	-0.271741
-9.68255	1.82977	-0.168741
-9.57655	1.75077	-0.119741
-9.40355	1.72577	-0.248741
-9.33955	1.74277	-0.318741
-9.36055	1.77077	-0.364741
-9.41055	1.80777	-0.373741
-9.48455	1.85177	-0.405741
-9.53955	1.88377	-0.488741
-9.52155	1.88877	-0.595741
-9.47455	1.88977	-0.757741
-9.40455	1.97977	-0.848741
-9.33155	2.06877	-0.886741
-9.28055	2.05277	-0.933741
-9.21755	1.92277	-0.936741
-9.08255	1.85877	-0.900741
-8.92955	1.95877	-0.996741
-8.81055	2.07677	-1.20074
-8.83955	2.12977	-1.49574
-9.02855	2.05077	-1.79574
-9.30055	1.89777	-1.97874
-9.60055	1.57577	-2.00074
-10.1186	0.873765	-1.73774
-11.3226	-0.755235	-0.926741
-13.6936	-3.53223	0.995259
-16.5726	-5.11523	2.81126
-18.4716	-4.27023	2.05126
-17.8216	-2.10123	-1.25774
-13.5796	0.500765	-3.16874
-8.83055	1.13177	-2.67474
-10.7286	2.03277	-4.40474
-11.0506	1.84677	-6.72374
-10.3856	1.56377	-5.57174
-9.35355	1.73777	-2.58074
-8.95555	2.00477	1.03926
-10.1006	2.18377	3.28526
-12.1716	1.77377	2.32026
-13.6746	1.17777	-0.813741
-13.8046	0.671765	-3.08574
-12.5216	0.543765	-3.20474
-10.7146	0.447765	-1.51674
-9.51055	0.452765	0.519259
-9.22755	0.578765	1.48726
-9.39755	0.604765	0.865259
-9.66555	0.516765	-0.402741
-9.70455	0.379765	-1.02674
-9.53255	0.270765	-0.787741
-9.18555	0.115765	-0.0787406
-8.86755	-0.130235	0.591259
-8.59555	-0.392235	0.649259
-8.52955	-0.569235	0.331259
-8.76255	-0.726235	0.103259
-9.16455	-0.765235	0.213259
-9.51255	-0.757235	0.509259
-9.78455	-0.894235	0.641259
-9.89855	-1.19023	0.603259
-9.92255	-1.47923	0.420259
-9.86955	-1.72223	0.234259
-9.67055	-1.82523	0.129259
-9.35055	-1.91423	0.0662594
-9.06955	-2.04323	0.0442594
-8.93255	-2.18523	0.0202594
-8.97855	-2.27223	0.0312594
-9.25655	-2.26823	0.0332594
-9.61855	-2.22223	-0.143741
-9.95355	-2.13723	-0.486741
-10.1066	-2.07823	-0.905741
-10.0366	-1.99523	-1.30574
-9.82455	-1.93223	-1.53674
-9.63555	-1.83623	-1.40974
-9.50455	-1.76623	-1.12974
-9.53255	-1.74323	-0.966741
-9.65055	-1.70223	-0.945741
-9.78555	-1.64823	-0.888741
-9.77455	-1.65523	-0.751741
-9.66655	-1.61223	-0.548741
-9.55655	-1.56423	-0.407741
-9.35755	-1.61723	-0.421741
-9.21155	-1.63523	-0.494741
-9.14655	-1.69723	-0.527741
-9.15055	-1.76223	-0.575741
-9.20455	-1.79323	-0.676741
-9.27955	-1.79623	-0.857741
-9.33455	-1.78623	-1.03674
-9.34755	-1.79323	-1.19074
-9.29455	-1.79423	-1.23074
-9.19355	-1.79123	-1.10574
-9.09655	-1.75423	-0.922741
-9.03055	-1.72823	-0.736741
-9.01555	-1.70823	-0.651741
-9.04655	-1.74223	-0.662741
-9.15055	-1.76723	-0.714741
-9.25555	-1.78123	-0.828741
-9.32455	-1.71023	-0.967741
-9.38955	-1.60023	-1.09674
-9.45355	-1.45423	-1.23374
-9.45655	-1.36423	-1.36174
-9.45755	-1.31123	-1.42874
-9.46955	-1.26423	-1.40774
-9.53555	-1.25623	-1.44674
-9.62955	-1.21423	-1.48874
-9.71055	-1.09523	-1.55574
-9.77355	-0.989235	-1.69474
-9.78455	-0.899235	-1.85074
-9.77155	-0.822235	-1.94074
-9.74255	-0.793235	-1.94974
-9.75655	-0.806235	-1.91174
-9.81255	-0.805235	-1.87574
-9.88755	-0.811235	-1.83374
-9.94755	-0.774235	-1.93174
-10.0026	-0.757235	-1.97674
-10.0986	-0.812235	-2.07774
-10.1316	-0.938235	-2.24474
-10.1036	-0.920235	-2.36974
-10.0766	-0.925235	-2.37674
-10.0326	-0.994235	-2.34574
-10.0266	-0.947235	-2.37974
-10.0006	-0.906235	-2.37774
-9.96355	-0.902235	-2.50274
-9.90055	-0.856235	-2.56074
-9.86055	-0.809235	-2.55374
-9.86855	-0.718235	-2.51574
-9.83555	-0.653235	-2.44374
-9.77055	-0.595235	-2.43274
-9.65255	-0.441235	-2.39974
-9.56355	-0.454235	-2.40674
-9.49655	-0.441235	-2.42674
-9.40955	-0.488235	-2.44474
-9.31855	-0.580235	-2.47574
-9.20655	-0.638235	-2.31874
-9.12355	-0.737235	-2.13574
-9.06255	-0.867235	-2.13374
-9.06555	-1.06823	-2.22974
-9.07255	-1.22223	-2.53774
-8.97655	-1.51023	-2.75474
-8.88355	-1.67223	-2.83074
-8.86655	-1.73623	-2.78174
-9.04855	-0.685235	-2.99274
-10.3586	1.82877	-2.98074
-12.6286	4.12577	-1.36874
-14.6996	5.05777	0.385259
-16.5476	4.06477	2.38426
-16.6256	2.66577	4.45926
-15.0426	-0.0402347	4.25226
-12.7966	-3.15123	1.86526
-10.2926	-3.55423	-1.28974
-8.42455	-3.01423	-3.12774
-7.42555	-2.45523	-3.74574
-7.21955	-1.81523	-4.14674
-8.00955	-1.87523	-4.11474
-9.94755	-1.91123	-3.25974
-12.6586	-1.17123	-1.41874
-14.8856	0.0147653	0.800259
-15.4016	1.00077	2.30126
-14.2456	2.20877	2.71626
-11.9016	3.34677	2.13026
-9.43055	3.84077	1.27426
-7.68155	3.58477	1.22526
-6.68255	3.12777	1.49726
-6.41355	2.41777	1.45626
-6.53755	1.63877	0.806259
-6.78755	1.48277	0.144259
-7.31255	1.94377	-0.0127406
-7.98955	2.11777	0.0992594
-8.59655	1.95477	0.334259
-9.15355	1.71477	0.547259
-9.63655	1.52477	0.547259
-10.0896	1.53677	0.341259
-10.4306	1.76177	0.141259
-10.4806	1.94177	-0.0567406
-10.1786	2.07677	-0.0857406
-9.79355	2.25877	0.155259
-9.39355	2.36577	0.430259
-9.13055	2.53577	0.354259
-9.15655	2.61077	0.0762594
-9.15955	2.27877	-0.468741
-9.07755	2.08077	-0.887741
-8.80655	2.10577	-0.855741
-8.55155	2.33677	-0.723741
-8.43555	2.58677	-0.574741
-8.51455	2.83877	-0.384741
-8.64255	2.88977	-0.308741
-8.73955	2.94577	-0.290741
-8.78755	2.84777	-0.252741
-8.83455	2.71477	-0.124741
-8.97755	2.54077	-0.0127406
-9.13855	2.37477	-0.0777406
-9.21955	2.19177	-0.340741
-9.17355	2.00577	-0.633741
-9.00355	1.92577	-0.870741
-8.69755	1.92777	-1.00074
-8.34655	2.01077	-1.05274
-8.12055	2.06977	-0.992741
-8.04355	2.07377	-0.806741
-8.17555	2.10077	-0.602741
-8.39855	2.11977	-0.488741
-8.63855	2.09877	-0.578741
-8.88655	2.09377	-0.884741
-9.02455	2.07577	-1.11374
-9.01355	1.97577	-1.19774
-8.91055	1.86277	-1.19874
-8.77955	1.78677	-1.15174
-8.66855	1.68077	-1.15074
-8.60655	1.61877	-1.24274
-8.58455	1.50577	-1.35274
-8.59055	1.34077	-1.50874
-8.75555	1.29777	-1.59774
-8.98855	1.41277	-1.63874
-9.21655	1.43677	-1.67774
-9.37655	1.51577	-1.76574
-9.45255	1.67977	-1.86874
-9.44755	1.79977	-1.94774
-9.35655	1.68977	-2.03874
-9.36155	1.74677	-2.23074
-9.27455	2.10777	-2.46574
-9.18955	2.35277	-2.81374
-9.07755	2.62277	-3.02574
-9.12455	2.98177	-3.46674
-9.12555	2.94777	-3.55374
-10.9956	0.969765	-3.40874
-15.0996	-4.56623	6.95626
-18.1256	-5.31523	9.81326
-20.9526	-3.76623	0.517259
-19.5386	1.26377	-8.19574
-13.3476	2.10677	-9.39574
-9.57555	1.68377	-7.30074
-6.88755	-1.09423	-0.287741
-4.53555	-2.62723	9.50626
-5.65655	-0.226235	8.11526
-9.31255	1.01077	1.34026
-12.4856	0.496765	-4.67874
-13.5486	-0.207235	-7.35674
-12.3526	-0.304235	-5.28474
-11.0326	0.472765	-0.764741
-11.2476	0.896765	2.71626
-12.5456	0.217765	4.00426
-13.2486	-0.684235	2.45426
-12.5926	-1.34223	0.239259
-11.5916	-1.50423	-1.57474
-11.0716	-1.39423	-1.63974
-11.1476	-1.30923	0.248259
-11.3866	-1.36723	2.17426
-11.4206	-1.51423	2.59026
-11.2716	-1.54323	1.57726
-11.1216	-1.25923	0.145259
-10.9696	-1.07323	-0.528741
-10.8416	-1.02123	-0.246741
-10.4796	-1.21123	0.431259
-10.0676	-1.56423	0.836259
-9.90755	-1.91923	0.827259
-10.0276	-2.19823	0.443259
-10.2136	-2.36823	-0.169741
-10.2816	-2.54123	-0.827741
-10.1916	-2.59623	-1.31974
-9.99455	-2.54123	-1.41974
-9.75855	-2.58823	-1.08974
-9.60355	-2.72423	-0.592741
-9.50355	-2.86623	-0.176741
-9.29255	-2.86723	0.0162594
-8.91855	-2.79623	0.0382594
-8.47755	-2.69923	0.0382594
-8.15955	-2.54323	-0.0517406
-7.96955	-2.48123	-0.138741
-7.92855	-2.49523	-0.0927406
-8.03655	-2.68123	0.263259
-8.27955	-2.89723	0.429259
-8.46555	-3.00323	0.172259
-8.52255	-3.00123	-0.380741
-8.58855	-2.94123	-0.900741
-8.69355	-2.80123	-1.33974
-8.85355	-2.59523	-1.52774
-9.12255	-2.38223	-1.32874
-9.43055	-2.14723	-1.00674
-9.53955	-2.00723	-0.717741
-9.40955	-1.93123	-0.537741
-9.19755	-1.82823	-0.421741
-8.91855	-1.68323	-0.311741
-8.67955	-1.56923	-0.309741
-8.52655	-1.46723	-0.356741
-8.50955	-1.41123	-0.380741
-8.68455	-1.53723	-0.446741
-9.00755	-1.79723	-0.457741
-9.35255	-2.10623	-0.611741
-9.67655	-2.32023	-0.908741
-9.95555	-2.44423	-1.31774
-10.2026	-2.50123	-1.63974
-10.3596	-2.45823	-1.88674
-10.3416	-2.32523	-1.99874
-10.1246	-2.25123	-1.94674
-9.79055	-2.14323	-1.73974
-9.51355	-1.96023	-1.48874
-9.39855	-1.77223	-1.38574
-9.36255	-1.58023	-1.52274
-9.27655	-1.54523	-1.67674
-9.20055	-1.61823	-1.73074
-9.20255	-1.77923	-1.67474
-9.29455	-1.99023	-1.66974
-9.45355	-2.17623	-1.74174
-9.62155	-2.27023	-1.89974
-9.74855	-2.29723	-2.11474
-9.84255	-2.22823	-2.29974
-9.91655	-2.13823	-2.40374
-9.87655	-1.98523	-2.40774
-9.76355	-1.79723	-2.29374
-9.59755	-1.63523	-2.14174
-9.40655	-1.48823	-2.05674
-9.27255	-1.32123	-2.03674
-9.14055	-1.20523	-2.00774
-8.96055	-1.15423	-2.01774
-8.77855	-1.13423	-2.02174
-8.72155	-1.21023	-2.01074
-8.81255	-1.30123	-2.11074
-8.98655	-1.37323	-2.22774
-9.21455	-1.41223	-2.31474
-9.42555	-1.44023	-2.38874
-9.54455	-1.41123	-2.49074
-9.52955	-1.34823	-2.55374
-9.34855	-1.30823	-2.68774
-9.10255	-1.30923	-2.78674
-8.88555	-1.30423	-2.90174
-8.72955	-1.30423	-2.97674
-8.68855	-1.35023	-2.99474
-8.78055	-1.43423	-3.04174
-8.92255	-1.51323	-3.05774
-9.11455	-1.56923	-3.06974
-9.35755	-1.59723	-3.02874
-9.56455	-1.56923	-2.92074
-9.69055	-1.49923	-2.74374
-9.67355	-1.44823	-2.60074
-9.53855	-1.30923	-2.47974
-9.35855	-1.14023	-2.44474
-9.14555	-1.02623	-2.50674
-8.94255	-0.948235	-2.59674
-8.83455	-0.906235	-2.62174
-8.83055	-0.877235	-2.61674
-8.93655	-0.934235	-2.63974
-9.10555	-1.01123	-2.61874
-9.32055	-1.04623	-2.53874
-9.56555	-1.10123	-2.49974
-9.80355	-1.06523	-2.55374
-9.88355	-1.06623	-2.53274
-9.79355	-0.982235	-2.56274
-9.69855	-0.958235	-2.68174
-9.49555	-0.753235	-2.83374
-9.24155	-0.841235	-3.06374
-9.13855	-0.899235	-3.13774
-9.01355	-0.933235	-3.13874
-8.96855	-1.17523	-3.16674
-8.94755	-1.32523	-3.18674
-9.04355	-1.62023	-3.17774
-9.21655	-1.72823	-3.03474
-9.46355	-1.79223	-2.90274
-9.72055	-1.63023	-2.85174
-10.0636	-1.48623	-2.99374
-10.5026	-1.12623	-3.13974
-10.6696	-0.934235	-3.12674
-10.4376	-0.958235	-2.94974
-10.1296	-0.872235	-2.41474
-9.99855	-0.574235	-1.87874
-9.91955	-0.236235	-1.74474
-9.83155	0.0677653	-1.84974
-9.65255	0.146765	-1.91474
-9.38055	0.139765	-1.90774
-9.17055	0.111765	-1.67074
-9.09155	-0.0592347	-1.49674
-9.14855	-0.296235	-1.42874
-9.47355	-0.435235	-1.30574
-9.88055	-0.422235	-1.23674
-10.2616	-0.783235	-1.31874
-10.7616	-0.927235	-1.20974
-11.4476	-0.599235	-0.816741
-12.1666	0.205765	-0.508741
-12.6536	1.09277	0.00925936
-13.0676	1.68877	1.15826
-13.2586	2.12577	2.53026
-13.0886	2.27477	2.99526
-12.4596	2.29677	2.72926
-11.5656	2.06377	1.77626
-10.3946	1.45277	0.881259
-9.16755	0.858765	0.751259
-8.31055	0.840765	1.14026
-7.86155	0.828765	1.46826
-7.83955	0.758765	1.23626
-8.39455	0.828765	0.726259
-9.14355	0.924765	0.258259
-10.0356	1.01777	0.120259
-10.9756	1.32677	0.159259
-11.6086	1.58577	0.338259
-12.0846	1.92177	0.418259
-12.1086	2.17977	0.188259
-11.5316	2.13277	-0.0987406
-10.5216	2.04877	-0.199741
-9.47255	1.90977	-0.0327406
-8.72155	1.68077	0.142259
-8.47355	1.52477	0.253259
-8.73755	1.37477	0.242259
-9.27955	1.34777	0.0502594
-9.71855	1.44377	-0.228741
-9.81955	1.50177	-0.521741
-9.61355	1.57077	-0.523741
-9.27955	1.69877	-0.221741
-8.95955	1.67577	0.0552594
-8.69155	1.69577	0.218259
-8.58855	1.61077	0.388259
-8.68755	1.43777	0.462259
-8.91855	1.23577	0.389259
-9.12255	1.04477	0.172259
-9.26255	0.858765	-0.0557406
-9.34355	0.681765	-0.162741
-9.36655	0.582765	-0.245741
-9.30755	0.579765	-0.254741
-9.18755	0.576765	-0.192741
-9.05855	0.617765	-0.156741
-8.95955	0.666765	-0.192741
-8.93355	0.772765	-0.261741
-8.94055	0.914765	-0.351741
-8.93255	1.09177	-0.490741
-8.98155	1.20077	-0.539741
-9.01355	1.23977	-0.619741
-9.01655	1.29477	-0.762741
-9.01955	1.43477	-0.978741
-9.05055	1.44677	-1.07674
-9.13955	1.59277	-1.24274
-9.23055	1.70577	-1.39974
-9.28355	1.64777	-1.41474
-9.38655	1.58177	-1.40774
-9.48355	1.48777	-1.28474
-9.49455	1.32277	-1.15274
-9.43055	1.16377	-1.11474
-9.34555	0.928765	-1.10574
-9.28255	0.699765	-1.04274
-9.24755	0.483765	-1.10074
-9.17155	0.271765	-1.18374
-9.10455	0.275765	-1.27274
-9.00855	0.185765	-1.35374
-8.96255	0.171765	-1.48974
-8.94055	0.0857653	-1.58574
-8.97055	0.0997653	-1.68174
-9.04455	0.0717653	-1.70674
-9.14455	0.165765	-1.78074
-9.29755	0.210765	-1.91474
-9.38355	0.307765	-2.11674
-9.50255	0.565765	-2.19474
-9.64755	0.667765	-2.12074
-9.66455	0.730765	-2.17974
-9.59855	0.908765	-2.44474
-9.44355	1.13077	-2.97574
-9.27555	1.47277	-3.38974
-9.69855	1.08077	-4.01374
-12.0966	-1.63723	-0.422741
-15.0126	-5.01023	5.43126
-17.6466	-4.26723	2.07526
-19.5326	-0.463235	-2.08774
-17.5746	-0.497235	-2.47774
-15.6096	-0.229235	-2.96574
-12.2016	1.97877	-0.912741
-8.43555	3.42177	2.99826
-7.26755	3.54277	3.06726
-7.45455	2.70777	0.514259
-7.93255	1.97677	-1.43074
-7.66255	1.59577	-1.92274
-7.38555	1.39377	-1.48274
-7.83955	1.36677	-0.439741
-9.05255	1.35777	0.538259
-10.5056	0.877765	0.976259
-11.4646	-0.107235	0.601259
-11.5396	-1.28023	0.0382594
-10.9386	-2.19923	0.222259
-10.4086	-2.41823	1.27626
-10.1566	-2.46423	2.28026
-10.1696	-2.34623	2.22426
-10.3646	-2.18823	1.05626
-10.6286	-1.86223	-0.0157406
-10.7446	-1.22423	-0.147741
-10.5976	-0.772235	0.498259
-10.3886	-0.638235	1.29226
-10.3536	-0.847235	1.60826
-10.3016	-1.11923	1.09526
-10.1506	-1.29523	0.378259
-9.99155	-1.46223	0.0352594
-10.0386	-1.65223	0.274259
-10.1956	-1.75123	0.649259
-10.2296	-2.08423	0.792259
-10.1266	-2.26823	0.353259
-9.94055	-2.37023	-0.348741
-9.65955	-2.62323	-0.802741
-9.48555	-2.71423	-0.843741
-9.48755	-2.58523	-0.549741
-9.52255	-2.39323	-0.0937406
-9.65455	-2.27323	0.0852594
-9.76055	-2.17923	-0.00474064
-9.81755	-2.23623	-0.243741
-9.64555	-2.37923	-0.570741
-9.26255	-2.47323	-0.664741
-8.81055	-2.45623	-0.628741
-8.30455	-2.28523	-0.608741
-7.89555	-2.02423	-0.504741
-7.68555	-1.80423	-0.486741
-7.68655	-1.69323	-0.594741
-7.92555	-1.64423	-0.618741
-8.31255	-1.60823	-0.591741
-8.69055	-1.68423	-0.615741
-8.96155	-1.79923	-0.595741
-8.96955	-1.91023	-0.600741
-8.79555	-2.01023	-0.614741
-8.50955	-2.10123	-0.570741
-8.22655	-2.16623	-0.546741
-8.10355	-2.21323	-0.595741
-8.13455	-2.21723	-0.756741
-8.23955	-2.15023	-0.930741
-8.41755	-2.00023	-1.10774
-8.58755	-1.85723	-1.27374
-8.71455	-1.75823	-1.37474
-8.81755	-1.69223	-1.47274
-8.92755	-1.69123	-1.54274
-9.01955	-1.71023	-1.58274
-9.11055	-1.71523	-1.61974
-9.18955	-1.68623	-1.62674
-9.23455	-1.58623	-1.72674
-9.30555	-1.41723	-1.87974
-9.39955	-1.18723	-1.98074
-9.54855	-0.975235	-2.06374
-9.66755	-0.807235	-2.17774
-9.77955	-0.726235	-2.27174
-9.88955	-0.659235	-2.43974
-9.95255	-0.742235	-2.57574
-10.0146	-0.935235	-2.72574
-10.0576	-1.11323	-2.82874
-10.1006	-1.26923	-2.87774
-10.1466	-1.35823	-2.91574
-10.1256	-1.39923	-2.76974
-10.0976	-1.44523	-2.50374
-10.0596	-1.38323	-2.27274
-10.0116	-1.30723	-2.17474
-9.99055	-1.30723	-2.30274
-9.97955	-1.26823	-2.61574
-9.93955	-1.24123	-2.98974
-9.90055	-1.21923	-3.28474
-9.88255	-1.21723	-3.39674
-9.93755	-1.25023	-3.38374
-9.84555	-1.29923	-3.39274
-9.74555	-1.40023	-3.33174
-9.67455	-1.42623	-3.27274
-9.86755	-0.883235	-3.13774
-10.5136	0.891765	-2.87874
-11.8236	2.98677	-1.55374
-13.4326	4.20577	-0.320741
-15.3056	3.95477	-0.532741
-16.4066	3.72477	0.495259
-15.6526	3.46677	0.542259
-14.7746	2.58477	-1.50874
-12.6836	0.453765	-1.37674
-9.19955	-2.13223	0.917259
-7.15255	-3.85823	3.57026
-7.36155	-3.95223	3.39426
-8.19055	-2.91423	0.407259
-9.41755	-1.47123	-3.04574
-10.5626	-0.574235	-4.64674
-12.1606	-0.362235	-4.39874
-14.2846	0.0487653	-2.95974
-15.9766	0.115765	-0.133741
-16.6486	-0.00923466	3.65826
-15.9126	-0.0902347	5.64026
-14.4296	0.556765	4.15426
-12.6446	1.24577	1.40126
-10.7876	1.33477	0.282259
-9.14655	1.41077	1.13826
-7.73055	1.48277	2.67926
-6.78855	1.76077	3.47726
-6.65255	2.09377	3.09826
-7.28655	2.27477	2.05626
-8.30755	2.26177	1.29626
-9.27655	2.17777	1.15026
-9.74155	2.24077	1.36126
-9.82855	2.26677	1.60726
-9.95455	2.36677	1.63226
-9.84055	2.37877	1.54026
-9.54955	2.63877	1.59626
-9.12855	2.97377	1.74526
-8.65155	3.20377	1.89526
-8.42855	3.43077	1.89926
-8.42955	3.59377	1.76926
-8.55355	3.70277	1.56426
-8.62055	3.79177	1.47226
-8.51855	3.92577	1.60526
-8.15155	4.05577	1.75826
-7.62255	4.05177	1.88526
-7.07655	3.97577	1.85626
-6.72155	3.81177	1.80926
-6.71755	3.50777	1.78726
-7.17855	3.21177	1.73126
-8.03255	2.96077	1.66726
-8.85555	2.82677	1.56926
-9.25655	2.74677	1.35126
-9.10655	2.75177	1.18426
-8.55455	2.75877	1.15026
-8.02455	2.74877	1.46426
-7.79655	2.80277	2.05226
-7.78455	2.90677	2.35426
-7.85455	3.00577	2.26426
-7.96355	3.03877	2.22626
-8.14255	3.00977	2.30026
-8.29855	2.95577	2.35626
-8.41855	2.88977	2.27826
-8.49455	2.68077	2.19126
-8.44755	2.45977	2.17726
-8.30555	2.36977	1.92626
-8.14055	2.43577	1.63426
-8.11855	2.58877	1.61726
-8.15755	2.54177	1.79926
-8.23055	2.48877	1.96726
-8.46855	2.61477	1.91326
-8.78555	2.68077	1.69626
-9.16055	2.73477	1.55826
-9.48055	2.69177	1.57626
-9.67255	2.63177	1.52926
-9.72355	2.58277	1.41126
-9.60455	2.64477	1.23426
-9.37155	2.73177	1.22126
-9.23955	2.71277	1.37226
-9.26355	2.62977	1.55626
-9.29355	2.53477	1.58326
-9.35055	2.43877	1.37226
-9.45955	2.41177	1.05326
-9.58055	2.31377	0.918259
-9.70155	2.21577	0.887259
-9.82155	2.19577	0.983259
-9.86755	2.21177	1.03026
-9.85155	2.23677	1.02226
-9.76555	2.27177	0.888259
-9.69255	2.30377	0.766259
-9.67655	2.34077	0.728259
-9.67955	2.40177	0.791259
-9.68055	2.47377	0.858259
-9.64055	2.52977	0.773259
-9.57455	2.54277	0.668259
-9.49555	2.53677	0.531259
-9.40955	2.45677	0.431259
-9.32455	2.38077	0.422259
-9.23055	2.32877	0.386259
-9.09255	2.22477	0.274259
-8.96355	2.12377	0.198259
-8.86755	2.07277	0.0172594
-8.82055	1.96377	-0.100741
-8.88355	1.93677	-0.0877406
-8.96055	1.91977	-0.00674064
-8.99155	1.87777	0.0772594
-9.03755	1.87877	0.0172594
-9.10055	1.86377	-0.168741
-9.09655	1.89977	-0.300741
-9.10355	1.91977	-0.333741
-9.07955	1.82977	-0.358741
-9.06355	1.76377	-0.390741
-9.08455	1.66877	-0.506741
-9.01555	1.63177	-0.658741
-8.87955	1.52777	-0.711741
-8.84155	1.39777	-0.772741
-8.87255	1.38077	-0.807741
-8.94655	1.42877	-0.767741
-9.06655	1.52577	-0.720741
-9.23855	1.55877	-0.776741
-9.42655	1.62477	-1.10774
-9.47655	1.64877	-1.44774
-9.40555	1.66377	-1.71874
-9.22555	1.61977	-1.93974
-8.93655	1.57977	-2.04074
-8.54455	1.65477	-2.18374
-8.33455	1.58577	-2.16174
-8.89655	0.788765	-1.83174
-10.7496	-1.68423	0.957259
-13.1206	-3.66823	5.30426
-15.4986	-2.94723	4.69126
-18.3656	-2.75123	1.55326
-20.6096	-1.49123	-2.10374
-19.5576	-0.350235	-3.92174
-14.8406	1.27177	-2.49774
-9.25355	1.58777	0.261259
-5.98155	1.48677	1.99226
-5.51555	1.52477	2.11226
-6.83155	1.40177	1.18426
-1.40252	1.79331	4.18268
-4.98952	0.809309	0.778679
-8.54952	-0.284691	-1.64832
-11.4425	-0.586691	-3.20432
-13.5255	0.00930928	-3.52032
-14.7905	0.633309	-2.85132
-14.6095	0.290309	-1.87332
-12.8325	-1.12569	-0.682321
-10.8495	-2.44769	1.08468
-9.34252	-3.23369	3.17068
-8.41252	-3.15569	4.37768
-7.97652	-2.72369	3.92068
-7.86552	-2.46869	2.23068
-8.05352	-2.37569	0.581679
-8.59752	-2.31069	-0.0473205
-9.40152	-2.01569	0.404679
-10.2125	-1.71769	1.11368
-10.9125	-1.53969	1.58168
-11.3485	-1.55969	1.66668
-11.3855	-1.73169	1.33568
-10.9255	-2.05469	0.830679
-10.2455	-2.38869	0.639679
-9.62652	-2.59169	0.903679
-9.31952	-2.60069	1.23668
-9.33252	-2.51969	1.18968
-9.47552	-2.51669	0.813679
-9.70952	-2.48969	0.288679
-9.82452	-2.71869	0.114679
-9.88352	-2.74269	0.118679
-9.91152	-2.51569	0.0266795
-9.92952	-2.34569	-0.0133205
-9.94352	-2.21269	-0.185321
-9.99652	-2.15269	-0.201321
-10.0575	-2.18769	-0.201321
-10.0165	-2.18169	-0.170321
-9.82852	-2.29969	-0.0783205
-9.56352	-2.41769	-0.0633205
-9.37952	-2.42469	-0.112321
-9.29552	-2.42569	-0.199321
-9.28952	-2.49169	-0.266321
-9.34452	-2.46569	-0.224321
-9.36252	-2.48869	-0.0243205
-9.34352	-2.51869	0.187679
-9.26752	-2.47869	0.368679
-9.18952	-2.49869	0.440679
-9.16252	-2.48969	0.323679
-9.11752	-2.45569	0.145679
-9.14152	-2.38069	0.0326795
-9.20652	-2.29369	-0.0343205
-9.25052	-2.22569	-0.0293205
-9.23852	-2.15069	-0.0343205
-9.21752	-2.05669	-0.00532053
-9.24252	-2.00169	0.00367947
-9.34052	-1.97069	-0.0473205
-9.51552	-1.97669	-0.182321
-9.65752	-1.91369	-0.378321
-9.74852	-1.76469	-0.499321
-9.67152	-1.59169	-0.607321
-9.56252	-1.40969	-0.588321
-9.53552	-1.30669	-0.479321
-9.60152	-1.28969	-0.462321
-9.71252	-1.29969	-0.527321
-9.83252	-1.30869	-0.685321
-9.92352	-1.34069	-0.804321
-9.98852	-1.34669	-0.813321
-10.0455	-1.37069	-0.750321
-10.1505	-1.41669	-0.669321
-10.2075	-1.56469	-0.618321
-10.2435	-1.73469	-0.533321
-10.2495	-1.83569	-0.504321
-10.2395	-1.87269	-0.564321
-10.1905	-1.78969	-0.734321
-10.1165	-1.73569	-0.832321
-9.96652	-1.72669	-0.984321
-9.88352	-1.64869	-1.12732
-9.92752	-1.59669	-1.20832
-10.1075	-1.59969	-1.25332
-10.2345	-1.69969	-1.28432
-10.1945	-1.83369	-1.21232
-10.0705	-1.92169	-1.20132
-9.89252	-1.96169	-1.17332
-9.71452	-2.01369	-1.10532
-9.60052	-2.01769	-1.06932
-9.53152	-1.96969	-1.06132
-9.51652	-1.88069	-1.06332
-9.53952	-1.75669	-1.07232
-9.56652	-1.62269	-1.03832
-9.58252	-1.47269	-0.978321
-9.50252	-1.36569	-0.900321
-9.43852	-1.25169	-0.755321
-9.39952	-1.12269	-0.674321
-9.43252	-1.03169	-0.605321
-9.57752	-0.959691	-0.554321
-9.75652	-0.936691	-0.522321
-9.88152	-0.979691	-0.511321
-9.87852	-1.03169	-0.486321
-9.85052	-1.06169	-0.332321
-9.87752	-0.909691	-0.124321
-9.94952	-0.702691	0.0656795
-10.0275	-0.484691	0.246679
-10.1385	-0.200691	0.391679
-10.2915	0.0753093	0.489679
-10.4255	0.256309	0.481679
-10.4455	0.227309	0.331679
-10.3925	0.0623093	0.275679
-10.3825	-0.207691	0.400679
-10.4685	-0.523691	0.508679
-10.4605	-0.898691	0.479679
-10.3695	-1.26469	0.377679
-10.2875	-1.55069	0.232679
-10.2295	-1.77369	0.162679
-10.2825	-1.87169	0.143679
-10.3815	-1.94269	0.102679
-10.5415	-1.91169	0.160679
-10.7205	-1.77469	0.344679
-10.8215	-1.60169	0.580679
-10.8585	-1.35869	0.865679
-10.9445	-0.997691	1.03468
-11.1505	-0.462691	1.06168
-11.3725	0.101309	1.19568
-11.5675	0.618309	1.29168
-11.5355	0.896309	1.16768
-11.2205	0.975309	0.975679
-10.7035	0.765309	0.903679
-10.1025	0.647309	1.09168
-9.54152	0.642309	1.29268
-9.08452	0.585309	1.31968
-8.79852	0.536309	1.21468
-8.59252	0.546309	0.919679
-8.48152	0.696309	0.632679
-8.40552	0.831309	0.715679
-8.45852	0.954309	1.14668
-8.60952	1.17531	1.68568
-8.75452	1.45131	2.03268
-8.89452	1.69831	2.06168
-8.99652	1.93231	1.93368
-8.98052	2.10731	1.80468
-8.94152	2.24431	1.72168
-8.78652	2.31431	1.86168
-8.58552	2.37131	2.12768
-8.48252	2.39931	2.29668
-8.38852	2.43431	2.27568
-8.36952	2.41631	2.19268
-8.47052	2.44431	2.11868
-8.65752	2.51131	2.07168
-8.91452	2.51931	2.03168
-9.25152	2.55431	1.92668
-9.57652	2.59831	1.87768
-9.82952	2.64031	1.83368
-9.92152	2.70531	1.81068
-9.90852	2.77331	1.82668
-9.86652	2.85431	1.81068
-9.80252	2.94531	1.74968
-9.74952	3.01731	1.72568
-9.72552	3.00531	1.64468
-9.69452	2.98931	1.60268
-9.68952	2.99131	1.54168
-9.67352	2.96231	1.43068
-9.62752	2.92231	1.33868
-9.55352	2.88331	1.28468
-9.45752	2.82031	1.35868
-9.34452	2.74631	1.49068
-9.28952	2.65931	1.56868
-9.29252	2.45531	1.55368
-9.28452	2.24031	1.46168
-9.23852	2.06331	1.34068
-9.14052	1.91531	1.23868
-9.03452	1.83631	1.15168
-8.89952	1.77131	1.17868
-8.79052	1.73731	1.26268
-8.68552	1.86531	1.38768
-8.64352	2.05431	1.48468
-8.67852	2.24431	1.51768
-8.77352	2.38231	1.51568
-8.89752	2.44031	1.52568
-8.97952	2.47331	1.49268
-9.04952	2.44531	1.41068
-9.11452	2.41031	1.39468
-9.12252	2.34931	1.35468
-9.08552	2.28331	1.31368
-9.09852	2.23131	1.30768
-9.20852	2.19031	1.34168
-9.33052	2.12431	1.32768
-9.40452	2.06431	1.18768
-9.47352	2.02431	0.994679
-9.55752	1.98931	0.882679
-9.62552	1.95231	0.786679
-9.70852	1.89731	0.665679
-9.70752	1.85931	0.556679
-9.63252	1.82431	0.484679
-9.49052	1.89831	0.475679
-9.38352	1.92431	0.518679
-9.35152	1.88731	0.619679
-9.39952	1.87431	0.747679
-9.42752	1.82231	0.719679
-9.45352	1.72131	0.578679
-9.50752	1.59831	0.491679
-9.57052	1.53531	0.448679
-9.65352	1.47331	0.440679
-9.66152	1.41231	0.373679
-9.61152	1.38031	0.330679
-9.57552	1.39731	0.225679
-9.58252	1.41131	0.0576795
-9.62552	1.41631	0.00767947
-9.66252	1.47431	0.0156795
-9.67052	1.55831	0.0666795
-9.68652	1.55131	0.0726795
-9.71152	1.55131	0.00867947
-9.68652	1.49431	-0.200321
-9.59652	1.44631	-0.416321
-9.56452	1.45931	-0.533321
-9.60452	1.39631	-0.483321
-9.66952	1.29131	-0.398321
-9.64052	1.21131	-0.383321
-9.53552	1.17531	-0.463321
-9.40752	1.15831	-0.543321
-9.27752	1.24631	-0.678321
-9.19352	1.27931	-0.882321
-9.16952	1.30431	-1.04532
-9.18652	1.39731	-1.16132
-9.11152	1.40731	-1.21832
-8.99552	1.36631	-1.19832
-8.80352	1.22131	-1.14132
-8.61652	1.11631	-1.22732
-8.57052	0.901309	-1.33632
-9.33752	-0.00169072	-1.24132
-12.3075	-2.92669	3.03868
-15.3815	-6.06269	7.19168
-18.2255	-4.74069	2.39168
-19.0855	-3.73769	-2.00132
-16.9455	-3.41969	-2.56132
-13.2715	-1.19169	-0.528321
-8.77652	0.919309	2.50668
-5.66052	1.53531	4.00968
-5.19052	1.58731	2.55468
-6.70652	1.40931	0.337679
-8.67852	1.01131	-1.03832
-10.2765	0.774309	-1.84132
-11.5115	0.886309	-2.10032
-12.4575	1.24031	-1.64132
-12.7375	1.25531	-0.795321
-12.0595	0.312309	-0.263321
-11.0855	-0.789691	0.0596795
-10.4715	-1.75669	0.643679
-10.0055	-2.32569	1.50868
-9.40152	-2.48069	2.27568
-8.79152	-2.41969	2.47168
-8.43952	-2.51569	1.98668
-8.43652	-2.58569	1.26668
-8.74052	-2.45369	0.852679
-9.22752	-2.23969	0.822679
-9.65152	-2.17669	0.975679
-9.88252	-2.22269	1.08768
-9.91352	-2.39269	1.06968
-9.79052	-2.54769	0.906679
-9.59652	-2.62769	0.719679
-9.46552	-2.55269	0.662679
-9.48152	-2.45069	0.717679
-9.64552	-2.39169	0.617679
-9.88052	-2.45769	0.451679
-10.0745	-2.51569	0.156679
-10.1545	-2.51869	-0.125321
-10.0325	-2.46469	-0.185321
-9.74852	-2.30769	-0.0333205
-9.45652	-2.22669	0.107679
-9.26452	-2.20269	0.178679
-9.23052	-2.19869	0.209679
-9.32452	-2.24269	0.0896795
-9.48152	-2.39169	0.0176795
-9.58452	-2.53969	0.0106795
-9.57652	-2.54869	-0.0263205
-9.46852	-2.46169	-0.131321
-9.34852	-2.32969	-0.331321
-9.29152	-2.22269	-0.497321
-9.36052	-2.13969	-0.541321
-9.49752	-2.11769	-0.412321
-9.61752	-2.12869	-0.308321
-9.61152	-2.09969	-0.181321
-9.50652	-2.08369	-0.0563205
-9.35852	-2.10369	-0.0693205
-9.24352	-2.07169	-0.0943205
-9.20752	-2.03769	-0.136321
-9.23552	-1.98569	-0.228321
-9.28952	-1.91869	-0.264321
-9.30152	-1.85069	-0.264321
-9.32752	-1.81669	-0.257321
-9.40552	-1.76169	-0.244321
-9.50152	-1.70069	-0.273321
-9.56352	-1.64969	-0.333321
-9.54052	-1.68169	-0.403321
-9.46452	-1.78269	-0.480321
-9.41752	-1.86269	-0.519321
-9.42552	-1.90369	-0.530321
-9.51752	-1.85869	-0.559321
-9.60252	-1.80269	-0.597321
-9.63152	-1.78869	-0.705321
-9.55252	-1.77469	-0.837321
-9.47852	-1.72069	-0.859321
-9.54052	-1.66369	-0.790321
-9.69952	-1.69469	-0.819321
-9.88152	-1.83069	-1.03032
-9.99152	-2.01569	-1.27932
-10.0525	-2.20069	-1.37132
-10.0885	-2.31569	-1.37932
-10.0775	-2.32669	-1.30432
-10.0625	-2.28669	-1.22432
-10.0615	-2.19369	-1.22332
-10.0465	-2.11469	-1.23032
-9.99452	-1.99369	-1.19932
-9.95052	-1.90169	-1.25532
-9.89852	-1.82269	-1.36632
-9.83352	-1.77669	-1.52432
-9.79952	-1.80669	-1.58432
-9.76852	-1.86969	-1.56832
-9.76152	-1.87869	-1.46932
-9.72652	-1.97469	-1.33832
-9.66352	-2.07069	-1.23332
-9.59152	-2.21269	-1.21732
-9.60952	-2.31669	-1.26432
-9.64852	-2.42369	-1.34632
-9.65652	-2.54569	-1.47032
-9.64352	-2.59869	-1.56332
-9.62752	-2.60069	-1.64232
-9.61152	-2.52369	-1.61332
-9.60052	-2.44969	-1.55032
-9.56452	-2.33769	-1.41232
-9.53252	-2.18569	-1.35632
-9.47752	-2.05769	-1.35832
-9.41852	-1.90969	-1.38732
-9.37652	-1.81769	-1.39432
-9.37352	-1.74969	-1.29832
-9.43752	-1.74169	-1.22432
-9.55152	-1.74669	-1.19532
-9.65352	-1.74069	-1.15332
-9.74652	-1.69169	-1.13432
-9.81052	-1.65969	-1.15932
-9.79552	-1.63169	-1.21232
-9.73852	-1.64469	-1.23132
-9.68252	-1.62069	-1.23532
-9.66352	-1.53469	-1.19132
-9.70052	-1.48869	-1.19832
-9.73652	-1.47669	-1.19132
-9.81752	-1.41969	-1.21132
-9.90652	-1.36769	-1.24932
-9.95852	-1.37169	-1.32732
-9.93252	-1.41269	-1.43432
-9.86152	-1.49569	-1.51932
-9.73852	-1.62869	-1.51732
-9.66652	-1.70869	-1.47932
-9.65952	-1.75869	-1.43632
-9.73752	-1.71469	-1.41932
-9.82952	-1.63569	-1.41232
-9.86652	-1.56969	-1.34932
-9.80652	-1.54869	-1.27232
-9.70252	-1.51869	-1.26032
-9.61252	-1.41369	-1.20032
-9.59652	-1.26469	-1.03032
-9.60152	-1.09269	-0.942321
-9.57952	-0.931691	-0.889321
-9.57952	-0.757691	-0.752321
-9.62552	-0.637691	-0.578321
-9.69452	-0.550691	-0.364321
-9.75852	-0.556691	-0.102321
-9.80652	-0.571691	0.163679
-9.87852	-0.563691	0.307679
-9.86152	-0.674691	0.249679
-9.72752	-0.939691	0.0476795
-9.54452	-1.29569	-0.185321
-9.47152	-1.59469	-0.410321
-9.62052	-1.80969	-0.490321
-9.91952	-1.85269	-0.470321
-10.1825	-1.88269	-0.533321
-10.3515	-1.86369	-0.571321
-10.5355	-1.84969	-0.577321
-10.7555	-1.71069	-0.369321
-10.9575	-1.56769	-0.0943205
-11.1095	-1.17869	0.274679
-11.1535	-0.663691	0.540679
-10.9675	-0.268691	0.794679
-10.7465	0.116309	1.01168
-10.4875	0.420309	1.09468
-10.1365	0.530309	1.12968
-9.75452	0.648309	1.10268
-9.29252	0.716309	0.990679
-8.82252	0.708309	0.842679
-8.46352	0.852309	0.775679
-8.09852	0.948309	0.822679
-7.85052	1.19331	0.936679
-7.74152	1.48131	1.07968
-7.90152	1.67331	1.14168
-8.21152	2.07231	1.12368
-8.63252	2.34631	1.04968
-9.15152	2.57631	0.977679
-9.75952	2.78731	0.895679
-10.4045	2.91731	0.827679
-10.8975	2.80731	0.629679
-11.1665	2.61231	0.513679
-11.0595	2.31631	0.562679
-10.7095	1.96931	0.741679
-10.3755	1.67931	0.905679
-10.2105	1.44531	0.844679
-10.2005	1.27331	0.524679
-10.3135	1.18031	0.225679
-10.5425	1.20031	0.0286795
-10.7645	1.32331	-0.0653205
-10.9435	1.42131	-0.0183205
-10.9865	1.55531	-0.0503205
-10.8715	1.64931	-0.132321
-10.7135	1.67831	-0.208321
-10.5005	1.69231	-0.279321
-10.3075	1.69931	-0.345321
-10.1005	1.71431	-0.334321
-9.90252	1.64731	-0.193321
-9.70552	1.59031	-0.00532053
-9.52852	1.58731	0.141679
-9.37852	1.56831	0.309679
-9.24552	1.63431	0.414679
-9.15152	1.71931	0.399679
-9.11052	1.73431	0.414679
-9.12652	1.71231	0.417679
-9.10152	1.69331	0.454679
-9.01852	1.68531	0.535679
-8.94652	1.68631	0.493679
-8.89652	1.70131	0.320679
-8.87052	1.67631	0.130679
-8.85052	1.64631	0.0366795
-8.78852	1.65731	0.0596795
-8.69952	1.72831	0.0816795
-8.65452	1.77931	0.115679
-8.69152	1.83631	0.0976795
-8.79652	1.88131	-0.0303205
-8.87052	1.92731	-0.184321
-8.94852	1.98331	-0.330321
-8.99252	2.05231	-0.473321
-9.07952	2.08331	-0.562321
-9.16652	2.11631	-0.623321
-9.31452	2.16831	-0.698321
-9.43952	2.19031	-0.743321
-9.57452	2.21531	-0.770321
-9.72852	2.23331	-0.835321
-9.85252	2.13331	-0.896321
-9.99152	1.99731	-0.938321
-10.1095	1.89331	-0.996321
-10.1415	1.71231	-0.989321
-10.0575	1.57131	-0.965321
-9.93152	1.49931	-0.978321
-9.82052	1.41331	-1.00932
-9.75952	1.39231	-1.04332
-9.74452	1.33331	-1.07632
-9.73352	1.22031	-1.08832
-9.70552	1.14231	-1.11632
-9.67352	1.14031	-1.23932
-9.59452	1.16131	-1.40832
-9.51652	1.14931	-1.54632
-9.45752	1.16231	-1.63132
-9.38752	1.20131	-1.69332
-9.28152	1.25431	-1.75432
-9.16352	1.40831	-1.85732
-9.04552	1.55431	-1.90632
-8.90352	1.63531	-1.93632
-8.75952	1.68931	-1.98332
-8.68152	1.55731	-2.09932
-8.84352	1.16631	-2.16332
-10.5535	-0.952691	-1.32032
-13.6245	-4.52269	2.30268
-15.9195	-5.22569	4.34668
-18.0565	-3.96269	2.52568
-17.3005	-1.99969	-0.0453205
-14.1725	-1.54069	-1.61032
-11.1455	-1.53969	-2.20632
-8.26752	-1.42869	0.0976795
-6.57052	0.208309	2.82568
-6.83052	1.72831	2.74568
-7.83852	2.16131	1.16568
-8.31652	1.65831	-0.270321
-8.41852	1.07331	-1.43232
-8.93052	1.02931	-2.26232
-9.87852	1.51231	-2.46632
-10.9105	1.52231	-2.11832
-11.7115	0.633309	-1.45832
-11.9585	-0.765691	-0.475321
-11.7515	-1.65069	0.605679
-11.3925	-2.14769	1.54168
-10.9275	-2.38569	2.03168
-10.3505	-2.53769	1.95068
-9.71452	-2.64869	1.39868
-9.12852	-2.65069	0.731679
-8.83252	-2.24369	0.484679
-9.07952	-1.86269	0.898679
-9.45252	-1.66669	1.42468
-9.58252	-1.52869	1.46668
-9.61852	-1.66169	1.00568
-9.62052	-1.64769	0.303679
-9.61552	-1.38469	-0.0883205
-9.77952	-1.11269	-0.0793205
-10.1105	-0.879691	0.275679
-10.3205	-0.957691	0.638679
-10.4575	-1.21369	0.779679
-10.4965	-1.76069	0.527679
-10.2975	-2.22969	-0.109321
-10.0785	-2.42469	-0.626321
-9.86052	-2.56169	-0.780321
-9.66652	-2.60069	-0.626321
-9.46652	-2.64769	-0.313321
-9.30652	-2.72969	0.0196795
-9.26452	-2.82069	0.225679
-9.36252	-2.91669	0.167679
-9.56152	-2.96469	-0.127321
-9.68952	-2.89469	-0.467321
-9.64352	-2.74169	-0.761321
-9.49052	-2.56069	-1.04732
-9.36452	-2.34969	-1.13232
-9.44152	-2.17469	-1.06932
-9.66852	-2.07569	-0.877321
-9.88052	-2.04569	-0.611321
-9.91452	-2.01769	-0.365321
-9.71752	-1.99369	-0.233321
-9.39052	-1.95369	-0.286321
-9.00552	-1.90769	-0.470321
-8.72752	-1.80069	-0.598321
-8.61052	-1.74369	-0.629321
-8.65952	-1.68669	-0.520321
-8.84652	-1.65669	-0.410321
-9.04152	-1.62669	-0.371321
-9.17352	-1.63169	-0.482321
-9.25052	-1.62969	-0.631321
-9.34652	-1.58269	-0.683321
-9.46252	-1.54069	-0.647321
-9.51352	-1.53269	-0.631321
-9.47652	-1.54269	-0.707321
-9.38352	-1.57569	-0.772321
-9.27852	-1.61769	-0.840321
-9.17452	-1.58569	-0.885321
-9.11652	-1.49869	-0.855321
-9.14652	-1.44169	-0.835321
-9.24352	-1.35169	-0.914321
-9.39452	-1.29969	-1.07532
-9.58752	-1.32369	-1.31032
-9.81752	-1.38769	-1.44832
-9.99352	-1.47469	-1.51532
-10.1035	-1.55269	-1.45532
-10.1705	-1.63969	-1.37232
-10.2205	-1.64169	-1.26932
-10.2725	-1.62669	-1.22232
-10.2885	-1.61969	-1.28032
-10.2155	-1.63269	-1.49532
-10.1015	-1.67269	-1.67032
-10.0075	-1.68269	-1.75832
-9.98352	-1.67369	-1.74332
-9.96652	-1.69969	-1.73232
-9.94552	-1.74269	-1.72332
-10.0075	-1.74669	-1.75932
-10.0655	-1.77469	-1.84132
-10.1025	-1.77169	-1.94232
-10.1205	-1.77169	-2.02332
-10.0765	-1.77669	-2.05832
-10.0025	-1.78269	-2.00032
-9.89552	-1.74569	-1.92232
-9.79852	-1.68369	-1.88632
-9.76452	-1.59869	-1.91832
-9.71852	-1.46569	-1.94332
-9.67052	-1.35769	-1.99232
-9.58252	-1.26869	-2.06832
-9.49052	-1.20669	-2.09432
-9.42952	-1.21169	-2.12832
-9.35152	-1.23569	-2.11132
-9.28052	-1.26169	-2.03632
-9.26452	-1.32769	-1.90032
-9.32252	-1.37269	-1.72632
-9.42852	-1.44769	-1.58532
-9.51652	-1.43769	-1.48832
-9.54952	-1.40269	-1.43532
-9.53152	-1.36969	-1.49332
-9.47152	-1.30869	-1.51632
-9.38652	-1.23169	-1.60732
-9.30552	-1.17769	-1.71532
-9.27252	-1.08569	-1.78632
-9.26852	-1.05669	-1.87332
-9.25652	-1.07469	-1.93832
-9.23552	-1.11769	-2.00732
-9.25852	-1.23769	-2.10132
-9.30852	-1.40669	-2.12232
-9.34252	-1.54169	-2.01232
-9.35752	-1.56869	-1.77432
-9.30852	-1.55869	-1.48632
-9.21152	-1.50969	-1.37932
-9.11152	-1.46869	-1.48132
-9.08052	-1.40969	-1.67632
-9.09152	-1.33769	-1.89132
-9.12152	-1.17369	-2.03232
-9.18252	-0.993691	-2.05432
-9.26052	-0.807691	-2.05232
-9.43252	-0.709691	-2.00732
-9.66252	-0.667691	-1.88032
-9.92352	-0.665691	-1.58932
-10.1445	-0.800691	-1.23832
-10.2005	-0.888691	-1.03032
-10.1325	-1.02469	-1.19732
-10.0805	-1.14569	-1.59332
-10.1485	-0.944691	-1.74832
-10.6365	0.178309	-1.36632
-11.6155	2.85531	-0.347321
-13.2505	5.38531	1.06968
-15.3465	5.78431	1.48868
-17.0345	2.79631	-0.263321
-16.3455	-1.43169	-1.21332
-13.7385	-2.57569	-0.292321
-10.9955	-1.22769	0.560679
-8.24552	0.0233093	0.216679
-6.56252	0.0613093	-0.942321
-5.97052	-0.535691	-1.54632
-6.30952	-0.932691	-1.80232
-7.59452	-0.295691	-1.15632
-9.29752	1.09731	-0.103321
-10.7275	2.13931	0.824679
-11.5585	2.69331	1.68468
-12.0025	3.12231	2.07268
-12.1555	3.38331	1.66068
-11.7925	3.52931	1.13768
-10.9595	3.36031	0.920679
-9.84352	3.01531	1.16268
-8.83652	2.50131	1.36068
-8.31052	2.01131	1.26768
-8.39852	1.78631	1.05268
-8.83052	1.71431	0.777679
-9.15352	1.74631	0.462679
-9.21652	1.97631	0.428679
-9.21852	2.23131	0.493679
-9.34352	2.41231	0.486679
-9.60752	2.56831	0.367679
-9.93052	2.71831	0.157679
-10.1465	2.88931	0.0276795
-10.1645	3.03231	-0.0123205
-9.99952	3.11331	-0.0303205
-9.82352	3.15731	-0.113321
-9.69752	3.11031	-0.205321
-9.68752	2.85631	-0.234321
-9.67752	2.56731	-0.332321
-9.44352	2.41931	-0.309321
-9.03452	2.26331	-0.0503205
-8.60352	2.27431	0.195679
-8.28852	2.28931	0.364679
-8.16552	2.29831	0.396679
-8.23352	2.32931	0.318679
-8.42152	2.44531	0.118679
-8.59552	2.41231	0.0146795
-8.79652	2.28231	0.0346795
-9.02052	2.24831	0.145679
-9.16352	2.20331	0.273679
-9.23652	2.15531	0.285679
-9.23852	2.11931	0.126679
-9.14552	2.06331	0.0296795
-9.08852	2.03531	0.0966795
-9.02852	2.04131	0.258679
-8.97452	2.05331	0.542679
-8.94552	2.07931	0.768679
-8.92152	2.15831	0.600679
-8.89952	2.21731	0.199679
-8.92752	2.27231	-0.222321
-9.00152	2.35531	-0.513321
-9.11352	2.41631	-0.600321
-9.23952	2.45231	-0.585321
-9.34552	2.53931	-0.587321
-9.41852	2.69031	-0.674321
-9.42252	2.83131	-0.894321
-9.45852	2.98331	-1.08432
-9.48052	3.03131	-1.18532
-9.50852	3.09031	-1.14932
-9.54952	3.10231	-1.02832
-9.60652	2.96931	-0.887321
-9.62652	2.77031	-0.822321
-9.55052	2.59731	-0.889321
-9.43552	2.40331	-0.971321
-9.29852	2.27631	-1.07032
-9.17352	2.16831	-1.17532
-9.12652	2.05731	-1.19132
-9.08652	1.96831	-1.16232
-9.06552	1.92031	-1.09432
-9.03552	1.88131	-1.05732
-9.02952	1.81031	-1.07932
-9.12052	1.82631	-1.15532
-9.24652	1.75131	-1.20232
-9.40952	1.73131	-1.14432
-9.54752	1.66031	-1.11232
-9.61152	1.52331	-1.10632
-9.62452	1.49631	-1.13332
-9.59352	1.45831	-1.16832
-9.54252	1.49731	-1.24232
-9.49352	1.55631	-1.38132
-9.41052	1.60631	-1.51332
-9.26752	1.67231	-1.62532
-9.13252	1.72931	-1.78132
-8.92752	1.83031	-2.01432
-8.71152	1.96931	-2.22132
-8.46452	2.16931	-2.41332
-8.21652	2.41231	-2.55032
-8.09852	2.48731	-2.76432
-8.15652	2.54331	-2.97432
-8.40952	2.05631	-3.24232
-10.8395	0.0973093	-2.10832
-15.1275	-4.56169	3.91468
-18.7695	-5.19369	5.64468
-21.0585	-3.70969	2.40768
-20.3305	-2.89469	-1.48432
-16.2495	-1.44869	-2.62332
-10.7035	1.05331	0.0126795
-6.24752	2.18531	3.24768
-3.93552	2.26631	3.76668
-3.93152	1.88431	1.87668
-5.17352	1.57931	0.279679
-6.60952	1.32231	-0.724321
-8.08552	1.46231	-2.22432
-9.83452	2.02431	-3.25832
-11.8595	2.09631	-2.98532
-13.6255	0.842309	-1.86032
-14.3355	-0.524691	-0.290321
-14.3455	-2.14169	1.24468
-13.6375	-3.26469	2.22468
-11.9845	-3.77569	2.91668
-10.2045	-3.61569	2.98968
-8.86252	-3.09769	2.44968
-8.24552	-2.46669	1.84268
-8.45752	-1.56469	1.89868
-8.85252	-0.988691	2.27168
-9.22652	-0.756691	2.26668
-9.79452	-0.717691	1.70168
-10.4205	-0.929691	0.954679
-10.8915	-1.15869	0.122679
-11.0875	-1.22969	-0.405321
-11.0135	-1.49169	-0.494321
-10.7975	-1.66669	-0.0943205
-10.4885	-1.93269	0.393679
-10.2035	-2.17669	0.554679
-9.90952	-2.36969	0.371679
-9.55452	-2.37669	-0.00432053
-9.26952	-2.29469	-0.235321
-9.10952	-1.94469	-0.121321
-8.95052	-1.78669	0.245679
-8.81552	-1.96569	0.558679
-8.80852	-2.16469	0.630679
-9.01652	-2.21769	0.568679
-9.23452	-2.23969	0.372679
-9.28052	-2.18169	0.0806795
-9.17952	-2.09269	-0.0923205
-8.97652	-2.03969	-0.132321
-8.72552	-1.92569	-0.177321
-8.50952	-1.81569	-0.224321
-8.42052	-1.64569	-0.267321
-8.53752	-1.47369	-0.271321
-8.85252	-1.39869	-0.258321
-9.18752	-1.42969	-0.294321
-9.35052	-1.46969	-0.419321
-9.24752	-1.55969	-0.547321
-8.96152	-1.64369	-0.625321
-8.66552	-1.73369	-0.632321
-8.45752	-1.81869	-0.571321
-8.43152	-1.86269	-0.497321
-8.60352	-1.78069	-0.443321
-8.92052	-1.65769	-0.401321
-9.23852	-1.51969	-0.327321
-9.52652	-1.26169	-0.265321
-9.74152	-1.03369	-0.296321
-9.86852	-0.889691	-0.410321
-9.93552	-0.849691	-0.677321
-9.92652	-0.951691	-0.851321
-9.83352	-0.995691	-0.891321
-9.74352	-1.03169	-0.914321
-9.70252	-1.05669	-1.00532
-9.71152	-1.02269	-1.22232
-9.84152	-0.879691	-1.60532
-10.0665	-0.676691	-2.00532
-10.2785	-0.523691	-2.33932
-10.4315	-0.591691	-2.53132
-10.5335	-0.583691	-2.56432
-10.6755	-0.676691	-2.50932
-10.7785	-0.790691	-2.35532
-10.7575	-0.946691	-2.25632
-10.7105	-1.09669	-2.25832
-10.7525	-1.29569	-2.27432
-10.8305	-1.37969	-2.20632
-10.8115	-1.55169	-2.16332
-10.7535	-1.66169	-2.14132
-10.6595	-1.73169	-2.07232
-10.5725	-1.72569	-1.94232
-10.4505	-1.67769	-1.82132
-10.2505	-1.57069	-1.71832
-10.0455	-1.43769	-1.70532
-9.83352	-1.36869	-1.80432
-9.63952	-1.26269	-1.99232
-9.50052	-1.17669	-2.21132
-9.37852	-1.12669	-2.29032
-9.34552	-1.02969	-2.24932
-9.25552	-0.965691	-2.14032
-9.11952	-0.816691	-1.97032
-8.94152	-0.739691	-1.86332
-8.71652	-0.716691	-1.84932
-8.50352	-0.685691	-1.91632
-8.34052	-0.694691	-1.99032
-8.19852	-0.753691	-1.98632
-8.14952	-0.802691	-1.95232
-8.21352	-0.791691	-1.88332
-8.56152	-0.329691	-1.66132
-9.64152	1.13731	-0.957321
-11.4825	3.21531	0.365679
-13.6785	5.02931	1.62968
-15.8915	5.95431	1.17768
-17.1315	4.79831	-1.59132
-15.8645	2.08931	-3.39732
-12.4705	-1.56669	0.628679
-10.1255	-3.85569	4.65868
-9.02652	-3.24069	3.35368
-7.89952	-1.43869	-0.551321
-6.93952	0.00530928	-3.28432
-6.34352	0.0693093	-4.04032
-6.56452	0.238309	-4.06132
-7.46752	-0.0696907	-3.21232
-8.78352	-0.122691	-1.39132
-10.5125	0.301309	0.519679
-12.2855	0.907309	1.43268
-13.2585	1.58431	0.927679
-13.2405	2.12231	0.339679
-12.5985	2.63731	0.453679
-11.5705	2.82931	0.989679
-10.5135	2.79131	1.42368
-9.68752	2.40931	1.59068
-9.08952	1.85831	1.13568
-8.53352	1.55331	0.398679
-8.00752	1.49331	-0.0173205
-7.71652	1.50431	0.0876795
-7.80052	1.78131	0.687679
-8.15852	2.08531	1.17468
-8.58752	2.25531	1.16468
-9.06652	2.37831	1.00068
-9.76852	2.54931	0.785679
-10.4545	2.78931	0.572679
-10.9565	3.10231	0.353679
-11.0995	3.39231	0.0896795
-10.9405	3.71131	-0.129321
-10.4875	4.04831	-0.199321
-9.90852	4.39431	-0.0323205
-9.36452	4.57331	0.310679
-9.07652	4.30831	0.569679
-9.07852	3.92831	0.538679
-9.16252	3.47931	0.205679
-9.05252	3.10031	-0.194321
-8.85152	2.74931	-0.395321
-8.74852	2.58431	-0.301321
-8.64152	2.65231	0.0186795
-8.54552	2.66231	0.156679
-8.52152	2.61231	0.175679
-8.59152	2.54731	0.0826795
-8.77452	2.49831	-0.0973205
-9.02652	2.58131	-0.239321
-9.18352	2.79931	-0.310321
-9.28052	3.04031	-0.210321
-9.34552	3.20231	0.0426795
-9.32752	3.29231	0.322679
-9.22652	3.31131	0.483679
-9.08752	3.29331	0.472679
-8.92052	3.24031	0.447679
-8.78252	3.13831	0.458679
-8.63152	3.06831	0.382679
-8.48352	3.03231	0.234679
-8.35552	2.96431	0.0966795
-8.27352	2.99331	-0.0623205
-8.19752	3.08731	-0.219321
-8.19452	3.28831	-0.365321
-8.27152	3.56131	-0.497321
-8.42252	3.75331	-0.622321
-8.64752	3.83431	-0.633321
-8.89652	3.87231	-0.589321
-9.09452	3.87231	-0.636321
-9.15052	3.86531	-0.743321
-9.15152	3.81031	-0.801321
-9.14952	3.67431	-0.832321
-9.11852	3.54531	-0.774321
-9.10352	3.34331	-0.743321
-9.09652	3.13331	-0.798321
-9.10152	2.92231	-0.879321
-9.06852	2.68931	-0.954321
-9.03752	2.56231	-0.917321
-8.99252	2.48431	-0.847321
-8.95052	2.42731	-0.845321
-8.97052	2.38231	-0.872321
-9.04252	2.30631	-0.986321
-9.16652	2.26131	-1.04232
-9.32152	2.29031	-1.10032
-9.45952	2.39931	-1.18732
-9.50352	2.55831	-1.36232
-9.45052	2.73231	-1.55932
-9.31552	2.82231	-1.66132
-9.06052	2.78031	-1.69732
-8.72152	2.58931	-1.69332
-8.34852	2.52631	-1.67832
-8.02652	2.61931	-1.88832
-7.86952	2.56431	-2.00732
-8.66352	1.78031	-1.38332
-11.3885	-1.38569	2.24768
-15.6605	-4.14169	7.50668
-19.3025	-2.31769	4.38068
-21.0145	-0.384691	-2.97832
-18.3515	1.67331	-6.33332
-13.0365	3.14031	-4.27832
-8.56852	3.66331	-0.229321
-5.07352	3.06931	3.97868
-3.83052	2.16931	3.98168
-8.23752	1.57731	-2.24732
-6.39652	1.22531	0.320679
-5.24252	0.674309	2.31768
-6.52652	0.597309	1.61168
-9.25452	0.603309	-0.739321
-11.2535	0.815309	-3.33932
-12.1515	1.33031	-4.81232
-12.5895	2.17431	-4.74332
-12.8555	2.42031	-3.92232
-12.7995	1.86431	-2.92032
-12.5165	1.34531	-0.848321
-11.7845	0.953309	1.55968
-10.7135	0.771309	2.79668
-9.64952	0.424309	2.38268
-9.13652	0.639309	0.766679
[truncated: 1,290 more rows]

## Sheet: P_14
acc (m/s2)
V	ML	AP
-18.275	2.04971	-0.463088
-20.0422	1.52969	2.80784
-20.469	1.22074	2.20086
-18.6628	-0.126042	1.54518
-13.9585	-1.13086	1.1991
-12.6407	-1.40058	-0.0185
-12.6065	-2.53031	-0.519056
-12.5147	-3.52699	-0.811779
-12.5594	-4.12479	-1.11573
-13.1393	-4.30194	0.360606
-12.8811	-4.02739	1.71387
-11.4503	-2.74693	1.73454
-10.5304	-1.46387	1.10903
-10.5109	-0.245066	1.08382
-11.1218	1.08662	2.39918
-11.9335	2.1195	2.84287
-12.0724	2.0218	2.74952
-10.8378	1.34615	2.75273
-9.00711	0.826783	2.66973
-7.52473	0.251507	2.4476
-7.12067	-0.488996	2.29212
-7.77134	-1.36106	1.93506
-9.19467	-2.25215	1.77105
-10.5669	-3.0865	1.66105
-11.3434	-3.47246	1.59922
-11.086	-3.07373	1.37732
-9.94907	-2.05074	1.11027
-8.62208	-0.913492	0.891271
-7.6893	0.0693114	0.671243
-7.05042	0.949642	0.38683
-6.64094	1.62528	0.200076
-6.45361	1.9901	0.0158433
-6.35112	2.22845	-0.0857335
-6.38097	2.3367	-0.180491
-6.65342	2.19834	-0.16735
-7.05588	1.85532	-0.0578438
-7.45465	1.42186	0.0125779
-7.81096	0.791109	0.121178
-7.93535	0.195047	0.020835
-8.03377	-0.301129	-0.109441
-7.9411	-0.634477	-0.147119
-7.86285	-0.717117	-0.175839
-7.89986	-0.646203	-0.318794
-7.89568	-0.448536	-0.555416
-7.88469	-0.220256	-0.834003
-7.67003	-0.067984	-0.972699
-7.42803	0.0297868	-0.813164
-7.1232	0.0228449	-0.829498
-6.94459	-0.036771	-0.955007
-6.85672	-0.167118	-0.94867
-6.90826	-0.441552	-0.884076
-7.15942	-0.777786	-0.741683
-7.5075	-0.937717	-0.822761
-7.93811	-1.14091	-1.04441
-8.47584	-1.36417	-1.05404
-8.94343	-1.6222	-0.616931
-9.47632	-1.84636	-0.205786
-9.86818	-2.08332	0.0779121
-10.0461	-2.36742	0.154761
-10.011	-2.64198	-0.0819756
-9.91461	-2.61595	-0.678192
-9.7639	-2.40868	-1.55369
-9.52074	-2.07852	-2.05832
-9.50629	-1.45216	-2.76872
-9.5742	-0.902462	-3.07491
-11.0713	-0.0662266	-3.09511
-13.5419	-0.532382	-2.17484
-16.082	-4.07774	3.34439
-21.0402	-8.89173	4.56849
-21.8867	-6.50395	0.980364
-16.6039	-2.11059	0.811302
-21.3043	-7.12674	2.2363
-18.4659	-3.84674	-1.02125
-12.474	-2.31584	-3.13612e-06
-9.60954	-0.4001	-1.48817
-9.25903	2.35599	-2.94817
-10.4087	3.64619	-1.45698
-11.4883	2.84921	0.495565
-12.785	1.40751	2.73483
-13.0306	0.790735	2.51512
-12.2773	0.871744	0.332777
-12.2884	1.43322	0.512861
-12.9411	0.818846	1.95303
-13.8494	-1.10775	3.07635
-14.6842	-2.76323	2.97919
-13.9253	-3.16023	2.14648
-11.9918	-2.34863	1.88778
-10.087	-1.44533	1.75409
-9.41247	-0.688489	1.48653
-9.53001	-0.0947557	1.60866
-10.0172	0.486107	1.82206
-10.5696	0.98095	1.58135
-11.086	1.57187	1.18278
-11.5046	1.89032	1.18481
-11.4799	1.76793	1.08259
-10.9351	1.16606	1.09948
-9.87699	0.252292	0.957595
-8.58299	-0.562707	0.679591
-7.53879	-1.18684	0.626413
-6.8361	-1.67902	0.48942
-6.55144	-1.86456	0.575074
-6.645	-2.05639	0.620191
-6.80245	-2.20806	0.672579
-6.92627	-2.41048	0.463628
-7.00211	-2.52953	0.382742
-6.89478	-2.62035	0.417613
-6.74097	-2.72035	0.255296
-6.81097	-2.54772	0.101891
-6.92936	-2.40743	-0.0500756
-7.08267	-2.12162	-0.143616
-7.25685	-1.72039	-0.0343254
-7.46368	-1.4398	-0.0307208
-7.66598	-1.15702	0.046472
-7.86724	-1.08525	0.0557889
-8.02239	-0.968128	-0.0995922
-8.20991	-0.941255	-0.469387
-8.39564	-0.939614	-0.73998
-8.53673	-1.06663	-0.671427
-8.76393	-1.15961	-0.789809
-8.97737	-1.24865	-0.988957
-9.03643	-1.19932	-0.886385
-8.87994	-1.08664	-0.356114
-8.51424	-0.89001	-0.0583592
-8.0451	-0.790346	-0.0283508
-7.68697	-0.701553	0.0598716
-7.59079	-0.443781	0.28575
-7.69267	-0.218387	0.464233
-8.06937	0.000363002	0.342528
-8.44714	0.126358	-0.181902
-8.61731	0.10766	-1.0985
-8.55323	-0.213597	-1.86232
-8.79124	-0.511098	-2.3658
-9.39261	-0.66319	-2.60247
-10.34	-0.781136	-2.61791
-11.4349	-1.18759	-2.31084
-12.4324	-1.69342	-2.33794
-13.2045	-2.20682	-2.47949
-13.3238	-2.66835	-2.75544
-12.9759	-3.13792	-3.21622
-12.1952	-3.49768	-2.83438
-12.6661	-4.06284	0.0308622
-13.6621	-3.13823	0.543561
-16.3791	-0.829684	2.73496
-19.1061	0.970338	5.43194
-18.9755	1.89168	2.18828
-16.1976	2.94386	-1.23204
-11.9813	1.88701	-0.570722
-9.33943	-1.46785	0.227434
-10.3189	-2.69016	1.48776
-12.0931	-2.13189	1.71285
-12.5898	-2.065	0.801041
-13.4047	-2.50741	1.07257
-13.2985	-2.44977	0.705244
-12.4892	-2.14362	1.4457
-11.8217	-1.56948	2.56843
-11.3009	-0.475264	2.4654
-10.6889	0.473341	2.12971
-10.0925	0.601818	2.37833
-9.2511	0.483748	2.41349
-8.64022	0.35797	2.41608
-8.56686	-0.0153456	2.31997
-8.93634	-0.371472	2.12514
-9.3422	-0.602783	1.80362
-9.56975	-0.776101	1.56726
-9.52187	-0.887613	1.29424
-9.22634	-0.987169	0.845588
-8.62251	-0.83421	0.532801
-7.99607	-0.334136	0.166812
-7.52328	0.262765	-0.00557462
-7.14432	0.830825	-0.112195
-6.87607	1.27722	-0.280093
-6.78681	1.54931	-0.362842
-6.88757	1.55415	-0.371544
-7.0238	1.50264	-0.180725
-7.29253	1.33756	-0.0197665
-7.44034	1.16301	0.113693
-7.54999	0.940347	0.214203
-7.46233	0.66544	0.25883
-7.34964	0.529221	0.16881
-7.34426	0.241091	-0.0796453
-7.37573	-0.00665125	-0.248004
-7.66084	-0.379611	-0.354186
-8.01339	-0.754559	-0.421994
-8.49915	-0.897976	-0.600143
-8.83276	-0.916374	-0.690364
-8.71578	-0.875988	-0.82443
-8.39543	-0.814286	-1.01767
-7.9904	-0.888311	-1.05091
-7.62394	-0.929814	-0.98786
-7.37161	-0.938379	-0.808232
-7.30814	-0.881193	-0.568689
-7.36339	-0.882096	-0.306482
-7.46576	-0.841672	-0.400755
-7.57822	-0.85901	-0.740052
-7.74646	-0.961324	-1.18314
-7.89013	-1.19758	-1.58356
-8.09076	-1.45949	-1.8037
-8.33003	-1.67887	-1.81454
-8.64244	-1.7706	-1.70901
-9.05029	-1.68958	-1.34264
-9.37245	-1.49196	-1.19437
-9.68283	-1.17725	-1.30613
-9.81782	-0.880131	-1.67438
-9.77718	-0.617654	-2.28047
-9.80679	-0.303148	-3.06294
-9.61568	-0.141294	-3.76643
-9.95278	0.0717941	-4.34261
-9.81126	0.0415982	-4.37417
-11.3005	0.634821	-3.91401
-14.2427	0.048685	1.2824
-18.1513	-3.47243	5.73887
-21.7605	-6.21266	0.978546
-22.1449	-4.1267	-1.33937
-17.9746	-3.16801	-0.339236
-13.7204	-1.7646	-1.54399
-12.834	1.12012	0.12356
-12.9241	2.12588	-0.153345
-13.4389	2.25515	-0.555016
-14.0302	2.37656	1.07878
-13.5509	2.6133	1.08763
-12.5093	3.07667	0.592548
-11.7165	3.16227	0.293992
-11.7287	2.18143	0.696186
-12.1519	-0.071725	1.55388
-12.3302	-2.19949	2.36957
-11.9672	-3.16493	2.30102
-10.867	-2.83455	1.77801
-9.66083	-2.2272	1.65583
-8.91483	-1.52256	1.41305
-8.84843	-1.00029	1.27044
-9.1724	-0.495477	1.34425
-9.46542	0.125359	1.26316
-9.95593	0.636603	1.33735
-10.2856	0.703827	1.12163
-10.3491	0.336714	1.06794
-9.97308	-0.212044	1.17852
-9.33105	-0.830163	0.853916
-8.48716	-1.31692	0.674732
-7.81071	-1.55872	0.542074
-7.33318	-1.84176	0.290661
-7.06439	-2.12936	0.0867286
-6.92701	-2.37285	0.0789156
-6.86843	-2.60918	0.0766861
-6.87034	-2.81763	0.0710691
-6.9193	-2.90301	0.264835
-6.93412	-2.82106	0.134605
-7.05443	-2.57858	0.163862
-7.22765	-2.16386	0.0693397
-7.44651	-1.63206	-0.193185
-7.67247	-1.0857	-0.474768
-7.92774	-0.584832	-0.688928
-8.06941	-0.180237	-0.87441
-8.15367	-0.0682241	-0.958455
-8.03486	-0.00752244	-1.07592
-7.86117	0.158081	-1.10332
-7.73144	0.191875	-1.16214
-7.64485	0.00151731	-1.20555
-7.6828	-0.311479	-1.25486
-7.78599	-0.671362	-1.18635
-7.85376	-1.04729	-1.02856
-7.89523	-1.4027	-1.04406
-7.89143	-1.62673	-1.00353
-7.9708	-1.63119	-0.989952
-8.00299	-1.59281	-0.999059
-8.26176	-1.28577	-0.865539
-8.49707	-0.788362	-0.763467
-8.7369	-0.263532	-0.155132
-9.06493	0.061624	0.455066
-9.21281	0.381661	0.703192
-9.42262	0.269925	0.58512
-9.45905	0.12284	0.512663
-9.72566	-0.103804	0.268596
-10.283	-0.221291	-0.298774
-10.6861	0.150034	-0.691574
-10.7898	0.559263	-1.31799
-10.8049	0.705399	-2.19286
-10.4586	0.696465	-2.8844
-11.196	-0.598138	-0.437763
-12.9587	-0.0726058	0.318762
-15.7188	1.90375	4.95079
-18.7257	1.71532	5.42329
-19.3832	1.36605	0.320524
-15.4994	-0.714095	-0.769455
-12.6467	-1.7011	-0.570806
-11.5617	-3.75538	-1.99873
-11.3567	-5.19527	-2.26264
-12.057	-4.92427	-0.535444
-12.9026	-4.82687	1.05676
-12.9278	-4.69632	0.603618
-12.2949	-3.9681	0.140552
-11.1922	-3.05525	0.94422
-10.3681	-2.40211	2.07022
-10.1847	-1.76485	2.43486
-10.9363	-0.21344	2.58426
-11.9806	2.25681	2.89776
-12.0139	3.99207	2.41406
-10.8407	4.16967	2.48825
-9.42698	3.22596	2.61725
-8.32833	1.81911	2.32793
-7.80966	0.602911	2.30861
-8.15629	-0.597036	1.97076
-9.00285	-1.96672	1.63734
-10.1694	-3.31443	1.5967
-11.1748	-4.15292	1.5808
-11.3368	-4.07176	1.20148
-10.5456	-3.09416	0.685651
-9.3852	-1.69414	0.548176
-8.50394	-0.406724	0.451067
-8.16964	0.583138	0.434618
-8.03643	1.16328	0.440792
-7.95281	1.47063	0.265836
-7.87799	1.60243	0.177159
-7.65273	1.67732	0.183698
-7.50592	1.58586	0.234383
-7.53957	1.46381	0.488864
-7.54854	1.15468	0.503047
-7.57713	0.698214	0.314209
-7.57581	0.310725	0.0956555
-7.57777	-0.00809956	-0.00522226
-7.65126	-0.232576	-0.0325222
-7.83262	-0.342354	-0.23781
-8.15344	-0.452822	-0.327817
-8.34665	-0.432074	-0.499895
-8.32082	-0.305103	-0.743672
-8.07518	-0.290335	-0.75344
-7.76466	-0.310733	-0.863422
-7.45544	-0.310526	-0.897626
-7.27789	-0.454513	-1.0616
-7.34785	-0.504151	-0.92377
-7.58459	-0.595949	-0.742686
-7.97905	-0.549128	-0.468833
-8.37005	-0.529894	-0.124973
-8.61871	-0.459606	-0.0492973
-8.74512	-0.663012	0.0456545
-8.69479	-1.09516	0.138467
-8.62857	-1.50087	0.0747201
-8.45214	-1.81708	-0.185642
-8.19091	-2.00765	-0.425237
-7.98264	-2.16062	-0.756023
-8.02128	-2.26649	-0.884087
-8.21199	-2.38153	-1.01919
-8.51149	-2.53987	-1.075
-8.92938	-2.36312	-1.23533
-9.35502	-2.01528	-1.3403
-9.60693	-1.60056	-1.4771
-9.73908	-1.15162	-2.15453
-9.68864	-0.52926	-3.86633
-10.2712	0.272858	-4.14377
-12.3012	1.14786	-2.48239
-14.5575	-0.303661	2.12212
-17.5509	-3.86383	4.2593
-20.2726	-5.03525	0.815608
-19.3915	-2.90571	-0.80414
-15.89	-2.31232	-1.08243
-14.0065	-1.41305	-0.589767
-13.6662	0.533869	-1.37984
-13.6812	2.00598	-2.17926
-13.7928	2.65742	-0.597654
-13.9348	2.74921	0.788404
-13.4261	3.3115	0.334833
-12.5184	4.35838	-0.142238
-11.729	4.91405	0.252154
-11.7483	4.02208	0.835679
-12.3455	1.66976	1.64227
-12.4365	-0.758613	2.43109
-11.6963	-2.56529	2.64052
-10.5336	-3.4068	2.4024
-9.35345	-2.85344	2.05232
-8.46761	-1.8557	1.58648
-7.99561	-1.02808	1.44577
-7.86785	-0.598758	1.34519
-8.01968	-0.328109	1.15977
-8.50097	-0.00595123	1.11941
-9.0032	0.344646	0.94686
-9.44783	0.477273	0.696094
-9.66008	0.44201	0.519914
-9.4007	0.28873	0.432269
-8.84067	0.0277379	0.204009
-8.13836	-0.39664	0.130449
-7.63453	-0.707999	0.0938854
-7.24848	-0.88437	0.0458057
-7.10369	-1.16463	0.029513
-7.15439	-1.44598	-0.0910585
-7.22332	-1.78485	-0.0448934
-7.28845	-2.03525	0.0549889
-7.37015	-2.08963	-0.0895359
-7.43196	-1.98309	-0.289764
-7.42901	-1.78282	-0.548041
-7.59486	-1.401	-0.576062
-7.8269	-1.06836	-0.627882
-8.10926	-0.825551	-0.618219
-8.42066	-0.565274	-0.616779
-8.78562	-0.34069	-0.722239
-9.12915	-0.225753	-0.676253
-9.24966	-0.269586	-0.6419
-9.31662	-0.454459	-0.650179
-9.21186	-0.668341	-0.74191
-9.15501	-0.799675	-0.740377
-9.08183	-0.934519	-0.901818
-8.95921	-1.16185	-0.964681
-8.89886	-1.42587	-0.963204
-8.82633	-1.58709	-0.92534
-8.69307	-1.75149	-0.607772
-8.49588	-1.82725	-0.429015
-8.34709	-1.74274	-0.421625
-8.25449	-1.5494	-0.100712
-8.20759	-1.21979	-0.123464
-8.07452	-0.642892	-0.951569
-8.05844	-0.133982	-1.76327
-8.09993	0.00497744	-2.49556
-8.25322	-0.0525595	-3.0519
-8.73478	-0.059752	-3.10556
-9.48511	-0.077976	-2.64664
-10.6115	-0.0683297	-2.27728
-11.6109	-0.0862882	-2.41587
-12.1386	-0.506185	-2.70652
-12.0056	-1.11293	-3.50711
-12.1139	-2.26076	-2.75674
-13.2107	-2.68797	-2.03185
-14.9496	-0.696531	1.5565
-17.5293	0.613419	3.54991
-19.2202	1.57575	2.29273
-16.5078	1.21591	2.21211
-12.9966	0.720179	0.996083
-12.0006	-0.926882	-0.298903
-11.1319	-2.19755	0.307926
-11.0283	-2.24464	1.07714
-11.3296	-2.13213	0.148647
-11.0101	-2.30703	0.33407
-10.398	-3.01107	1.18508
-9.84102	-3.19393	0.925839
-9.90164	-2.71815	0.941208
-10.9314	-1.57512	1.69422
-12.0877	0.0297325	2.16323
-12.8269	0.704517	2.08231
-12.7726	-0.0772008	1.95909
-11.8799	-1.21136	2.27976
-10.7031	-1.72017	2.68356
-10.1112	-1.90168	2.66126
-9.75974	-2.06242	2.27514
-9.64638	-2.41654	1.73805
-9.85483	-2.72642	1.53515
-10.0109	-2.76796	1.28528
-10.0146	-2.48472	0.919686
-9.75117	-1.84195	0.733749
-9.25322	-1.078	0.564708
-8.83813	-0.334181	0.335804
-8.42454	0.336411	0.171442
-8.14246	0.921739	-0.0678693
-7.96302	1.4574	-0.225744
-7.86264	1.83737	-0.302815
-7.77773	2.04492	-0.446282
-7.8233	2.15339	-0.342051
-7.78696	2.07943	-0.231991
-7.82908	1.80139	-0.30443
-7.96746	1.31307	-0.265858
-8.01466	0.709153	-0.322886
-8.00595	0.0995224	-0.592449
-7.98882	-0.286987	-0.527276
-7.96827	-0.712974	-0.541741
-8.07608	-0.936337	-0.744586
-8.1113	-0.902783	-0.932732
-8.13027	-0.831676	-1.08165
-8.07608	-0.6871	-1.24706
-7.96946	-0.611977	-1.36865
-7.80963	-0.51491	-1.57992
-7.61958	-0.365907	-1.51194
-7.56221	-0.202651	-1.38359
-7.51867	-0.130552	-1.50136
-7.60717	-0.111946	-1.30534
-7.80533	-0.286043	-0.848331
-7.92137	-0.495539	-0.358727
-8.06226	-0.866505	-0.41803
-8.01056	-1.17435	-0.780809
-7.94299	-1.58986	-1.07356
-7.95807	-1.91224	-0.959643
-8.01816	-2.10314	-0.943666
-8.23051	-2.50309	-0.642997
-8.51994	-2.84063	-0.371251
-8.94296	-3.00877	-0.376142
-9.27236	-2.85495	-0.626555
-9.58541	-2.51395	-1.30165
-9.70466	-2.01796	-1.96231
-9.54519	-1.38627	-2.85279
-9.44238	-0.72246	-3.42976
-9.37694	0.281702	-4.45604
-9.51738	0.854471	-4.00311
-10.9006	2.0152	-4.71153
-12.8108	1.50802	-2.4428
-13.2036	-0.51268	3.25856
-19.0599	-5.22691	5.02825
-22.1963	-6.15401	2.44753
-18.4082	-3.11869	0.464909
-13.9696	-2.85905	3.38356
-9.59414	0.209041	0.484776
-9.54609	2.34017	0.851741
-10.8836	2.84481	1.12879
-11.4205	1.95695	-0.194805
-11.6177	1.87585	0.596969
-11.0402	2.43809	1.53665
-10.2313	2.31544	1.94635
-10.3473	1.06732	2.44033
-11.4155	-0.894356	2.54017
-12.8883	-2.41963	2.64817
-13.4188	-2.87777	3.0022
-12.214	-2.82725	3.15814
-10.0991	-2.51142	2.71618
-8.61724	-1.91122	2.21395
-8.46854	-0.980499	1.82613
-9.03923	-0.0934	1.46096
-9.69889	0.380064	1.1984
-9.80875	0.406954	1.03158
-9.12422	0.166551	0.802367
-8.23215	-0.248998	0.60376
-7.48577	-0.634736	0.332964
-7.00452	-0.854217	0.194917
-6.87254	-0.97602	0.188628
-6.80859	-1.25844	0.0587471
-6.80247	-1.44111	0.0576859
-6.78083	-1.73839	0.162389
-6.8054	-2.09928	0.223151
-7.09869	-2.35284	0.305149
-7.57588	-2.54001	0.623023
-7.94158	-2.39907	0.672799
-8.2611	-1.97652	0.575557
-8.32701	-1.39779	0.535722
-8.14188	-0.714483	0.424105
-7.96615	-0.0581372	0.294066
-7.91373	0.613902	0.0396172
-8.0401	1.03931	-0.187234
-8.10435	1.25752	-0.461887
-8.20329	1.2277	-0.592875
-8.2052	1.06601	-0.786706
-8.18944	0.780424	-0.906678
-8.18617	0.532709	-0.943996
-8.25678	0.17445	-0.835615
-8.43128	-0.122884	-0.657895
-8.68678	-0.533062	-0.309417
-8.89973	-0.91356	0.175673
-9.13079	-1.09044	0.51707
-9.11278	-1.39712	0.881082
-8.93295	-1.17308	0.854627
-8.74411	-1.03317	0.608712
-8.64628	-0.679146	0.291289
-8.30094	0.371906	-0.721788
-8.30605	0.689693	-1.30436
-8.48293	1.02303	-1.68791
-8.85589	1.3166	-1.84273
-9.38025	1.58391	-2.09333
-10.003	1.5413	-2.29652
-10.6482	1.20059	-2.45194
-11.2357	0.670482	-2.58949
-11.6566	-0.141898	-2.72862
-12.395	-1.43171	-1.79696
-13.6297	-2.50572	-0.493079
-15.4702	-2.52115	0.503184
-17.2202	-2.20369	2.2826
-17.7391	-2.53289	3.8697
-16.7667	-3.35	1.30131
-15.1432	-3.40092	-0.376093
-13.5923	-2.27931	-0.0115677
-12.7653	-1.70251	-0.417222
-12.8374	-1.5573	0.212315
-12.606	-0.743977	0.657786
-12.2706	-0.270937	1.3665
-11.5989	0.105735	1.57685
-10.9716	0.624431	1.59532
-10.8242	1.32553	2.27535
-10.9078	2.2361	3.21601
-10.7809	3.12774	3.08793
-10.5597	3.28399	2.50662
-10.0682	2.20297	2.43299
-9.19131	0.758277	2.11408
-8.47742	-0.534584	1.86473
-8.61533	-1.79196	1.5424
-9.50294	-3.07775	1.33111
-10.6093	-4.14913	1.47769
-11.2739	-4.46901	1.37515
-11.0957	-3.87002	1.03576
-10.2408	-2.56898	0.621998
-9.00314	-1.20117	0.438146
-7.971	-0.0285654	0.399889
-7.21499	0.832818	0.281758
-6.72453	1.37686	0.0888578
-6.44728	1.7993	0.135397
-6.41313	2.06035	0.12143
-6.49862	2.07684	0.200333
-6.70785	2.04473	0.268211
-7.03919	1.78175	0.28306
-7.38219	1.36888	0.204426
-7.61912	0.952727	0.347378
-7.69329	0.543471	0.314639
-7.64551	0.107815	0.274556
-7.47984	-0.322343	0.126544
-7.42345	-0.574606	-0.00991843
-7.49339	-0.614606	-0.0648687
-7.70776	-0.43061	-0.23771
-7.83604	-0.217512	-0.22769
-7.78369	0.027247	-0.314678
-7.52478	0.166491	-0.255066
-7.21135	0.254601	-0.357368
-7.06135	0.236094	-0.370477
-7.13882	0.150953	-0.423301
-7.37002	-0.175993	-0.303225
-7.72155	-0.565534	0.00491579
-8.01855	-0.942047	-0.658007
-8.20789	-1.1116	-1.52765
-8.39149	-1.17225	-2.13411
-8.59571	-1.19211	-1.90601
-8.97957	-1.55563	-1.30289
-9.56363	-2.16718	-0.840772
-10.1353	-2.78679	-0.563251
-10.2806	-2.89952	-0.577482
-10.4907	-3.39652	-0.853535
-10.4687	-3.30383	-1.03005
-10.0895	-1.92687	-1.67929
-9.94671	-0.967475	-2.53141
-10.0575	-0.101857	-3.45458
-10.5061	0.662233	-3.78117
-11.8858	1.56998	-3.23485
-14.0877	1.70259	-1.55508
-16.6109	-0.293192	2.29382
-18.7354	-3.65615	2.06461
-19.2216	-2.83715	-1.28902
-18.5038	-1.10759	-1.047
-15.9417	-0.669118	-1.15434
-13.4927	1.14527	-1.47237
-13.5031	2.15815	1.36479
-13.9511	2.21192	1.57896
-13.1774	2.45977	-0.717122
-12.4474	2.90504	-0.420492
-11.7266	3.12746	0.754739
-11.1175	3.00523	1.03011
-11.1394	2.22601	1.20453
-11.4851	0.504805	2.01624
-11.4189	-1.59738	2.57326
-10.8974	-3.16543	2.43928
-10.149	-3.26744	1.93495
-9.23137	-2.49308	1.37347
-8.70297	-1.63593	1.27712
-8.76699	-1.21027	1.12382
-9.18178	-0.764129	0.89474
-9.66118	-0.188089	0.873359
-9.89887	0.327094	0.778567
-9.60365	0.485726	0.748137
-9.09255	0.323323	0.57864
-8.358	-0.149761	0.427594
-7.59244	-0.700772	0.445463
-6.93487	-1.07589	0.1539
-6.59693	-1.2642	-0.0708834
-6.47429	-1.44167	-0.148479
-6.54444	-1.72436	-0.0463077
-6.59565	-2.03189	0.106586
-6.79667	-2.31862	0.0600446
-7.02718	-2.4725	0.08263
-7.23694	-2.53905	-0.0515443
-7.46636	-2.38392	-0.213328
-7.52041	-2.20959	-0.408432
-7.54065	-1.76178	-0.504629
-7.41114	-1.32301	-0.61408
-7.3721	-0.775892	-0.895614
-7.44867	-0.338871	-1.28968
-7.72363	0.0386585	-1.50322
-7.97805	0.288834	-1.67372
-8.28289	0.442711	-1.75013
-8.48224	0.451924	-1.83999
-8.58909	0.521043	-1.839
-8.62272	0.443518	-1.52903
-8.65993	0.364252	-1.11099
-8.72961	0.172507	-0.824718
-8.81471	-0.183225	-0.110615
-8.70956	-0.656714	0.644966
-8.51882	-1.16623	0.711603
-8.43203	-1.2797	0.365411
-8.34154	-1.13256	-0.154398
-8.36242	-0.966362	-0.79468
-8.59026	-0.71517	-1.12077
-8.91455	-0.618161	-1.22661
-9.2673	-0.47279	-1.21929
-9.58852	-0.251751	-1.22982
-9.75284	0.111366	-1.36426
-9.96654	0.520641	-1.83172
-10.2392	0.80671	-2.89771
-11.5394	0.515492	-2.96184
-13.5216	0.756638	-2.51523
-16.357	1.63312	-0.15204
-18.8865	1.53928	1.37552
-19.288	0.146762	0.224752
-16.9175	-2.30697	-1.12372
-14.3507	-3.05225	-1.79627
-13.4668	-3.05753	-1.65921
-13.5149	-3.15929	-0.718525
-14.3346	-3.055	0.881773
-14.8759	-3.12036	0.867605
-14.7914	-3.14215	0.856743
-14.3035	-3.05555	1.33082
-13.5032	-2.36811	1.43772
-12.6671	-1.45605	1.62842
-11.8265	-0.206827	1.62945
-11.1964	1.41406	1.96781
-10.6575	2.65679	2.1207
-9.3049	3.11764	1.95522
-8.09704	2.52423	1.65072
-7.29565	1.42559	1.29432
-7.14393	0.503837	1.51612
-7.45942	-0.206877	1.94114
-8.12528	-0.665811	1.94505
-8.88208	-1.1451	1.73744
-9.67884	-1.63027	1.49459
-10.3692	-1.7974	1.46154
-10.5449	-1.63926	1.35467
-10.0655	-1.12105	1.13548
-9.03571	-0.415695	1.06744
-7.95582	0.360214	0.959809
-7.17717	1.02464	0.744511
-6.52762	1.5705	0.548342
-6.18074	1.99549	0.260518
-6.05676	2.26814	0.0650409
-5.98736	2.59307	-0.0294502
-6.06771	2.70603	-0.236859
-6.38232	2.61293	-0.284492
-6.66615	2.38119	-0.245853
-7.01694	2.13541	-0.306518
-7.28289	1.7545	-0.297217
-7.47565	1.49641	-0.314575
-7.62186	1.16016	-0.326999
-7.76837	0.756788	-0.61374
-7.90178	0.500371	-0.706737
-7.86409	0.379831	-0.698335
-7.69156	0.283138	-0.444669
-7.45727	0.214785	-0.170793
-7.04585	0.0732564	0.0183536
-6.73057	-0.0578476	0.312054
-6.45401	-0.318885	0.517539
-6.36904	-0.466939	0.380413
-6.48505	-0.767045	0.0529232
-6.61272	-1.13209	-0.68611
-6.79895	-1.53626	-1.32164
-7.22517	-1.70778	-1.74829
-7.80797	-1.69577	-1.70471
-8.75278	-1.59636	-1.25957
-9.68474	-1.66656	-1.06699
-10.6916	-1.52814	-1.14863
-11.6648	-1.13368	-1.66992
-12.0986	-0.568842	-2.14107
-11.8288	0.125889	-3.03615
-11.3491	0.910516	-3.55458
-12.2637	1.57085	-2.99768
-14.3752	-0.207834	0.735825
-17.7381	-3.70905	3.07182
-19.9708	-4.2989	0.405776
-20.2454	-1.02316	-1.29122
-17.5443	0.189973	-1.65153
-13.6366	1.10062	-2.79835
-13.3152	2.45066	-1.84041
-15.0915	2.14547	1.99037
-15.664	0.941236	0.732642
-15.0985	0.632217	-1.09112
-14.8814	1.19307	-0.126081
-13.2655	1.08889	0.305043
-12.0635	0.545888	1.68976
-11.8461	-0.612434	2.67379
-12.0839	-2.05556	2.35777
-12.8047	-2.4143	2.21565
-12.8526	-1.74848	2.32627
-11.6505	-0.624729	2.30066
-9.8535	-0.0268081	2.12874
-8.76603	0.133223	1.83555
-8.51153	0.171395	1.39287
-8.73411	0.156776	1.03654
-8.99244	0.0953156	0.7951
-8.96804	-0.198526	0.892374
-8.69019	-0.620471	0.955257
-7.9566	-1.17862	0.898708
-7.25998	-1.6866	0.727664
-6.63435	-2.07214	0.630163
-6.18886	-2.30744	0.524891
-5.94751	-2.31131	0.495591
-6.01136	-2.24988	0.406662
-6.05952	-2.12341	0.27449
-6.06761	-1.98219	0.154812
-6.248	-1.95809	0.0444197
-6.39728	-1.88807	-0.167722
-6.76781	-1.61625	-0.142479
-7.17047	-1.44007	-0.249311
-7.55878	-1.21053	-0.456663
-7.78921	-1.01561	-0.564842
-7.83929	-0.793519	-0.784288
-7.86396	-0.568651	-0.740741
-7.93337	-0.311	-0.881455
-8.17607	0.0169097	-1.14051
-8.34855	0.253543	-1.29029
-8.41345	0.424346	-1.48085
-8.48313	0.450079	-1.65946
-8.61165	0.417647	-1.8322
-8.72315	0.417455	-1.7661
-8.88927	0.265078	-1.49177
-8.99451	-0.0194676	-1.17713
-8.93938	-0.558547	-0.857491
-8.76399	-1.09841	-0.569003
-8.4503	-1.49809	-0.0986258
-8.19603	-1.50867	0.0648354
-8.01235	-1.10428	-0.461822
-8.05506	-0.556275	-1.13964
-8.16175	-0.172258	-1.81016
-8.5275	-0.0889033	-2.33213
-8.79677	0.0438635	-2.46187
-9.23457	0.367451	-2.09993
-10.0132	0.828968	-1.96718
-10.5972	1.41741	-2.46219
-11.4436	1.38874	-2.68231
-12.0298	1.02076	-3.08136
-13.204	-0.0642834	-1.62169
-14.5853	-0.322894	-1.82033
-17.469	0.947296	0.660647
-20.2356	1.28591	3.4182
-20.0274	1.57727	1.9138
-17.143	0.36832	1.71848
-13.7143	-0.568073	0.504502
-12.2216	-2.04788	-1.01864
-11.0692	-3.53081	-0.118549
-10.7261	-4.50301	-0.568815
-10.6098	-4.6855	-0.959193
-10.2595	-4.57539	-0.0150753
-10.0109	-4.38562	1.08511
-9.68382	-3.79162	1.6467
-9.63621	-2.92956	1.4407
-10.0576	-1.57311	1.13666
-11.2303	-0.220108	1.49727
-12.5026	0.858218	2.10802
-13.5091	1.77849	2.43863
-13.3166	2.3177	2.47363
-11.7973	2.48352	2.38338
-9.6474	2.03678	2.20976
-8.08406	1.13345	1.8075
-7.81141	-0.197474	1.41434
-8.5719	-1.52443	1.25746
-9.75208	-2.65591	1.06694
-10.6293	-3.39668	1.17119
-10.9043	-3.481	0.998424
-10.4037	-2.88064	0.65616
-9.53821	-1.72293	0.380115
-8.81562	-0.382377	0.147914
-8.26641	0.773193	-0.103706
-7.89892	1.43592	-0.394055
-7.69343	1.907	-0.319304
-7.48322	2.21261	-0.284042
-7.48962	2.29184	-0.267795
-7.60857	2.12323	-0.29856
-7.7506	1.77384	-0.235565
-7.88381	1.36489	-0.233253
-7.94794	0.841533	-0.3105
-7.873	0.298565	-0.509239
-7.75184	-0.149059	-0.58989
-7.71452	-0.388835	-0.636568
-7.85014	-0.647182	-0.558288
-7.94445	-0.670767	-0.658692
-7.99905	-0.454062	-0.943092
-7.90933	-0.227288	-1.2853
-7.69843	-0.0148378	-1.28932
-7.40038	0.0275347	-1.03149
-7.0681	0.23209	-1.01002
-6.89669	0.434963	-0.966247
-6.85913	0.409889	-0.886003
-6.8317	0.352453	-0.751337
-6.98982	0.0497387	-0.596441
-7.19121	-0.430006	-0.853215
-7.50706	-0.991583	-1.33778
-7.77425	-1.5982	-1.5555
-8.08159	-2.10768	-1.45191
-8.42695	-2.64061	-1.27909
-8.8071	-3.0571	-0.886093
-9.20092	-3.17094	-0.47895
-9.58857	-2.97517	-0.494863
-9.80092	-2.54008	-0.757952
-9.86967	-1.94817	-1.13675
-9.51953	-1.31573	-1.90743
-9.3461	-0.746244	-2.73746
-8.99131	-0.0425265	-3.27021
-10.3199	0.721509	-2.70839
-12.1806	1.13333	-2.49612
-13.4864	-1.41079	3.59699
-16.6179	-4.47082	4.59113
-20.4509	-1.8573	5.07988
-23.9874	-4.06812	5.97065
-21.7847	-5.84173	2.66505
-20.3156	-5.0017	1.50096
-14.1226	-3.05803	-1.49581
-9.91704	-1.48023	-0.921014
-9.56332	1.60889	0.0816666
-12.7492	3.22871	3.66501
-15.8967	1.74317	4.17646
-14.6615	1.83224	0.533439
-11.8606	4.17706	-0.304076
-11.6409	4.28943	1.36237
-12.0735	2.27954	2.13547
-12.8917	0.00288181	2.73478
-13.8692	-1.87576	3.49986
-13.6811	-2.69483	3.3493
-12.0394	-2.42797	2.46975
-9.94775	-1.92231	2.17805
-8.28676	-1.5853	2.29277
-7.47991	-1.36642	2.19272
-7.56901	-1.1408	1.97994
-8.20693	-0.818649	1.60733
-8.71518	-0.39175	1.46247
-8.92935	-0.171576	1.35522
-8.87345	-0.175354	1.08466
-8.81129	-0.257493	0.873044
-8.59346	-0.320935	0.742764
-8.04095	-0.455673	0.52809
-7.38172	-0.51372	0.340143
-6.91541	-0.757792	0.0650613
-6.73984	-0.93883	-0.0213248
-6.72306	-1.14013	-0.0167703
-6.77393	-1.30267	-0.0960684
-7.07669	-1.46903	0.0112371
-7.42043	-1.55591	0.141628
-7.77195	-1.58321	0.154223
-8.05066	-1.5309	0.262282
-8.03803	-1.42408	0.160705
-7.81163	-1.09207	-0.0129915
-7.53971	-0.65506	-0.142332
-7.30444	-0.319025	-0.404698
-7.30875	0.132395	-0.494561
-7.60149	0.422025	-0.638808
-7.96216	0.573744	-0.851122
-8.35147	0.501111	-1.12406
-8.5144	0.33766	-1.42484
-8.44194	0.00326006	-1.70806
-8.32677	-0.399843	-1.87927
-8.42643	-0.779887	-1.65745
-8.64165	-1.14838	-1.49573
-8.89867	-1.42091	-1.19312
-9.17935	-1.57994	-1.00096
-9.35967	-1.69165	-0.800271
-9.33002	-1.7029	-0.578581
-9.20749	-1.5318	-0.268039
-8.9542	-1.48069	0.124222
-8.71767	-1.42072	0.322106
-8.34872	-1.43431	0.197779
-7.99512	-1.27758	0.0723281
-7.69648	-0.914491	-0.0470597
-7.52541	-0.539109	-0.274069
-7.69589	-0.267308	-0.297088
-7.94153	-0.116232	-0.365499
-8.49598	-0.123282	-0.579093
-9.17267	-0.157968	-0.941304
-10.072	-0.396243	-1.69563
-10.835	-0.741188	-2.34681
-11.8451	-1.51364	-1.34746
-13.3511	-1.67244	0.0776206
-16.238	-1.38772	2.39651
-19.189	-2.14079	4.42445
-20.8713	-2.07054	4.41041
-19.34	-1.9129	0.897335
-15.0156	-1.65209	-1.72975
-12.0696	-2.01486	0.122243
-12.1223	-2.30184	1.55434
-12.5596	-2.39359	0.35711
-11.2936	-2.3403	-0.633092
-11.3379	-1.98262	0.281265
-10.9133	-1.61267	1.02568
-10.2726	-0.80535	1.65984
-10.7116	-0.0763451	1.64651
-11.7257	0.640016	1.58558
-13.2416	0.986562	1.87343
-13.7978	1.01981	1.71272
-13.0401	0.331047	1.80917
-11.3079	-0.60992	1.98908
-10.3363	-1.52948	1.55257
-10.7039	-2.48133	0.939298
-11.7654	-3.40348	0.872041
-12.5241	-3.88919	0.795255
-12.0869	-3.47196	0.403269
-11.0006	-2.54108	-0.0298842
-9.55718	-1.29939	-0.172174
-9.00466	-0.805372	-0.149594
-8.58387	-0.333569	-0.177696
-7.26234	1.22105	-0.204178
-7.04465	1.94218	-0.213058
-6.83866	2.57298	-0.143066
-6.91605	2.79228	-0.0140377
-6.99168	2.80899	0.210425
-7.20493	2.57622	0.317701
-7.33245	2.1595	0.36997
-7.33406	1.58053	0.378898
-7.24476	1.06974	0.31947
-6.93323	0.626719	0.147514
-6.68746	0.304304	0.132578
-6.42389	0.130732	0.0656244
-6.34484	0.0560477	-0.0869998
-6.46815	0.0844149	-0.296583
-6.61874	0.100279	-0.500604
-6.75413	0.108818	-0.766377
-6.81027	0.185134	-0.816218
-7.04251	0.152203	-0.782636
-7.31695	0.0771536	-0.711564
-7.69848	-0.0155322	-0.731244
-8.05157	-0.161243	-0.873489
-8.34903	-0.310623	-0.971419
-8.50847	-0.510712	-0.70033
-8.30644	-0.666172	-0.757541
-7.95062	-0.811964	-1.33286
-7.7174	-1.08937	-1.83473
-7.75514	-1.59001	-2.03127
-7.91997	-2.34102	-1.97618
-8.19756	-3.03601	-1.94345
-8.65468	-3.57479	-2.06605
-9.27866	-3.84371	-2.11456
-9.97512	-3.78986	-1.97345
-10.6323	-3.30639	-1.79416
-10.9464	-2.66285	-2.10487
-10.9127	-1.89674	-2.79871
-10.6388	-1.02028	-3.68451
-10.2383	0.086773	-4.19307
-9.99767	0.929595	-4.46651
-10.3778	1.88028	-4.32467
-12.581	2.32776	-2.31562
-14.4578	0.869401	1.62067
-16.4953	-4.12659	2.95342
-20.3044	-8.05683	0.287578
-20.8131	-4.70072	-1.49101
-16.3843	-2.5451	-1.60308
-12.226	-0.355855	-2.99927
-10.6857	1.9646	-2.08459
-11.8772	2.42335	-1.51478
-12.8536	2.25783	-1.86888
-13.0001	2.86337	-0.853973
-12.8557	3.52529	0.292721
-12.393	4.56028	0.551624
-12.6393	5.79025	0.645424
-13.4025	5.68302	0.999855
-13.5559	3.4758	2.23097
-12.6538	0.402739	3.50448
-11.3857	-2.36375	3.22262
-10.1761	-3.72883	2.22866
-8.95077	-3.75005	1.69924
-8.14917	-3.27964	1.72015
-7.56253	-2.77586	1.60476
-7.40134	-2.12641	1.26967
-7.76861	-1.17744	0.935315
-8.35042	-0.273938	0.703633
-9.01199	0.516488	0.643617
-9.7368	1.10305	0.55966
-10.2287	1.2755	0.497815
-10.0331	1.10796	0.427164
-9.31924	0.641586	0.363982
-8.35013	0.190328	0.295952
-7.67413	-0.194365	0.143299
-7.25043	-0.567	0.0989723
-7.20834	-1.14435	0.139611
-7.26031	-1.8923	0.23268
-7.23286	-2.57422	0.260637
-7.10746	-3.05752	0.32232
-6.93082	-3.22868	0.0822816
-6.78716	-3.23163	-0.268803
-6.68189	-2.94464	-0.552909
-6.59865	-2.58227	-0.634616
-6.59984	-2.1745	-0.589501
-6.88733	-1.68959	-0.699214
-7.25855	-1.23032	-0.921878
-7.73415	-0.915137	-0.998177
-8.2066	-0.622536	-1.10177
-8.49908	-0.516971	-1.33397
-8.53494	-0.622154	-1.49767
-8.37009	-0.634587	-1.60711
-8.20887	-0.682954	-1.49267
-8.0576	-0.791516	-1.25116
-8.11938	-0.92728	-0.92676
-8.27896	-1.11272	-0.391538
-8.34521	-1.32138	0.283942
-8.47917	-1.39181	0.992287
-8.31357	-1.46508	1.04722
-7.94133	-1.22438	0.126266
-7.6043	-0.72969	-0.757514
-7.24959	-0.314855	-1.60781
-7.14433	-0.0435789	-2.35698
-7.36615	0.474653	-2.5773
-7.93111	0.937037	-2.35047
-8.85808	1.30876	-1.98077
-10.2348	1.30418	-2.00578
-11.3031	1.00334	-2.58746
-11.8189	0.184159	-3.12051
-11.7391	0.227495	-3.36288
-12.8734	-1.8747	-0.635313
-15.522	-1.97583	2.8006
-20.5083	1.69409	4.33724
-23.4471	2.73035	5.25823
-20.7711	2.34633	2.55433
-14.2033	-0.90703	-2.24428
-10.442	-3.23019	-2.42356
-8.94455	-4.95518	-0.897771
-10.088	-6.02811	0.760486
-12.0875	-4.95473	1.39478
-13.384	-4.03222	1.28905
-13.5007	-2.90786	0.537103
-13.7254	-2.06195	0.524919
-13.7501	-0.766692	1.36061
-14.6233	1.10702	2.48284
-15.2733	2.48174	2.93147
-14.5204	2.04257	2.82947
-12.7005	0.53479	2.76135
-10.4173	-0.429063	2.95176
-8.75081	-0.991204	2.92972
-8.33937	-1.49455	2.5478
-9.47147	-2.1928	2.1149
-11.2354	-2.93097	1.6391
-12.4755	-3.40121	1.37719
-12.7879	-3.33658	1.12722
-11.9318	-2.62289	0.956479
-10.3016	-1.55042	0.743897
-8.8499	-0.508067	0.461617
-7.76603	0.360392	0.318567
-6.97495	1.17198	-0.0102058
-6.4989	1.82301	-0.27582
-6.22015	2.19859	-0.297897
-6.17144	2.30567	-0.374091
-6.25659	2.247	-0.356397
-6.34321	2.13478	-0.375704
-6.52963	1.8634	-0.206275
-6.79778	1.47474	-0.116909
-6.99186	0.97682	-0.192544
-7.13138	0.453166	-0.309762
-7.07398	0.0811774	-0.323688
-7.02635	-0.226201	-0.338068
-6.87099	-0.333805	-0.4455
-6.70382	-0.335754	-0.569949
-6.57389	-0.261994	-0.822099
-6.29202	-0.191197	-0.876531
-6.07625	-0.0569073	-0.927327
-5.8823	-0.0105293	-0.763413
-5.6947	-0.0118079	-0.746236
-5.81001	-0.140117	-0.918392
-6.0296	-0.508839	-1.0877
-6.40625	-1.00367	-0.755327
-7.04359	-1.57958	-0.166731
-7.59874	-1.92923	-0.277584
-7.99963	-2.32031	-0.757336
-8.25411	-2.80259	-1.12124
-8.47649	-3.14249	-1.21044
-8.87263	-3.37473	-1.02916
-9.29827	-3.66867	-0.928008
-9.71735	-3.86464	-0.988282
-10.1813	-3.82134	-1.11879
-10.5521	-3.64825	-1.71292
-10.9624	-3.54482	-2.32907
-11.2034	-3.50405	-2.81058
-11.94	-2.9931	-3.33916
-13.5311	-2.65242	-3.98902
-15.445	-3.90695	0.613578
-18.4615	-6.33391	2.15834
-17.5928	-5.35736	-0.930384
-15.1835	-2.06224	-1.5384
-13.2237	0.341378	-1.25303
-12.3218	2.84883	-1.81685
-12.3109	5.08177	-3.56481
-13.431	5.55732	-1.37947
-15.2981	4.52128	0.81743
-15.9854	4.38038	-0.302294
-16.1269	5.56503	0.451582
-15.275	5.61408	1.17327
-13.1517	4.95315	1.63759
-11.8812	4.17522	1.83126
-12.2169	2.1693	1.80676
-12.6901	-0.217986	2.11599
-12.3548	-2.73486	2.60518
-11.2904	-5.00747	2.85513
-9.80053	-6.21845	2.28468
-8.33905	-6.01686	1.63815
-7.48893	-4.9637	1.3464
-7.15361	-3.84232	1.49957
-7.21249	-2.90722	1.67972
-7.37144	-2.0325	1.50729
-7.59436	-0.925369	1.11698
-8.17099	0.278089	0.707712
-8.9126	1.02549	0.623741
-9.68642	1.17738	0.833917
-10.1389	0.830487	0.756596
-10.0745	0.311757	0.313282
-9.38194	-0.0462817	0.104584
-8.52704	-0.222399	0.142375
-7.5142	-0.47147	0.127189
-6.77621	-1.05246	0.0681028
-6.3141	-1.70515	-0.0952755
-6.13554	-2.52881	-0.28278
-6.33565	-3.31449	-0.235672
-6.67017	-3.91124	-0.345856
-6.95723	-4.08557	-0.473525
-7.17684	-3.86524	-0.58029
-7.20024	-3.32745	-0.702238
-7.25183	-2.56443	-0.810597
-7.42071	-1.83663	-1.0124
-7.74133	-1.15919	-1.32068
-8.1268	-0.54578	-1.41748
-8.35136	-0.147444	-1.54108
-8.38989	0.0583989	-1.67319
-8.26086	0.168376	-1.62896
-8.05299	0.321859	-1.70174
-7.95422	0.342613	-1.79877
-8.01484	0.399434	-1.73157
-8.05353	0.271902	-1.53879
-8.12644	-0.0526525	-1.02675
-8.19368	-0.412017	-0.172145
-8.15714	-0.880681	0.732795
-8.0654	-1.24881	0.839553
-8.02447	-1.46128	0.204485
-8.0082	-1.39873	-0.491016
-8.14277	-1.06981	-1.45844
-8.27302	-0.764009	-2.5065
-8.43327	-0.546502	-2.8845
-8.80814	-0.398718	-2.67739
-9.36888	-0.0372232	-2.61686
-10.2102	0.231854	-2.77254
-10.7844	0.393917	-2.77379
-11.3236	0.0993493	-3.15734
-11.6005	-0.276833	-3.09934
-13.3892	-1.53224	-1.59717
-14.9061	-1.44253	-2.40378
-17.388	0.288929	0.278007
-20.241	1.45818	1.92629
-19.513	1.00929	-1.15146
-15.6712	-1.62138	-0.765138
-12.7591	-2.59165	-0.769946
-12.4378	-3.02344	-0.789844
-13.5338	-2.90943	0.86195
-14.2739	-1.80282	0.196656
-14.2217	-1.9839	-0.582268
-13.3234	-3.05986	-0.406583
-11.7373	-3.38644	0.39198
-10.6564	-2.9137	0.573283
-10.5534	-1.37703	0.305166
-11.4619	0.367443	0.979516
-12.3808	1.46498	1.4759
-12.6744	1.5825	1.57128
-12.3177	0.853649	1.7338
-11.1679	0.214012	2.01628
-10.1902	0.0706102	2.20088
-9.81638	0.0411966	2.02363
-9.73927	-0.600883	1.38954
-9.79261	-1.49279	0.999856
-10.0655	-2.02419	0.746034
-10.2026	-2.21208	0.585572
-9.88263	-1.82045	0.549422
-9.10261	-1.17941	0.469015
-8.21059	-0.360062	0.0867717
-7.54157	0.498274	-0.0720727
-7.17641	1.02115	-0.116994
-6.95805	1.45825	-0.279269
-6.84591	1.60881	-0.365938
-6.81235	1.77806	-0.255408
-6.84042	1.99681	-0.302932
-6.87403	2.13347	-0.120927
-7.10764	2.21891	0.00738083
-7.49007	2.05574	-0.0646817
-7.75186	1.67536	-0.172454
-7.82875	1.09933	-0.378839
-7.64304	0.555881	-0.655205
-7.42353	0.0218948	-0.892845
-7.32093	-0.518004	-1.01008
-7.41033	-0.886791	-1.13392
-7.6681	-1.13532	-1.32162
-7.86472	-1.24379	-1.43074
-7.89529	-1.24141	-1.57634
-7.9047	-1.21911	-1.56307
-7.9357	-1.12536	-1.45629
-7.877	-0.992157	-1.61499
-7.85893	-0.689937	-1.55732
-7.89266	-0.418879	-1.55012
-7.91508	-0.345549	-1.32245
-8.04548	-0.402544	-1.08045
-8.0718	-0.907095	-1.61057
-8.02573	-1.33759	-2.34203
-8.09159	-1.54768	-2.65876
-8.2988	-1.7284	-2.82016
-8.61667	-2.05614	-2.68675
-9.11375	-2.3964	-2.13654
-9.61147	-2.60373	-1.73723
-10.0768	-2.64992	-1.78591
-10.2881	-2.59015	-2.2177
-10.3338	-2.40705	-2.69439
-10.0841	-2.21828	-3.24265
-9.86534	-2.04947	-3.57411
-9.46992	-1.56465	-4.32167
-9.54151	-0.866351	-4.72183
-9.28547	0.23927	-5.31575
-10.9557	1.002	-3.90407
-12.9771	1.77356	-7.70895
-14.683	0.272061	-3.75496
-19.9421	-5.3358	5.39185
-19.4143	-3.16012	5.75466
-23.1186	-4.68968	6.01407
-21.4116	-2.5076	2.48063
-17.0781	-2.37388	3.30987
-13.4313	-1.45501	2.26958
-10.4219	2.01875	0.655998
-10.0997	4.06463	-0.308719
-11.0538	4.09408	0.707126
-11.7993	3.808	2.22412
-12.1113	3.95468	2.63782
-12.3048	3.98163	1.51604
-12.3696	3.44471	0.879489
-12.66	1.66137	2.62085
-13.1674	-0.74688	4.18102
-13.4163	-2.47943	3.98711
-12.601	-2.68769	3.36446
-10.836	-2.42245	3.37447
-9.20498	-2.16921	3.49058
-8.27788	-1.63098	3.19404
-8.33042	-0.612942	2.61971
-8.87139	0.537847	2.31371
-9.44853	1.31151	2.12691
-9.72942	1.65245	1.81933
-9.54955	1.7369	1.58831
-8.84727	1.44561	1.26765
-8.01583	1.01301	0.909096
-7.44397	0.627167	0.754621
-7.07478	0.240766	0.740176
-6.95494	-0.390148	0.789677
-6.93932	-1.1089	0.837662
-6.87455	-2.04016	0.851638
-6.67786	-2.95453	0.788667
-6.48534	-3.7527	0.856089
-6.33594	-4.25623	0.923133
-6.27628	-4.41919	0.740332
-6.38079	-4.02318	0.520133
-6.33647	-3.15366	0.25797
-6.42654	-2.12494	-0.0222823
-6.63965	-1.17774	-0.168702
-7.06253	-0.0896425	-0.244372
-7.39629	0.746667	-0.395694
-7.59645	1.24507	-0.759232
-7.61504	1.39341	-1.04325
-7.47661	1.2651	-1.25464
-7.35643	1.10075	-1.33606
-7.27757	0.825244	-1.3773
-7.51126	0.586202	-1.23477
-7.95537	0.321586	-0.832792
-8.50372	-0.0155303	-0.198336
-8.99245	-0.390544	0.321814
-9.19827	-0.576273	0.700375
-9.17139	-0.701242	1.13404
-8.89677	-0.540808	0.946516
-8.45778	-0.250848	0.167921
-8.22038	-0.231816	-0.79144
-8.3215	-0.184985	-1.59299
-8.65903	0.17084	-1.85414
-9.3538	0.597699	-1.99145
-10.1941	1.01899	-2.05357
-10.8338	1.3117	-2.09074
-11.1727	1.19388	-2.08532
-11.8598	0.481158	-0.929888
-13.5916	0.00643572	0.142197
-16.7581	0.894889	2.05255
-19.7153	0.0767797	5.10152
-20.6542	-0.0357659	4.69059
-18.5368	0.0684414	2.55702
-15.077	-0.0178171	1.94505
-13.1185	-0.391155	0.161921
-12.6235	-0.690574	-0.931403
-12.6256	-3.05549	-1.44238
-13.114	-3.99632	0.786214
-13.0234	-3.18804	1.68814
-12.0447	-2.06513	0.943585
-11.318	-0.661679	1.03255
-11.3526	0.238825	1.8892
-11.8489	0.725977	2.91363
-12.4546	1.04544	3.37773
-12.374	1.50689	3.44257
-10.9798	1.75234	3.24607
-9.02735	1.56382	3.26008
-7.73368	0.711728	3.13399
-7.5155	-0.789797	2.602
-8.36297	-2.81376	2.26674
-9.76971	-4.72783	2.38417
-11.0432	-5.66534	2.37824
-11.2384	-5.39901	1.995
-10.0917	-4.21287	1.64885
-8.54493	-2.6348	1.72031
-7.35328	-1.12109	1.72581
-6.6661	0.176931	1.5767
-6.32535	1.17657	1.40243
-6.25391	1.71987	1.34804
-6.45604	1.90585	1.30923
-6.66158	2.10173	1.35927
-6.81215	2.15309	1.37003
-6.93193	2.16443	1.23772
-6.9733	2.18509	1.06889
-7.09426	2.16757	0.928663
-6.97784	1.96912	0.76102
-6.8717	1.54541	0.563825
-6.83085	1.03932	0.536334
-6.97839	0.418744	0.546067
-7.22833	-0.152683	0.60356
-7.44563	-0.490051	0.484767
-7.53426	-0.655308	0.395906
-7.43032	-0.701894	0.381733
-7.22412	-0.825343	0.549117
-7.04599	-0.986718	0.716527
-6.97087	-1.1064	0.800755
-6.94552	-1.1412	0.85969
-7.03461	-1.10519	0.873113
-7.21254	-0.91761	0.585127
-7.47294	-0.69416	-0.0490636
-7.71301	-0.658626	-0.551952
-8.04989	-0.638259	-0.953764
-8.50712	-0.743583	-1.05495
-9.02629	-0.989601	-0.854254
-9.42355	-1.39497	-0.484048
-9.65544	-1.64785	-0.189583
-9.62545	-1.70011	-0.498862
-9.48802	-1.64088	-1.37487
-9.39835	-1.50955	-2.38325
-9.70367	-1.26204	-2.90332
-10.076	-1.14986	-3.24515
-11.5389	-0.920619	-1.44034
-15.3316	-2.14165	3.04974
-22.7402	-7.17688	13.7791
-25.6448	-11.4531	9.9937
-17.6517	-7.23698	-0.0823728
-10.3737	-4.15579	2.16458
-8.08101	-2.31498	1.48095
-7.00453	1.96637	-2.49269
-9.72617	3.21323	0.556206
-13.6769	1.92886	3.4136
-16.0556	1.51589	2.00362
-17.3747	3.37427	2.4358
-16.2459	4.49263	2.64955
-14.4149	4.31598	3.05583
-13.6648	2.74242	3.88807
-13.4172	0.432024	4.14173
-13.3159	-1.2736	4.22161
-12.2315	-1.93697	4.06185
-10.258	-1.54504	3.64411
-8.67568	-0.816514	3.37204
-8.24974	-0.0115174	3.1492
-9.10504	0.525005	2.86837
-10.2227	1.16211	2.49017
-10.9573	2.00587	2.26496
-11.1307	2.50514	2.0733
-10.6999	2.77523	1.82599
-9.87115	2.78892	1.76267
-8.84897	2.56604	1.59651
-7.73193	2.30825	1.38937
-6.77979	1.88585	1.09053
-6.27618	0.813074	0.912932
-6.15059	-0.148006	0.971433
-6.23423	-0.98317	0.78179
-6.51316	-1.845	0.853137
-6.88214	-2.3466	1.16717
-7.09625	-2.55446	1.09364
-7.09559	-2.58358	0.980913
-6.62769	-2.61309	0.866458
-6.09483	-2.48414	0.584881
-5.8442	-2.3708	0.386269
-5.95176	-2.16248	0.175453
-6.26968	-1.91812	-0.0351633
-6.68472	-1.67096	-0.177926
-7.07973	-1.66525	-0.318552
-7.45595	-1.6669	-0.36658
-7.59457	-1.82506	-0.496324
-7.62095	-2.09166	-0.497686
-7.69644	-2.24581	-0.441583
-7.68159	-2.34851	-0.261672
-7.64162	-2.2788	-0.0693536
-7.65039	-2.07188	0.0315145
-7.62871	-1.8162	0.346207
-7.57541	-1.45274	0.6257
-7.45813	-0.962655	1.0318
-7.1415	-0.497738	0.78911
-6.81764	0.0457198	-0.196601
-6.60983	0.587363	-1.17694
-6.47166	0.994815	-1.69513
-6.77907	1.10238	-1.8062
-7.71081	0.95785	-1.5367
-9.10829	0.860881	-0.999758
-10.6949	0.867323	-1.07647
-11.9632	0.7889	-1.60865
-12.7036	0.56586	-2.11602
-12.9263	-0.121758	-2.7443
-12.5322	-0.834888	-2.56678
-13.127	-2.1927	-0.23882
-15.0569	-1.74198	0.163967
-18.8603	-0.159153	3.91907
-21.3297	1.71436	4.84333
-20.5259	2.01572	0.758227
-15.9337	0.394055	-0.447234
-11.8505	-1.12031	-0.197037
-11.425	-2.42631	0.712182
-13.3376	-2.61696	1.89455
-14.2094	-2.37972	1.19621
-14.5415	-1.97269	1.06538
-14.6563	-2.54202	1.62996
-13.5841	-2.75015	1.69954
-12.4656	-2.58553	1.72409
-11.7602	-2.21358	2.3122
-11.7487	-1.28507	3.17657
-11.9384	-0.148958	3.18797
-11.592	0.468965	3.0279
-10.7005	0.617539	3.12614
-9.67339	0.895244	3.34378
-8.88975	0.950258	3.18508
-8.48596	0.595363	2.83161
-8.67333	-0.0336946	2.32342
-9.14103	-0.690375	2.13667
-9.63613	-1.23086	2.0245
-10.0154	-1.6441	1.84687
-9.82472	-1.79274	1.49631
-9.1298	-1.59623	1.13964
-8.17683	-1.02357	0.937745
-7.43478	-0.347011	0.778243
-6.81284	0.190473	0.540634
-6.40635	0.532753	0.400268
-6.11605	0.745236	0.383745
-5.83661	1.0434	0.248276
-5.77842	1.33636	0.248526
-5.92351	1.62333	0.299798
-6.25665	1.75913	0.369951
-6.56628	1.76021	0.56122
-6.74449	1.62692	0.50856
-6.80419	1.48868	0.457341
-6.79527	1.28595	0.289707
-6.90081	1.10006	-0.0255389
-7.11175	0.887501	-0.204939
-7.45131	0.555583	-0.42947
-7.72096	0.329788	-0.422873
-7.74025	0.0947467	-0.612713
-7.5218	0.00272859	-0.770881
-7.09048	-0.061355	-0.622814
-6.73744	-0.103568	-0.358062
-6.62555	-0.233672	-0.0954316
-6.74568	-0.660846	0.63333
-6.99711	-1.40198	1.08924
-7.42005	-2.13445	1.10333
-7.87553	-2.80221	0.715619
-8.19368	-3.3037	0.407615
-8.57626	-3.36945	-0.00870721
-8.94212	-3.19265	-0.118979
-9.25165	-3.0856	-0.158692
-9.52577	-2.87401	-0.178425
-9.88627	-2.50587	-0.311593
-10.327	-2.02578	-0.691219
-10.5661	-1.49063	-1.16899
-10.7711	-0.822617	-1.97395
-10.7852	-0.129902	-2.36591
-11.9964	0.633281	-1.88235
-14.2352	0.0709366	0.109646
-16.9224	-2.52681	5.9706
-18.8441	-4.14578	5.75089
-18.8106	-3.12333	2.76984
-16.665	-2.97714	0.259055
-15.2242	-0.949496	-1.30027
-14.1291	0.640031	-3.43865
-12.9815	3.71409	-6.44264
-13.102	6.98976	-5.77997
-14.164	7.30641	-3.7116
-15.1872	6.32583	-2.528
-15.8989	5.79985	-2.05566
-15.7287	5.67568	-1.66339
-14.9399	5.13932	-1.06626
-14.1625	3.32207	-0.463077
-14.6381	0.293823	0.991714
-15.4873	-2.93893	1.83293
-15.4229	-4.92246	1.87572
-13.7957	-5.37613	1.56569
-10.7059	-4.57938	1.03519
-7.9781	-3.65851	0.41019
-6.59886	-3.1782	-0.0531295
-6.56583	-2.62435	-0.0814869
-7.01773	-1.81553	0.164907
-7.54273	-0.330222	0.163514
-8.16112	1.19317	-0.181052
-9.3576	2.54093	-0.478522
-10.8476	3.59334	-0.478971
-12.2008	4.10472	-0.277187
-12.8248	3.71442	-0.064501
-12.1393	2.63123	-0.0263019
-10.4072	1.37448	-0.247412
-8.60815	0.376237	-0.388256
-7.47793	-0.53459	-0.396429
-6.83277	-1.35726	-0.411786
-6.52476	-2.03109	-0.332055
-6.40276	-2.61951	-0.292148
-6.23854	-3.02861	-0.249132
-5.85462	-3.153	-0.166097
-5.63002	-2.92583	-0.217171
-5.55218	-2.59247	-0.216603
-5.89122	-2.09282	-0.0988684
-6.42092	-1.62478	-0.088632
-6.95872	-1.28104	-0.112482
-7.40201	-0.961841	-0.121006
-7.65692	-0.805	-0.307851
-7.64972	-0.563361	-0.624609
-7.48766	-0.355915	-0.681172
-7.50565	-0.187694	-0.771864
-7.5895	-0.0161723	-0.840115
-7.64207	0.0388096	-0.917261
-7.77537	0.0570849	-0.998568
-7.7552	-0.00145878	-1.03885
-7.82067	-0.195872	-0.903231
-7.9156	-0.546225	-0.739972
-7.95992	-1.03298	-0.523791
-8.01281	-1.52395	-0.23085
-8.04253	-1.78447	0.10323
-8.02708	-1.78005	0.272355
-7.91857	-1.45737	0.124189
-7.83509	-0.878604	-0.209232
-7.69572	-0.344054	-0.483832
-7.6208	0.0125899	-0.741017
-7.80856	0.354806	-1.38835
-8.18889	0.700367	-2.09271
-8.53173	0.594453	-2.87063
-9.17254	0.16908	-3.21812
-9.89741	-0.62067	-3.85192
-10.7671	-1.79963	-3.28504
-13.1639	-3.03043	-2.09754
-16.9109	-1.71097	0.809872
-18.7508	-2.43639	2.36446
-19.7739	-3.11987	2.88321
-16.5264	-2.67145	2.10606
-13.3702	-1.46093	-0.364625
-12.0041	-1.00733	-1.26499
-12.0292	-1.38933	-2.08584
-14.1854	-1.01504	-0.0945698
-15.2545	-1.81525	1.03147
-16.7074	-2.42739	0.615468
-18.188	-2.16479	1.91036
-17.7212	-2.05051	2.34061
-16.7938	-1.78262	1.97196
-15.6421	-0.956324	2.46893
-14.3128	0.294729	2.34603
-12.982	1.30952	2.33652
-11.0258	1.80447	2.67757
-9.04376	1.63806	2.9271
-8.16428	0.654357	2.85782
-8.5366	-0.693493	2.59994
-9.16984	-1.54769	2.60702
-9.70495	-1.90492	2.68565
-10.3097	-2.36747	2.64756
-11.0157	-3.08218	2.30262
-11.485	-3.74108	2.06731
-11.4521	-3.9292	1.8896
-10.7991	-3.52403	1.74555
-9.68678	-2.50208	1.48865
-8.42735	-1.33262	1.0827
-7.41871	-0.178259	0.710668
-6.59576	0.839646	0.38532
-5.99296	1.53491	0.0203912
-5.68985	2.02025	-0.16918
-5.54079	2.24477	-0.197401
-5.65888	2.26401	-0.308619
-5.9187	2.17241	-0.314494
-6.20248	2.04588	-0.34166
-6.5164	1.7804	-0.467159
-6.77981	1.3495	-0.60179
-6.93234	0.987767	-0.434782
-7.01395	0.695605	-0.279055
-7.15756	0.406209	-0.194921
-7.23271	-0.0168019	-0.320578
-7.27048	-0.107782	-0.159935
-7.39453	-0.388118	-0.234234
-7.43632	-0.546815	-0.458485
-7.30039	-0.678135	-0.608268
-7.081	-0.848071	-0.717044
-6.69894	-1.02812	-0.766648
-6.5008	-0.950577	-0.82406
-6.36214	-0.802251	-0.720857
-6.38165	-0.672153	-0.529425
-6.56519	-0.493784	-0.247798
-6.74064	-0.340344	-0.0976633
-6.87034	-0.136457	-0.234631
-7.01528	-0.0224884	-0.828603
-7.21277	-0.138207	-1.70488
-7.48223	-0.612466	-2.07487
-7.66226	-1.34696	-2.11409
-8.12613	-2.3174	-2.21817
-8.73436	-3.30597	-1.87511
-9.23756	-3.85573	-1.28115
-9.49854	-3.9995	-0.885209
-9.8325	-3.49012	-1.08011
-10.2757	-2.39429	-1.23178
-11.8298	-1.14329	-0.865568
-13.2244	-1.25787	0.946597
-15.4712	-3.41741	3.75037
-18.3179	-5.45826	3.85588
-17.983	-4.8897	1.97243
-14.6626	-3.01072	-1.09979
-11.2359	-0.538158	-5.06546
-9.8689	3.03981	-7.44205
-10.748	5.97994	-5.24306
-13.3582	6.6065	-0.108695
-16.0282	5.34331	1.242
-18.6722	4.42202	0.673727
-20.8188	3.9571	0.855045
-19.4944	3.31115	0.574258
-17.1937	1.72524	2.20344
-16.5472	-1.55836	2.95113
-15.7105	-4.38188	2.62961
-13.0041	-4.98615	2.36896
-9.90251	-4.11649	2.24806
-7.69956	-3.03121	1.96687
-6.5776	-2.2449	1.53162
-6.77043	-1.52444	1.25672
-8.07142	-0.593296	1.25498
-9.49718	0.240576	1.69926
-10.2358	0.584384	1.86087
-10.4761	0.702847	1.82545
-11.5913	1.43259	1.54496
-11.7516	1.7916	1.40334
-11.2735	1.84396	1.47003
-10.4065	1.3375	1.37569
-9.31197	0.542057	1.26268
-8.3749	-0.276459	1.11762
-7.5492	-0.774755	0.912009
-6.82783	-0.949177	0.64216
-6.30042	-1.22108	0.47708
-5.91174	-1.34824	0.349991
-5.77819	-1.47523	0.335681
-5.75747	-1.62942	0.306144
-5.8266	-1.77348	0.152111
-6.02722	-1.79757	-0.00172268
-6.32829	-1.80949	-0.145971
-6.54844	-1.89142	-0.143421
-6.58415	-2.00991	-0.13548
-6.59658	-2.19352	-0.209744
-6.51754	-2.22909	-0.260153
-6.65134	-1.98873	-0.353526
-6.92375	-1.74298	-0.671796
-7.20181	-1.57891	-0.990395
-7.41974	-1.42594	-1.08545
-7.58617	-1.26623	-1.21003
-7.7001	-0.974479	-1.0776
-7.66548	-0.754955	-0.910428
-7.55461	-0.523646	-0.651248
-7.54746	-0.40846	-0.504075
-7.63206	-0.294184	-0.149226
-7.59831	-0.307633	0.676943
-7.50856	-0.570438	1.75997
-7.34535	-0.9454	1.76285
-7.12783	-1.02938	0.775126
-6.7585	-0.832133	-0.415995
-6.54405	-0.559002	-1.70381
-6.58514	-0.426428	-2.83114
-6.88346	-0.200592	-3.20936
-7.84002	0.115712	-2.80053
-9.36636	0.74864	-2.59313
-11.0867	0.81936	-3.01288
-12.2233	0.705718	-3.57483
-13.3229	-0.839394	-0.973683
-15.7774	-0.379719	0.0968352
-21.5178	2.57013	0.796308
-24.1468	4.79381	0.664487
-20.0319	3.51986	-1.53733
-14.7054	-1.05443	-3.0937
-12.1292	-3.5764	-2.95581
-12.6812	-5.71883	-0.632957
-15.6935	-6.32326	2.06305
-18.5211	-5.27702	2.96946
-18.4971	-3.62439	1.49322
-18.2543	-0.991951	1.39608
-17.5168	1.65766	2.38346
-15.1758	3.12861	3.31981
-13.1173	3.7053	3.37452
-11.4766	3.44402	3.36124
-10.3483	2.26227	3.4911
-9.11342	1.01878	2.68101
-8.36398	-0.341966	1.5956
-7.85388	-2.00704	1.43747
-7.62892	-3.40438	1.65861
-8.10214	-4.00643	1.70904
-9.33439	-3.75773	1.40517
-10.6655	-2.82184	1.32182
-11.0871	-1.64687	1.44365
-10.225	-0.613294	1.53721
-8.57139	0.178741	1.25425
-7.1007	0.977266	0.971598
-6.04161	1.65593	0.86358
-5.38564	2.11225	0.746053
-5.08438	2.41196	0.568658
-5.13341	2.52631	0.594202
-5.27584	2.49127	0.558763
-5.44307	2.38079	0.407509
-5.7364	2.28701	0.219242
-6.17259	2.04484	0.173209
-6.68244	1.67439	0.198202
-7.29959	1.19706	0.191558
-7.75211	0.766815	0.159003
-8.039	0.470305	0.130632
-8.03388	0.340599	0.16882
-7.94265	0.333932	0.198026
-7.76541	0.424675	0.150737
-7.65494	0.465126	0.059008
-7.69717	0.398015	-0.1742
-7.79095	0.369043	-0.565849
-8.03397	0.204315	-0.749614
-8.29813	0.0253253	-0.867515
-8.62262	0.0189541	-0.805443
-8.85897	-0.0119945	-0.686411
-8.90247	0.0148736	-0.819417
-8.85315	0.0730359	-0.847758
-8.60995	0.14211	-1.00224
-8.34607	0.283035	-0.957625
-8.10098	0.448129	-0.877767
-7.87277	0.57766	-0.772034
-7.74293	0.650955	-0.679571
-7.75572	0.511976	-0.513122
-7.79981	0.319359	-0.839814
-7.91415	0.118819	-1.29323
-8.28694	-0.07614	-1.50475
-8.81377	-0.145205	-1.5017
-9.46533	-0.131447	-1.33274
-10.3926	-0.187189	-1.18704
-11.1886	-0.33993	-1.67183
-11.8231	-0.602802	-2.43266
-11.924	-1.0253	-2.65854
-11.305	-1.25993	-3.03424
-10.1629	-1.14256	-2.89042
-11.021	-0.869581	-2.70319
-12.3409	-2.611	0.743021
-16.1082	-6.39324	5.36784
-19.9521	-7.94101	2.71211
-17.5015	-3.61443	2.4435
-18.2099	-3.0759	5.16637
-20.1804	-2.8054	0.524384
-17.6723	-0.874051	1.74951
-15.8426	-3.13013	5.86975
-14.1955	-1.09526	3.7351
-12.2743	1.82819	-0.847446
-12.2839	3.30585	-0.749302
-13.2998	3.68365	1.75152
-13.8927	3.86918	2.36274
-14.2574	4.10886	1.76312
-13.8678	4.30422	0.824331
-13.6764	3.63889	1.27257
-13.2144	1.84643	2.10609
-12.1824	-0.10923	2.56697
-11.1363	-1.5605	2.7565
-10.9808	-1.82149	2.74898
-10.0666	-3.51622	2.44609
-9.21962	-3.81687	2.32969
-8.60839	-2.93324	2.23052
-8.12305	-1.9769	1.81077
-7.99804	-0.7317	1.54988
-8.23645	0.25303	1.52098
-8.61947	0.765275	1.40377
-8.8776	0.783224	1.21921
-9.08988	0.561163	1.04141
-9.00287	0.0810577	0.958697
-8.77923	-0.386787	0.832278
-8.47783	-0.91213	0.745422
-8.35023	-1.15421	0.761895
-8.10314	-1.27273	0.783667
-7.6183	-1.61929	0.862393
-7.59609	-1.99939	0.932189
-7.62131	-2.46055	1.02418
-7.65988	-2.71672	1.12727
-7.58318	-2.70372	1.02258
-7.53732	-2.4044	0.919631
-7.4882	-1.63149	0.764635
-7.64377	-0.748834	0.6824
-7.87606	-0.0416575	0.699338
-8.1897	0.653272	0.473932
-8.66838	1.05625	0.241338
-8.97745	1.32839	0.0586172
-9.13185	1.21942	-0.118723
-8.85553	0.929282	-0.291073
-8.53691	0.577789	-0.36511
-8.34072	0.15193	-0.580802
-8.27611	-0.254081	-0.594265
-8.42345	-0.583983	-0.59862
-8.61178	-0.956342	-0.778256
-8.88692	-1.30479	-0.859255
-8.95057	-1.42947	-0.654417
-8.93934	-1.61455	-0.452522
-8.81962	-1.57534	-0.226619
-8.70363	-1.30357	-0.0103322
-8.6041	-1.06879	0.230078
-8.5296	-0.849145	0.579773
-8.3279	-0.599104	0.678234
-8.2241	-0.487079	0.447328
-8.16799	-0.433393	0.0478791
-8.17179	-0.41162	-0.489778
-8.23913	-0.28227	-0.779484
-8.56144	-0.029217	-1.22855
-9.1538	0.336929	-1.37453
-9.8872	0.614713	-1.35995
-10.4271	0.922801	-1.44433
-10.8846	0.892106	-1.91585
-11.1429	0.648907	-2.51365
-11.2273	0.186991	-3.12148
-11.4282	-0.230009	-2.438
-12.5422	-1.08096	0.038308
-14.6569	-0.301395	-0.178109
-17.8828	0.416418	2.82598
-19.1591	0.053867	5.66648
-18.1384	0.440628	2.34785
-14.7805	0.207162	-1.01848
-11.9996	0.267178	-0.26608
-11.0331	-0.333311	0.915081
-11.2762	-0.869114	1.12186
-11.7866	-1.22086	1.58989
-11.7272	-1.49722	0.990368
-11.9777	-2.66913	1.62177
-11.9538	-3.37876	2.22033
-11.0806	-2.92726	2.19795
-10.8274	-2.17718	2.7627
-10.8851	-0.771486	3.04691
-10.9102	0.780175	3.31187
-10.4054	1.90124	3.39993
-9.39533	2.02948	3.08089
-8.52606	1.34203	2.87702
-8.20272	0.591046	2.71617
-8.338	-0.320268	2.73477
-8.71274	-1.35897	2.78904
-9.44021	-2.42231	2.67381
-10.3252	-3.32974	2.59482
-10.9382	-3.77208	2.27945
-11.0187	-3.61855	1.93341
-10.3444	-2.81239	1.60035
-9.34085	-1.61912	1.3545
-8.565	-0.4456	1.27891
-8.26615	0.377262	1.12384
-8.29325	0.841496	1.02351
-8.22943	1.14665	0.860241
-8.11388	1.42379	0.756274
-7.91058	1.59137	0.838943
-7.67184	1.64331	0.798369
-7.54613	1.50765	0.570734
-7.60687	1.22608	0.628464
-7.79241	0.84157	0.580286
-7.9074	0.454302	0.605556
-7.87241	0.0898028	0.467671
-7.94873	-0.212638	0.331104
-8.00499	-0.280188	0.308566
-7.97681	-0.269206	0.250083
-7.9179	-0.0513923	0.118236
-7.75052	0.140728	-0.0128415
-7.47646	0.328221	-0.138949
-7.30546	0.547044	-0.144616
-7.16868	0.640573	-0.21848
-7.16511	0.647948	-0.118795
-7.27447	0.5349	0.106365
-7.53228	0.171772	0.512741
-7.55954	0.0470014	0.640254
-7.6468	-0.389474	0.689606
-7.61796	-1.21057	0.710849
-7.54666	-1.68642	0.775947
-7.41634	-2.17606	1.11592
-7.1688	-2.23847	0.758304
-7.0972	-1.99569	0.0233349
-7.07165	-1.70057	-0.463259
-7.24096	-1.4454	-0.915736
-7.69005	-1.33375	-1.21632
-8.43829	-1.22038	-1.42852
-9.32143	-1.12381	-1.53706
-10.1297	-1.09819	-1.49302
-10.6005	-1.22568	-1.54565
-10.7445	-1.28358	-1.69238
-11.3554	-1.18864	-1.4555
-12.8383	-1.18628	-0.0826184
-15.0223	-2.26751	2.91053
-19.3551	-5.82723	6.10608
-21.1994	-7.13376	3.96401
-17.1475	-5.69518	1.60918
-12.0215	-4.88388	0.125281
-8.6717	-2.53664	-2.8749
-7.06411	0.355011	-4.96996
-9.11774	2.0473	-1.80175
-10.4142	2.11097	1.08212
-12.4127	1.9786	1.36812
-18.0082	3.03138	2.13107
-18.3522	5.4129	2.15919
-16.9874	6.55269	2.8657
-15.3488	5.83259	3.53591
-14.7334	3.47739	4.07187
-13.8266	0.405887	3.97954
-11.9742	-2.30454	4.41038
-9.69125	-3.287	4.44668
-7.92238	-2.73185	3.66424
-7.51615	-1.86335	3.13982
-8.13041	-1.20011	3.05217
-8.90963	-0.644586	3.16866
-9.36043	-0.354498	3.08316
-9.6113	-0.0426682	2.88739
-10.0133	0.480799	2.73363
-10.233	1.09787	2.76577
-10.2592	1.48077	2.58511
-9.78363	1.62435	2.41446
-8.87808	1.62117	2.20934
-8.04981	1.18396	2.04208
-7.57994	0.548863	1.8666
-7.54426	-0.147662	1.97241
-7.67854	-0.683986	2.19409
-7.77866	-1.18361	2.13013
-7.66908	-1.55412	2.00713
-7.50008	-1.83388	1.73583
-7.24756	-1.99639	1.54307
-7.03564	-2.19188	1.24179
[truncated: 33 more rows]

## Sheet: P_15
acc (m/s2)
V	ML	AP
-10.1168	-0.454751	4.81118
-8.23776	-1.23375	5.44018
-7.07676	-1.53275	5.49118
-6.51276	-1.60075	5.14918
-6.21976	-1.58975	5.44818
-6.40076	-1.51475	6.04818
-6.68376	-1.29775	6.28218
-6.85276	-1.05475	6.37718
-6.93976	-1.05375	6.61418
-6.88176	-1.36275	6.67718
-6.45076	-1.77475	6.55818
-5.91676	-2.25175	6.43718
-5.62676	-2.62475	6.24718
-5.58576	-2.74275	6.14518
-5.71476	-2.81775	6.00818
-5.90776	-2.96175	5.72818
-6.14276	-3.04375	5.56318
-6.47476	-2.99775	5.61118
-6.87576	-2.88575	5.74518
-7.06676	-2.92275	5.86618
-6.96576	-2.99075	6.03418
-6.91876	-3.06175	6.16818
-7.05176	-3.01375	6.10318
-7.20576	-3.00475	5.89018
-7.26676	-2.89075	5.72318
-7.21876	-2.76175	5.66718
-7.16576	-2.64975	5.59518
-7.00776	-2.62075	5.35518
-6.77276	-2.49975	5.12218
-6.68376	-2.38075	5.12218
-6.91376	-2.49275	5.32618
-7.12876	-2.68375	5.36018
-7.19376	-2.92075	5.38718
-7.39476	-3.11875	5.44318
-7.70076	-3.28675	5.55518
-7.96676	-3.46575	5.77318
-8.12776	-3.63075	5.92518
-8.05876	-3.68175	5.90218
-7.86076	-3.38375	5.73018
-7.58476	-2.89175	5.50918
-7.27176	-2.57575	5.40118
-6.90076	-2.31475	5.43618
-6.60876	-2.10575	5.33218
-6.72976	-1.94575	5.47818
-6.90076	-2.04975	5.49218
-6.82476	-2.22475	5.31418
-6.96976	-2.27475	5.36218
-7.25676	-2.36975	5.39118
-7.44676	-2.30375	5.42918
-7.48276	-2.30975	5.42518
-7.40876	-2.23475	5.56518
-7.25776	-2.04675	5.62418
-7.23776	-1.72075	5.60118
-7.29176	-1.26475	5.52018
-7.16576	-0.956751	5.51318
-6.87976	-0.908751	5.41918
-6.77076	-1.05775	5.32118
-6.68076	-1.12275	5.27118
-6.61176	-1.22575	5.22918
-6.76376	-1.17775	5.26518
-7.02276	-1.20975	5.02818
-7.29976	-1.46775	4.88918
-7.47076	-1.48575	5.13518
-7.69776	-1.36675	5.34818
-8.11376	-1.17275	5.28118
-8.49776	-0.880751	5.24518
-8.72476	-0.587751	5.30118
-8.74476	-0.465751	5.26918
-8.70876	-0.336751	5.17918
-8.69276	-0.187751	5.11818
-8.70176	-0.153751	5.07718
-8.75976	-0.227751	5.26918
-8.99076	-0.312751	6.01018
-9.48476	-0.259751	7.31018
-10.1758	-0.0557508	8.52818
-10.8828	0.0542492	8.98618
-11.7028	0.781249	8.05018
-12.3078	1.65225	6.27218
-11.5098	2.47125	5.15718
-9.51876	2.68025	5.07818
-7.90676	2.71725	5.79118
-7.54576	2.58025	6.06618
-8.14376	1.85425	5.87818
-8.84576	0.857249	5.81418
-9.40276	0.305249	6.20218
-9.74376	0.201249	6.64118
-10.0058	0.381249	6.55318
-9.96976	0.424249	6.17318
-9.43876	0.280249	5.91518
-8.74176	0.0612492	5.77718
-8.11076	-0.242751	5.73618
-7.59376	-0.429751	5.79318
-7.13576	-0.551751	5.96318
-6.85376	-0.563751	6.21818
-6.79376	-0.489751	6.21118
-6.84776	-0.384751	5.92218
-6.86876	-0.318751	5.45218
-6.76576	-0.0937508	5.15718
-6.54276	0.328249	5.25018
-6.31776	0.601249	5.22118
-6.31976	0.898249	4.89418
-6.38776	1.20025	4.69018
-6.26176	1.42025	4.85318
-6.06576	1.62725	5.23818
-6.16776	1.89325	5.43318
-6.46276	2.05025	5.42818
-6.61976	2.07525	5.52418
-6.59676	1.90425	5.72618
-6.51676	1.58225	5.87418
-6.52576	1.26725	6.00618
-6.60576	0.841249	5.81818
-6.85476	0.532249	5.24118
-7.32276	0.441249	4.74318
-7.83076	0.483249	4.77218
-8.42876	0.659249	5.29318
-9.11076	0.846249	5.54118
-9.57676	1.00025	5.64218
-9.42676	0.711249	5.61618
-8.98976	0.498249	5.45718
-8.72476	0.702249	5.35818
-8.46476	0.642249	5.23118
-8.26976	0.541249	5.33518
-8.26776	0.670249	5.40318
-8.41676	1.08925	5.03318
-8.36376	1.48725	4.43618
-8.18376	1.88325	3.99418
-7.87376	2.27225	3.91618
-7.46576	2.41225	3.90618
-7.22776	2.33925	4.10618
-7.33476	2.17125	4.39318
-7.69476	1.97525	4.64418
-8.02676	1.83225	5.01518
-8.06576	1.73325	5.28318
-7.95976	1.58625	5.97318
-7.90976	0.764249	5.73418
-8.08876	0.00424923	5.28018
-8.62776	0.305249	5.21318
-9.46676	-0.337751	3.70218
-10.1278	-1.01475	2.93818
-10.6608	-1.51175	3.71418
-11.4578	-3.00475	4.36618
-12.0588	-3.93775	4.67818
-12.3018	-3.25275	5.14118
-11.9488	-2.73275	5.78518
-11.2238	-3.15475	5.85418
-10.7628	-3.57975	5.10218
-10.9738	-3.17575	4.69518
-11.4408	-2.39675	5.20418
-11.6758	-1.85675	5.75518
-11.4518	-1.52975	5.71418
-10.8618	-1.21075	5.65818
-10.0588	-0.816751	5.84518
-8.88676	-0.524751	5.77718
-8.05076	-0.105751	5.73018
-7.75276	0.390249	5.66018
-7.41276	0.726249	5.64818
-6.92576	0.730249	5.64918
-6.58476	0.410249	5.72918
-6.31376	-0.0597508	5.77418
-6.18276	-0.641751	5.64018
-6.31776	-1.14475	5.58418
-6.57676	-1.43875	5.63618
-6.80176	-1.69075	5.35918
-7.02176	-2.10375	5.09118
-7.08876	-2.46675	5.02218
-6.93176	-2.63475	4.92818
-6.75376	-2.70575	4.85418
-6.64176	-2.64175	4.78918
-6.50476	-2.52175	4.70618
-6.44276	-2.38475	4.61918
-6.54676	-2.29275	4.53118
-6.76476	-2.31175	4.46418
-7.06876	-2.43575	4.34918
-7.47076	-2.57375	4.02718
-7.90476	-2.70975	3.72318
-8.39276	-2.75575	3.60918
-8.78076	-2.80175	3.53118
-9.01276	-3.01775	3.42618
-9.23076	-3.20875	3.33918
-9.32876	-3.14375	3.38618
-9.33776	-2.87175	3.77518
-9.35076	-2.61475	4.39218
-9.36776	-2.62175	4.76818
-9.43776	-2.75575	4.67218
-9.42476	-2.70375	4.54918
-9.22976	-2.53675	4.57418
-9.03476	-2.39575	4.50818
-8.88176	-2.29375	4.38918
-8.73176	-2.14475	4.43018
-8.62476	-1.98275	4.60418
-8.57376	-1.91575	4.55518
-8.44476	-1.86575	4.31118
-8.25176	-1.71675	4.10118
-8.07976	-1.44375	4.09118
-8.01376	-1.16375	4.26518
-7.93276	-1.09775	4.33918
-7.64676	-1.26075	4.13718
-7.40776	-1.43675	4.10818
-7.29776	-1.59675	4.16718
-7.34676	-1.68875	4.12518
-7.54476	-1.78275	4.03518
-7.70676	-1.90175	3.91718
-7.78976	-2.08175	3.83918
-7.87176	-2.35875	3.85218
-7.90276	-2.57775	3.79418
-8.02476	-2.60575	3.57918
-8.38676	-2.38275	3.45218
-8.54876	-2.19875	3.38318
-8.55676	-2.10575	3.27018
-8.61676	-2.07075	3.24818
-8.78176	-2.00675	3.28818
-8.92776	-1.96375	3.32918
-9.01776	-1.87875	3.39818
-9.09276	-1.72175	3.43018
-9.14076	-1.54675	3.49218
-9.11176	-1.38875	3.53118
-8.82576	-1.35875	3.40918
-8.59976	-1.42575	3.40218
-8.66276	-1.59475	3.46518
-8.72476	-1.70275	3.31518
-8.74876	-1.64775	3.02018
-8.87976	-1.63875	2.83018
-9.14076	-1.53075	2.71118
-9.53076	-1.02175	2.68818
-10.3128	-0.375751	3.22518
-11.9828	0.643249	4.88918
-14.9858	1.70925	7.48218
-16.8878	1.60725	8.34418
-15.8198	1.31925	7.31118
-12.4678	2.54425	6.11018
-8.57676	2.85025	5.21618
-6.41476	2.04925	5.28018
-6.37876	1.18125	5.38818
-7.93276	-0.0847508	5.26918
-9.72076	-0.834751	5.45418
-10.8698	-1.54575	5.49518
-11.2508	-1.86075	5.28318
-11.0088	-1.53175	5.13618
-10.2458	-1.08875	4.79118
-9.15776	-0.754751	4.37718
-8.22576	-0.683751	4.18418
-7.53376	-0.587751	4.40118
-6.91876	-0.430751	5.06118
-6.56376	-0.187751	5.70718
-6.44376	-0.0197508	5.89718
-6.37876	-0.00975077	5.89218
-6.42076	0.0722492	6.06218
-6.71976	0.278249	6.03318
-7.08676	0.400249	5.64618
-7.34176	0.605249	5.27218
-7.35876	0.955249	4.90818
-7.19276	1.36425	4.59918
-6.98376	1.66625	4.76618
-6.83876	1.94225	5.34818
-6.74976	2.05825	5.69618
-6.76476	2.03225	5.71218
-6.77376	2.00325	5.58118
-6.69776	1.96725	5.44218
-6.66076	1.90325	5.26918
-6.70176	1.78925	5.21618
-6.79176	1.58625	5.31418
-7.10476	1.27625	5.47818
-7.61376	1.01725	5.67818
-8.12976	0.731249	5.84818
-8.86376	0.695249	6.15518
-9.45476	0.767249	6.14318
-9.69276	0.846249	5.86218
-9.74976	1.01525	5.56918
-9.50076	1.10425	5.46318
-8.98476	1.06925	5.41518
-8.68276	1.06125	5.40118
-8.69476	1.09825	5.37818
-8.79876	1.25625	5.34018
-8.73276	1.35425	5.15418
-8.61776	1.40725	4.99318
-8.50676	1.47125	4.99518
-8.35176	1.43025	5.07818
-8.31976	1.37925	5.07118
-8.33876	1.29825	4.91418
-8.25176	1.11625	4.81418
-8.13776	0.981249	4.99518
-8.09776	1.02525	5.28218
-8.09376	1.14225	5.28618
-8.10276	1.16125	5.02018
-8.11976	1.25725	4.76218
-8.10376	1.55825	4.80718
-8.02376	1.81425	4.78218
-7.93576	1.85825	4.45318
-7.89476	1.87225	4.28318
-7.87676	1.83725	4.29918
-7.82676	1.81625	4.34318
-7.61276	1.83725	4.45118
-7.30576	1.76025	4.52318
-7.04776	1.59425	4.27018
-7.04776	1.72325	4.17618
-7.27276	1.86225	4.31018
-7.55276	1.49525	4.19918
-7.84876	0.918249	4.16818
-7.99976	0.751249	4.21718
-8.13076	0.848249	4.09018
-8.25676	0.916249	3.86818
-8.54776	1.07925	3.74718
-8.96676	0.949249	4.26718
-9.58176	0.0622492	5.51818
-10.7998	-2.27875	7.09118
-11.6478	-4.54975	6.97118
-12.0958	-4.06175	5.96918
-12.0028	-2.59175	5.43818
-11.0428	-2.07575	4.24918
-10.0538	-1.94875	3.61818
-9.68176	-1.24875	4.07518
-9.82476	-0.687751	4.70218
-10.4758	-0.165751	4.70218
-11.1498	-0.191751	4.46218
-11.1878	-0.532751	4.50118
-10.4438	-0.881751	4.70718
-8.81076	-0.728751	5.42418
-8.41776	-0.470751	6.06218
-8.15476	-0.445751	6.68418
-7.84776	-0.645751	6.70118
-7.81376	-0.351751	6.81318
-8.06576	-0.207751	6.76118
-8.27076	-0.287751	6.64518
-8.45376	-0.775751	6.39318
-8.62076	-1.27375	5.88818
-8.74976	-1.73075	5.47618
-8.77776	-2.11275	5.31818
-8.54976	-2.34675	5.21518
-8.21676	-2.41975	5.08818
-7.88476	-2.32075	4.96418
-7.49176	-2.14175	4.95718
-7.04776	-2.04675	4.94418
-6.63576	-1.94175	4.88118
-6.32576	-1.91275	4.77118
-6.28676	-1.94075	4.65918
-6.46376	-2.04375	4.64418
-6.70176	-2.26675	4.69718
-7.03476	-2.42675	4.83218
-7.52476	-2.51975	5.15218
-7.98576	-2.78875	5.24618
-8.16876	-3.13075	5.07518
-8.21576	-3.20775	4.76218
-8.30276	-3.10875	4.36318
-8.37176	-2.95075	4.05918
-8.28376	-2.75075	3.90018
-8.19776	-2.55075	3.83018
-8.17876	-2.35875	3.85918
-8.05776	-2.22875	3.98918
-7.88676	-2.12775	4.15918
-7.85976	-2.13975	4.28918
-7.89476	-2.08975	4.48818
-8.20376	-2.09875	4.83718
-8.54876	-2.27275	5.11418
-8.77476	-2.15075	5.15418
-8.96476	-1.92375	5.20618
-8.98376	-1.88975	5.20318
-8.79976	-1.89675	5.15018
-8.53076	-1.79675	5.00918
-8.37676	-1.60875	4.88418
-8.21976	-1.49375	4.74218
-8.04876	-1.51475	4.55918
-7.86476	-1.52375	4.34218
-7.67776	-1.42275	4.18518
-7.68076	-1.37975	4.25918
-7.77876	-1.50075	4.42218
-7.93776	-1.67275	4.45418
-8.15076	-1.80275	4.31218
-8.48876	-1.84475	4.25218
-8.82676	-2.02975	4.35318
-9.00876	-2.30775	4.47718
-9.02876	-2.44575	4.42518
-8.98376	-2.47775	4.24418
-8.89476	-2.44975	4.04518
-8.72876	-2.45375	3.94418
-8.61176	-2.38575	3.99318
-8.51776	-2.31475	4.03818
-8.47576	-2.26375	4.01118
-8.40076	-2.25375	3.89318
-8.33776	-2.19775	3.75918
-8.40276	-2.08775	3.79418
-8.57576	-1.95175	4.07218
-8.69976	-1.87275	4.32918
-8.57076	-1.97875	4.24218
-8.40376	-1.92275	4.08518
-8.47176	-1.58875	4.15718
-8.67176	-1.62875	4.18518
-8.68976	-1.93375	4.14318
-8.66176	-1.94775	3.97818
-8.78876	-1.83975	3.65118
-8.92576	-1.78275	3.59118
-8.89276	-1.74075	3.85018
-8.76676	-1.76975	4.05618
-8.70776	-1.80075	3.97518
-8.71576	-1.84975	3.76718
-8.76076	-1.75675	3.97318
-8.87776	-1.54275	4.53418
-8.97476	-1.42575	4.93018
-9.26176	-0.972751	5.01818
-9.70776	-0.334751	5.07318
-10.3108	0.426249	5.41018
-10.8758	0.674249	5.83518
-11.0728	0.336249	5.96518
-10.7778	-0.166751	5.59718
-9.81376	-0.640751	4.81618
-8.67076	-1.26275	4.06818
-8.31576	-1.18175	4.15618
-8.24376	-0.680751	4.72118
-8.06776	-0.502751	5.09718
-8.75676	-0.136751	5.34518
-9.74776	-0.0777508	5.34818
-10.2778	-0.314751	5.06218
-10.0958	-0.479751	4.80718
-9.58576	-0.844751	4.78518
-8.83676	-1.24175	4.75418
-8.26776	-1.44075	4.68418
-7.78476	-1.56175	4.68218
-7.45276	-1.40875	4.64818
-7.26476	-1.12875	4.65018
-7.21176	-0.719751	4.75018
-7.51376	-0.441751	4.88718
-7.89876	-0.509751	5.06818
-8.02776	-0.824751	5.02418
-8.11876	-1.12475	4.89218
-8.23376	-1.04075	4.82718
-8.49176	-0.966751	4.70418
-8.57176	-1.04975	4.69518
-8.28976	-0.956751	4.81118
-8.07876	-0.608751	4.98118
-8.11076	-0.329751	5.05718
-8.14476	-0.166751	5.03018
-8.07776	0.00924923	5.04818
-7.76176	0.137249	5.04518
-7.33476	0.472249	5.00718
-7.08076	0.903249	4.89918
-7.06076	1.10725	4.82118
-7.30676	1.24825	4.92318
-7.60576	1.21925	4.96818
-7.96176	1.04325	4.91018
-8.26076	0.679249	4.76718
-8.67376	0.539249	4.79518
-9.13776	0.550249	5.17318
-9.22476	0.282249	5.20218
-9.02276	-0.00175077	5.09918
-8.99176	-0.0897508	4.89618
-9.08176	0.0472492	4.61218
-8.96776	0.159249	4.28518
-8.91576	0.294249	4.17518
-8.90776	0.369249	4.30518
-8.82876	0.288249	4.67918
-8.75476	0.141249	4.88418
-8.76876	0.185249	4.87518
-8.62376	0.235249	4.85518
-8.54676	0.229249	4.92718
-8.73376	0.0122492	5.01418
-8.97876	-0.171751	5.10018
-9.09576	-0.386751	5.02618
-9.11576	-0.417751	4.83818
-9.08176	-0.228751	4.73318
-9.07376	-0.0157508	4.48918
-8.94576	0.190249	4.29318
-8.75976	0.352249	4.38518
-8.59676	0.422249	4.54918
-8.53976	0.367249	4.73018
-8.43776	0.259249	4.76318
-8.31676	0.472249	4.71218
-8.35276	0.762249	4.52318
-8.51976	0.953249	4.29518
-8.60476	1.15825	4.19918
-8.48376	1.30425	4.23318
-8.31376	1.45025	4.34918
-8.29176	1.50625	4.33718
-8.23976	1.53325	4.19218
-8.08376	1.58225	4.00118
-8.03676	1.66425	3.79618
-7.75876	1.44025	3.62118
-7.53676	1.18525	3.71118
-8.00776	1.49225	4.71718
-8.67576	0.622249	5.54418
-9.02676	-2.46675	6.32718
-8.89276	-4.81175	5.95718
-8.94776	-4.60075	6.23318
-10.0708	-2.29975	6.86018
-10.5948	-0.733751	6.09618
-10.1928	-0.806751	5.64618
-9.49476	-1.59975	6.72918
-8.21576	-3.54675	7.29418
-7.31476	-4.19375	6.55018
-7.51876	-3.13675	5.09318
-7.85276	-2.57675	3.79018
-8.45076	-2.08075	4.04718
-9.22576	-1.77475	4.48618
-9.86876	-1.75275	4.69618
-9.85076	-1.45475	4.98918
-9.09176	-1.35175	4.99718
-8.09276	-1.03375	5.02418
-7.42476	-0.947751	5.43218
-7.46376	-0.890751	6.01418
-8.02776	-0.590751	6.18418
-8.58576	-0.660751	5.99418
-8.82176	-0.767751	5.72818
-8.72476	-0.904751	5.59218
-8.52276	-1.15075	5.63218
-8.28576	-1.50475	5.61418
-8.10276	-1.87675	5.48518
-7.99276	-2.06375	5.15918
-7.93276	-2.14875	4.87718
-7.68176	-2.20875	4.74918
-7.55176	-2.65675	4.65118
-7.64576	-2.90675	4.63518
-7.87676	-2.66475	4.65118
-8.16676	-2.53875	4.73818
-8.44876	-2.85075	4.96418
-8.55376	-2.90775	5.07718
-8.72476	-2.75175	5.14618
-8.99676	-2.60875	5.21818
-9.01276	-2.50975	5.26018
-8.59476	-2.62675	5.08618
-8.10776	-2.56875	4.75918
-7.84176	-2.27375	4.53218
-7.77476	-2.21375	4.34218
-7.73076	-2.09875	4.13418
-7.64476	-1.77475	4.24118
-7.64876	-1.52575	4.59918
-7.78276	-1.52075	4.90618
-7.91976	-1.51875	4.97018
-8.12476	-1.47475	4.76718
-8.38376	-1.62275	4.35518
-8.51876	-1.96875	4.05718
-8.59776	-2.14375	4.15718
-8.67376	-2.20475	4.46118
-8.61076	-2.30975	4.76118
-8.49776	-2.28875	5.11218
-8.34476	-2.36775	5.19518
-8.23776	-2.50775	5.03818
-8.28776	-2.49575	4.78118
-8.29876	-2.37575	4.51218
-8.38576	-2.20375	4.36818
-8.37276	-2.12775	4.21518
-8.23976	-2.10175	4.08718
-8.08076	-2.06675	4.10218
-7.95276	-1.99975	4.21318
-7.95076	-1.95775	4.27918
-8.01176	-1.99075	4.21918
-8.04676	-2.05975	4.13418
-8.11276	-2.08875	4.25518
-8.18876	-2.01275	4.55618
-8.20376	-2.05575	4.69318
-8.33176	-2.15575	4.66918
-8.45876	-2.16875	4.37018
-8.40076	-1.97275	3.93918
-8.30176	-1.71375	3.94718
-8.32076	-1.67275	4.26418
-8.44176	-1.77775	4.34918
-8.49576	-1.81975	4.23518
-8.51976	-1.84575	4.13918
-8.61634	-1.84262	4.21113
-8.76434	-1.95162	4.35113
-8.81434	-2.10862	4.45313
-9.08234	-2.08162	4.71313
-9.73734	-1.78762	5.45513
-10.5613	-1.37462	6.62113
-11.0883	-1.29462	7.72313
-10.9003	-1.39262	7.83313
-9.86834	-1.38062	6.71013
-8.38734	-1.10262	5.50813
-7.31034	-0.510623	5.16913
-6.76734	-0.269623	5.16713
-6.69834	-0.426623	4.96713
-7.35134	-0.789623	4.84513
-8.40634	-0.748623	4.80713
-9.16134	-0.822623	4.69313
-9.59234	-1.01962	4.95613
-9.66834	-1.21562	5.26613
-9.38334	-1.17062	5.33113
-8.79134	-1.11362	5.24813
-8.20934	-0.962623	5.01113
-7.74434	-0.808623	4.90113
-7.52234	-0.769623	5.08413
-7.62934	-0.624623	5.31513
-8.05934	-0.541623	5.48713
-8.52934	-0.617623	5.44913
-8.75834	-0.304623	5.67913
-8.96434	0.216377	6.13513
-9.25834	0.409377	6.20213
-9.36434	0.375377	5.86713
-9.12234	0.423377	5.62013
-8.64134	0.484377	5.43013
-8.20434	0.400377	5.28713
-7.93234	0.348377	5.23113
-7.79634	0.326377	5.23113
-7.63234	0.280377	5.11913
-7.50534	0.190377	4.94213
-7.45834	0.207377	4.83713
-7.39334	0.281377	4.84613
-7.25734	0.301377	4.89713
-7.16334	0.273377	4.98313
-7.14534	0.411377	5.18613
-7.21634	0.452377	5.35813
-7.31634	0.291377	5.29613
-7.36934	0.339377	5.27313
-7.46734	0.488377	5.45013
-7.72034	0.510377	5.41413
-7.96434	0.349377	5.22413
-8.08034	0.0743774	5.13013
-8.14134	-0.107623	5.08913
-8.25734	-0.121623	5.14713
-8.36134	-0.0116226	5.31913
-8.32134	0.0423774	5.33713
-8.23134	-0.0476226	5.31413
-8.10634	-0.0696226	5.31413
-8.08134	-0.0176226	5.37313
-8.13034	0.0413774	5.27413
-8.21234	0.0973774	5.01713
-8.40634	0.245377	4.94713
-8.65434	0.310377	5.03213
-8.91034	0.264377	5.07713
-9.12334	0.222377	4.99813
-9.24234	0.117377	4.92113
-9.25034	0.0633774	4.93213
-9.27734	0.0683774	4.98313
-9.25434	0.158377	5.00813
-9.09934	0.124377	4.98113
-8.93734	0.110377	4.94313
-8.82934	-0.00862257	4.92513
-8.76234	-0.202623	4.80213
-8.75134	-0.183623	4.66113
-8.68934	-0.0676226	4.59213
-8.60434	-0.0996226	4.57413
-8.43634	-0.150623	4.64513
-8.29734	-0.140623	4.70613
-8.22934	-0.171623	4.70113
-8.17334	-0.219623	4.73713
-8.08134	-0.189623	4.88013
-8.04034	-0.168623	4.92513
-8.08634	-0.0276226	4.91313
-8.11534	0.0843774	4.84613
-8.16134	0.175377	4.73713
-8.24734	0.116377	4.82013
-8.26934	-0.0896226	5.01413
-8.12934	-0.164623	5.22513
-8.19834	-0.100623	5.19113
-8.44434	-0.0576226	4.76613
-8.52434	-0.0466226	4.31213
-8.62634	-0.0476226	4.24513
-8.64134	-0.235623	4.45113
-8.50134	-0.353623	4.55613
-8.52134	-0.243623	4.64313
-8.76134	-0.235623	4.49613
-8.93334	-0.318623	4.46213
-8.94134	-0.395623	4.67913
-8.92034	-0.545623	4.87213
-8.90134	-0.783623	4.93213
-8.92534	-0.681623	4.90413
-9.08334	-0.276623	4.77313
-9.24734	-0.128623	4.53413
-9.30734	-0.179623	4.36013
-9.09734	-0.257623	4.44413
-8.81834	-0.273623	4.56913
-8.68034	-0.230623	4.56413
-8.58934	-0.238623	4.49613
-8.53334	-0.341623	4.44813
-8.55134	-0.352623	4.52213
-8.62534	-0.412623	4.52313
-8.61734	-0.446623	4.46913
-8.66034	-0.339623	4.48213
-8.85334	-0.186623	4.50913
-8.99334	-0.0896226	4.59013
-9.03834	0.0173774	4.57813
-9.08534	0.120377	4.43513
-9.05934	0.217377	4.42413
-8.95434	0.312377	4.63613
-8.93234	0.332377	4.72613
-9.01234	0.397377	4.58513
-8.94034	0.462377	4.48613
-8.74234	0.409377	4.49113
-8.65634	0.400377	4.58713
-8.65534	0.387377	4.50413
-8.61534	0.429377	4.32013
-8.52934	0.417377	4.24013
-8.46334	0.296377	4.28713
-8.37334	0.0383774	4.57613
-8.21434	-0.255623	4.88913
-8.20734	-0.0866226	4.95413
-8.38834	0.152377	4.61513
-8.52734	0.175377	4.15313
-8.49234	0.145377	4.03513
-8.41734	0.128377	4.08113
-8.38934	0.100377	4.06613
-8.40934	0.214377	3.94513
-8.38634	0.607377	3.97813
-8.34534	0.708377	4.10513
-8.40434	0.419377	4.18413
-8.32034	0.318377	4.32313
-8.18534	0.253377	4.19513
-8.19834	0.186377	3.90513
-8.33534	0.102377	3.84613
-8.49634	-0.214623	4.19413
-8.64534	-1.29962	4.85413
-8.91834	-2.99562	5.45513
-9.29434	-4.20962	5.25713
-9.60534	-3.34362	4.84513
-9.69434	-1.31462	4.97613
-9.52534	-0.821623	4.78713
-9.42634	-1.43662	4.67513
-9.48834	-1.42662	5.11413
-9.16934	-1.37762	5.33313
-8.75334	-1.52662	4.77113
-8.76134	-1.27062	4.47613
-9.03634	-1.27462	4.21413
-9.42934	-1.37962	4.36013
-9.67134	-1.32662	4.75613
-9.61734	-1.19162	5.12713
-9.43634	-1.00662	5.22613
-9.22134	-0.629623	5.19613
-9.10934	-0.271623	5.34813
-9.00634	-0.160623	5.74413
-9.02934	-0.293623	5.98113
-9.12434	-0.312623	5.99213
-9.16434	-0.366623	5.81313
-9.15134	-0.640623	5.85413
-8.99134	-1.07762	5.99813
-8.80734	-1.53962	5.96113
-8.78334	-1.77762	5.63513
-8.71134	-1.88762	5.29913
-8.48634	-1.88362	5.21713
-8.08034	-1.85662	5.21413
-7.67434	-1.83362	5.08213
-7.38434	-1.77162	4.87213
-7.13334	-1.68262	4.72913
-6.89434	-1.55062	4.75613
-6.70934	-1.59462	4.78113
-6.64034	-1.67962	4.79113
-6.66534	-1.80362	4.76313
-6.78234	-1.90162	4.67013
-7.02434	-1.94462	4.60013
-7.36034	-1.98462	4.53013
-7.71734	-1.92062	4.50113
-7.99034	-1.77362	4.59913
-8.16834	-1.69862	4.76513
-8.18234	-1.67862	5.00813
-8.01934	-1.68962	5.08913
-7.87634	-1.64662	4.97713
-7.84034	-1.66262	4.84313
-7.88834	-1.88862	4.66413
-8.08734	-1.93462	4.69313
-8.34434	-1.91762	4.68213
-8.65134	-2.05262	4.58013
-8.98834	-2.12662	4.55313
-9.12234	-2.17262	4.66413
-9.15934	-2.38062	4.67813
-9.22134	-2.50762	4.64113
-9.19634	-2.49962	4.53513
-9.15034	-2.37062	4.53813
-9.06234	-2.35362	4.53113
-8.93334	-2.31762	4.48613
-8.72234	-2.15362	4.45413
-8.55534	-1.99162	4.42513
-8.52334	-1.79462	4.47413
-8.60934	-1.68662	4.50513
-8.68834	-1.59762	4.50713
-8.67334	-1.49562	4.52113
-8.65834	-1.43462	4.55013
-8.63934	-1.36462	4.51213
-8.51134	-1.43462	4.39613
-8.28934	-1.52862	4.27013
-8.04734	-1.62262	4.19713
-7.83234	-1.69462	4.16713
-7.71734	-1.74562	4.15013
-7.66634	-1.84162	4.17013
-7.66934	-1.93162	4.07413
-7.80834	-2.02962	3.85913
-8.15434	-1.98962	3.68013
-8.49034	-1.87962	3.74313
-8.66234	-1.79362	3.98313
-8.55534	-1.77362	4.04013
-8.38934	-1.79562	3.86613
-8.33834	-1.55662	3.89513
-8.25834	-1.32962	3.97313
-8.16434	-1.21962	4.03113
-8.11134	-1.14162	3.99713
-8.02034	-1.15462	3.85913
-7.96234	-1.21862	3.74413
-7.96234	-1.22362	3.68413
-8.05734	-1.25762	3.68413
-8.18734	-1.48862	3.65813
-8.26134	-1.67762	3.65313
-8.32134	-1.64962	3.73613
-8.37934	-1.55662	3.68413
-8.49934	-1.43662	3.61713
-8.62434	-1.41162	3.57713
-8.58134	-1.25362	3.44313
-8.56734	-0.853623	3.41113
-8.81434	-0.638623	3.50313
-9.32534	-0.375623	3.91213
-10.3913	0.219377	5.12413
-12.4933	1.56138	7.61013
-14.2053	1.63038	9.36213
-14.1063	0.538377	8.76413
-12.3923	2.03938	8.04613
-9.44734	2.27838	7.89913
-7.18834	1.46038	7.94213
-6.63134	1.45838	7.13013
-6.72434	1.75738	5.78013
-7.54334	1.74838	4.96413
-8.02834	1.50038	4.46513
-8.86434	0.768377	4.98913
-9.70034	-0.481623	5.41413
-9.91234	-1.44462	5.26413
-9.43834	-1.98662	5.05613
-8.57434	-2.00162	4.90513
-7.97734	-1.89862	5.00013
-7.67134	-1.99162	5.53713
-7.72334	-2.03662	5.89313
-7.86334	-1.88762	5.93813
-8.02034	-1.47462	5.57513
-8.12834	-1.06362	5.31713
-8.24034	-0.737623	5.45113
-8.28034	-0.560623	5.82713
-8.05934	-0.603623	5.86913
-7.68134	-0.606623	5.41713
-7.52734	-0.443623	5.02713
-7.48834	-0.464623	5.00113
-7.56734	-0.632623	5.27213
-7.73134	-0.600623	5.42913
-7.98834	-0.479623	5.15313
-8.19734	-0.466623	4.95413
-8.21034	-0.496623	5.21813
-8.03034	-0.537623	5.45413
-7.89734	-0.607623	5.27013
-7.93034	-0.659623	5.18913
-7.95134	-0.536623	5.41713
-7.89234	-0.372623	5.52513
-7.93534	-0.246623	5.22313
-8.11434	-0.0926226	4.87513
-8.15434	-0.0286226	4.78613
-8.10434	-0.0446226	4.98713
-8.22034	0.0153774	5.22913
-8.45234	0.0193774	5.20213
-8.64934	-0.0336226	5.09313
-8.74034	-0.0236226	5.06613
-8.83734	-0.0546226	5.01813
-8.90034	-0.113623	4.92313
-8.64134	-0.0906226	4.90513
-8.32834	0.0743774	4.86913
-8.12634	0.266377	4.73113
-7.86034	0.379377	4.78613
-7.61334	0.409377	4.60013
-7.48234	0.470377	4.42113
-7.38234	0.559377	4.48713
-7.37734	0.575377	4.49713
-7.57534	0.619377	4.43513
-7.96934	0.646377	4.33613
-8.38334	0.560377	4.14813
-8.60534	0.676377	4.09013
-8.62134	0.950377	4.20213
-8.59034	1.18138	4.20413
-8.47434	1.29738	4.24013
-8.29534	1.30138	4.39613
-7.98434	1.49238	4.56413
-7.72734	1.72238	4.60813
-7.66134	1.57838	4.29113
-7.76834	1.49638	3.91913
-7.78634	1.46138	3.68413
-7.68634	1.58138	3.82913
-7.51934	1.36638	4.03613
-7.44534	1.00638	4.01113
-7.40734	0.711377	4.29113
-7.64234	-0.626623	4.82713
-8.27334	-3.11662	5.33013
-9.51534	-5.47162	5.56913
-10.6713	-4.20962	6.81913
-11.6793	-1.37562	7.01413
-11.8703	-2.76362	5.76013
-11.7293	-4.27162	6.29813
-11.3463	-4.45862	6.52413
-10.5233	-3.36762	6.89213
-9.71734	-1.60462	6.43713
-9.87934	-0.557623	4.88113
-10.5313	-0.234623	4.69613
-10.6803	-0.172623	5.55913
-10.1643	-0.336623	5.88813
-9.24834	-0.674623	5.48513
-8.47234	-0.582623	5.39713
-7.81434	-0.430623	5.54413
-7.43534	-0.221623	5.86413
-7.42834	0.0253774	6.15313
-7.59834	0.290377	6.32513
-7.79634	0.336377	6.40213
-8.05734	0.145377	6.67413
-8.39134	-0.170623	6.87613
-8.58634	-0.737623	6.67813
-8.64634	-1.26362	6.22113
-8.45734	-1.54262	5.76913
-8.12034	-1.74462	5.49913
-7.84834	-1.85762	5.26813
-7.61634	-1.72062	5.17613
-7.38334	-1.64062	5.25713
-7.28634	-1.51162	5.46713
-7.35234	-1.59162	5.40713
-7.37334	-1.87662	4.97713
-7.29834	-2.01062	4.64613
-7.26034	-1.83262	4.55913
-7.19534	-1.59962	4.48313
-7.26534	-1.67362	4.38213
-7.36134	-1.73562	4.37813
-7.49134	-1.83762	4.31713
-7.63334	-2.05562	4.32913
-7.71634	-2.30962	4.40113
-7.80734	-2.44662	4.29113
-7.71434	-2.37262	4.03213
-7.86434	-2.09362	3.70713
-7.85534	-1.95162	3.45413
-7.70134	-1.92162	3.40513
-7.66234	-1.96362	3.50913
-7.78434	-2.12262	3.80413
-7.93834	-2.19262	4.27313
-8.04334	-2.18262	4.58413
-8.11834	-2.31262	4.52513
-8.13734	-2.41662	4.53013
-7.95734	-2.16562	4.45813
-7.92634	-2.07362	4.27913
-8.20034	-2.12062	4.09813
-8.30134	-2.04462	3.88113
-8.48434	-1.95562	3.82613
-8.70134	-1.89762	3.90013
-8.86034	-1.76862	3.85013
-8.89634	-1.74562	3.77213
-8.92434	-1.69962	3.77913
-8.87534	-1.49862	3.85413
-8.75834	-1.43762	3.91213
-8.65834	-1.43462	4.01113
-8.50134	-1.34162	4.05113
-8.53934	-1.25562	4.00613
-8.69934	-1.14462	3.95213
-8.82534	-1.07462	3.86313
-8.79934	-0.972623	3.80113
-8.74334	-0.808623	3.71513
-8.73234	-0.620623	3.63213
-8.72934	-0.575623	3.62813
-8.60934	-0.626623	3.63913
-8.36334	-0.723623	3.51213
-8.16834	-0.816623	3.35113
-8.16334	-1.03462	3.29013
-8.31934	-1.35762	3.66913
-8.28934	-1.70062	3.90813
-8.72334	-1.37962	4.62613
-10.3903	-0.245623	6.57913
-12.8803	1.03038	8.47613
-14.1943	0.801377	8.86313
-12.8853	0.200377	7.73613
-10.4443	1.54938	7.48413
-8.07734	3.15338	7.45013
-6.53634	3.79538	6.76013
-6.00534	3.00438	5.86613
-6.65434	1.67538	5.15413
-8.07034	0.276377	4.88913
-9.38034	-0.927623	4.87013
-10.1653	-1.71062	4.99613
-10.2013	-2.04262	4.90713
-9.57234	-2.13662	4.69113
-8.84234	-1.91362	4.40513
-8.27534	-1.39562	4.56713
-8.07234	-0.776623	5.32613
-8.06534	-0.381623	6.10013
-7.87434	-0.196623	6.47513
-7.88534	0.301377	6.31313
-7.99834	0.613377	5.92213
-7.97534	0.559377	5.79413
-7.90034	0.437377	5.96513
-7.88634	0.261377	6.19513
-7.81534	0.106377	5.98713
-7.81234	0.0333774	5.55813
-8.12434	0.362377	5.23113
-8.37934	0.690377	5.35813
-8.23034	0.631377	5.54613
-7.64434	0.473377	5.35213
-7.23234	0.563377	5.21913
-7.11734	0.496377	5.59313
-7.19234	0.182377	5.89713
-7.36434	-0.154623	5.85113
-7.58034	-0.440623	5.71613
-7.90134	-0.361623	5.75213
-8.24934	-0.212623	5.55113
-8.53834	-0.164623	5.20713
-8.52234	-0.0366226	5.20213
-8.25534	0.0773774	5.48013
-8.19034	0.137377	5.57013
-8.30834	0.240377	5.29613
-8.41034	0.356377	4.87813
-8.38934	0.464377	4.60413
-8.20134	0.520377	4.66513
-8.05134	0.501377	4.82313
-8.16334	0.406377	4.82213
-8.38334	0.428377	4.85613
-8.44434	0.544377	4.79713
-8.51334	0.892377	4.59113
-8.51134	1.20938	4.46113
-8.42334	1.35538	4.34513
-8.35934	1.62938	4.42013
-8.25834	1.67538	4.68913
-8.12034	1.26838	4.89313
-8.06034	1.21538	5.18813
-8.18434	1.30738	5.11013
-8.44934	1.24438	4.63713
-8.61334	1.15438	4.40913
-8.60134	1.13338	4.38913
-8.56834	1.20338	4.35813
-8.62634	1.40138	4.27113
-8.68934	1.54638	4.14513
-8.71934	1.43638	4.03113
-8.59934	1.42838	4.17013
-8.46834	1.47138	4.05613
-8.19534	1.62038	3.99013
-7.80034	1.77538	4.32113
-7.77234	1.68138	4.52513
-7.81234	1.51538	4.31713
-7.70834	1.42738	4.16613
-7.67834	0.927377	4.10513
-8.00834	0.0973774	4.31013
-8.58934	-1.23062	4.91713
-9.29834	-2.95962	5.11313
-10.2463	-3.64862	5.19013
-10.9053	-2.32062	5.04913
-10.8973	-1.37962	5.04513
-10.2893	-2.03462	5.16213
-9.62134	-2.67662	5.57113
-8.84434	-2.95362	5.45913
-8.47934	-2.16262	4.93813
-8.68534	-1.35062	4.07613
-9.52134	-0.465623	3.99713
-10.5353	0.142377	5.09313
-11.1593	0.0813774	5.88813
-11.1923	-0.256623	5.61313
-10.6933	-0.214623	5.22513
-10.0253	0.0773774	5.64613
-9.04134	0.208377	6.23613
-8.42834	0.488377	6.62313
-8.40034	0.719377	6.27113
-8.59734	0.704377	5.87713
-8.68534	0.391377	6.12613
-8.70634	-0.194623	6.43813
-8.69734	-1.01462	6.36013
-8.76634	-1.74462	5.98413
-8.71334	-2.33962	5.46813
-8.42434	-2.81262	5.11013
-7.89234	-2.97462	4.88013
-7.24434	-2.82662	4.70813
-6.71134	-2.52062	4.62613
-6.39834	-2.20362	4.66213
-6.27634	-1.99562	4.72413
-6.29734	-1.82962	4.66813
-6.42634	-1.72362	4.57613
-6.63534	-1.67262	4.55713
-6.80734	-1.63162	4.62113
-6.96334	-1.61962	4.71513
-7.13634	-1.58962	4.78313
-7.31134	-1.60562	4.78713
-7.55834	-1.77162	4.76213
-7.75234	-1.89962	4.74413
-7.73434	-1.91162	4.64613
-7.74234	-1.91762	4.34913
-7.97434	-2.17662	4.02313
-8.25534	-2.35262	3.83913
-8.44034	-2.28862	3.87013
-8.67934	-2.29662	3.96713
-8.99234	-2.18362	4.35613
-9.12934	-2.13062	4.75113
-9.22234	-2.31062	4.69013
-9.30734	-2.38162	4.51313
-9.29834	-2.10862	4.56013
-9.21534	-1.74562	4.70713
-9.03534	-1.60762	4.67413
-8.74034	-1.55562	4.60713
-8.41334	-1.44762	4.60613
-8.21034	-1.33562	4.59713
-8.03534	-1.22962	4.54313
-7.76334	-1.20462	4.44913
-7.61934	-1.25662	4.31713
-7.57834	-1.41762	4.28513
-7.58134	-1.51962	4.45313
-7.68634	-1.48662	4.46913
-7.90734	-1.55262	4.23913
-8.08134	-1.61562	4.10513
-8.21434	-1.65662	4.15813
-8.35634	-1.73762	4.34513
-8.52534	-1.97562	4.39213
-8.60534	-2.22962	4.28913
-8.67734	-2.29662	4.16113
-8.72834	-2.22362	3.99813
-8.69934	-2.19662	3.84313
-8.57034	-2.12862	3.77413
-8.40734	-1.94562	3.78913
-8.27034	-1.85462	3.94013
-7.98134	-1.87962	4.02913
-7.70934	-1.70062	4.13113
-7.85634	-1.48762	4.14713
-8.35334	-1.37362	3.89713
-8.66734	-1.18962	3.68713
-8.82734	-0.987623	3.74913
-8.82634	-1.00362	3.83413
-8.78834	-1.15562	3.73413
-8.70934	-1.21362	3.52313
-8.84534	-1.13062	3.58813
-9.83434	-0.641623	4.52613
-11.7363	1.20738	7.77813
-13.4383	2.71638	9.49813
-14.6343	2.37638	7.98213
-13.8093	2.80538	6.66513
-11.5283	3.73538	7.24313
-9.34634	3.94038	8.39913
-7.18934	2.67338	7.64913
-6.65834	2.75838	6.65813
-7.53334	3.25738	5.28013
-8.18834	2.27938	4.78213
-8.69034	1.24738	5.83713
-8.62334	-0.100623	6.25413
-8.12034	-0.629623	6.12013
-7.42434	-1.07662	5.65313
-6.98434	-1.45462	5.09313
-6.94434	-1.28962	5.21413
-7.12034	-1.20362	5.82013
-7.50034	-0.908623	6.30513
-7.72834	-0.728623	6.12813
-7.66234	-0.531623	5.45613
-7.36034	-0.0856226	5.13713
-7.08634	0.280377	5.33413
-7.04134	0.438377	5.66013
-7.05334	0.474377	5.83913
-6.97734	0.683377	6.02213
-7.02134	0.966377	6.15413
-7.21634	1.10538	6.28113
-7.31434	1.03038	6.26813
-7.37434	0.929377	6.13813
-7.48634	0.985377	6.07813
-7.56134	0.953377	5.94413
-7.52834	1.16738	6.03113
-7.42634	1.48338	6.20813
-7.28934	1.55738	6.26313
-6.95534	1.41838	6.32113
-6.65634	1.43838	6.41013
-6.63234	1.38138	6.36113
-6.73434	1.21838	6.25713
-6.79334	1.08338	6.23513
-6.75634	0.906377	6.08913
-6.72234	0.772377	5.93913
-6.71134	0.634377	5.78513
-6.79634	0.712377	5.72713
-7.09034	0.930377	5.68013
-7.44534	0.958377	5.59313
-7.80034	0.993377	5.81713
-8.12934	1.16338	5.87513
-8.60034	1.20738	5.57113
-8.78934	1.05238	5.76413
-8.41034	1.07238	6.41813
-8.27534	1.12238	6.81213
-8.45834	0.935377	6.82213
-8.50734	0.870377	6.75613
-8.45134	0.953377	6.73213
-8.43234	1.01838	6.45913
-8.33934	1.02338	6.19813
-8.12134	0.893377	5.97913
-7.93234	0.723377	5.76713
-7.84434	0.588377	5.51713
-7.79234	0.486377	5.39113
-7.69434	0.448377	5.31113
-7.65334	0.640377	5.27313
-7.67234	0.672377	5.31513
-7.60934	0.528377	5.46213
-7.47534	0.388377	5.70313
-7.44534	0.530377	5.82313
-7.44334	0.675377	5.63313
-7.40534	0.751377	5.40213
-7.32634	0.911377	5.42213
-7.17934	1.10138	5.57013
-7.13434	1.25038	5.68613
-7.22534	1.55238	5.74513
-7.31134	1.86638	5.76713
-7.35534	2.04738	5.84013
-7.37234	2.07238	5.89813
-7.36734	1.92338	5.83313
-7.27834	1.87238	5.79113
-7.39134	1.89738	5.72713
-7.70334	1.78638	5.38813
-8.03934	1.63338	5.06913
-8.27534	1.46738	4.98413
-8.32334	1.34138	5.02413
-8.35934	1.19738	5.00013
-8.38734	1.37638	4.93513
-8.13334	1.83238	4.91013
-7.80734	1.87638	4.64613
-7.83534	1.68038	4.79113
-7.74634	1.37338	4.94213
-7.74734	0.947377	4.61713
-7.96934	0.544377	4.25613
-8.30734	0.352377	4.00713
-8.58434	-0.0706226	3.95813
-8.77934	-0.588623	4.29013
-8.74034	-1.32462	4.89713
-9.18034	-2.50262	5.51113
-10.0923	-4.08262	6.07613
-10.6953	-4.16762	5.96613
-10.5403	-2.29062	5.64813
-10.0483	-1.33162	4.85613
-9.15434	-1.13062	4.96413
-7.31034	-2.32462	6.15613
-6.36834	-2.99062	6.24813
-6.60934	-3.23262	5.07413
-7.16634	-2.77362	4.30213
-7.70934	-2.30062	3.85013
-8.30034	-1.96762	3.99813
-8.62534	-1.98062	4.57713
-8.55634	-1.90362	5.17513
-8.29534	-1.62262	5.51613
-8.37334	-1.41962	5.72913
-8.60534	-1.28262	5.79413
-8.50834	-1.22062	5.84513
-8.19034	-0.807623	6.16013
-7.93834	-0.182623	6.69713
-7.86634	0.104377	6.76813
-7.90634	0.0933774	6.63413
-7.98534	-0.111623	6.51313
-8.08534	-0.643623	6.37013
-8.25434	-1.22262	6.22813
-8.50034	-1.56262	5.96613
-8.73034	-1.69062	5.80713
-8.80234	-1.86362	5.70513
-8.63134	-2.07162	5.48113
-8.31534	-2.18562	5.10113
-8.09834	-2.16362	5.15013
-8.13434	-2.15062	5.55213
-8.21334	-2.23262	5.74313
-8.34134	-2.17162	5.67113
-8.60034	-1.97462	5.51713
-8.84034	-1.79262	5.47413
-8.88434	-1.73062	5.61513
-8.84634	-1.79062	5.77013
-8.75534	-1.81862	5.73413
-8.65334	-1.93162	5.44013
-8.59234	-2.19862	5.04313
-8.48134	-2.34062	4.71613
-8.34434	-2.23662	4.60213
-8.33534	-2.07162	4.55313
-8.32834	-1.93362	4.64213
-8.10134	-1.92162	4.70513
-7.89234	-1.82562	4.79413
-7.80134	-1.67762	5.01513
-7.72134	-1.58862	5.08013
-7.58234	-1.59662	4.92313
-7.41134	-1.47262	4.66613
-7.27534	-1.27962	4.48713
-7.12334	-1.16462	4.37313
-7.01534	-1.20462	4.37513
-7.12734	-1.33262	4.68613
-7.19034	-1.37662	4.86013
-7.21734	-1.54562	4.72813
-7.34634	-1.70662	4.38913
-7.41934	-1.85462	4.06613
-7.49434	-1.92362	4.06713
-7.63634	-2.04862	4.14713
-7.80434	-2.19462	4.22813
-7.99834	-2.24162	4.30913
-8.21334	-2.31062	4.31813
-8.34134	-2.53062	4.14213
-8.46234	-2.65062	3.97113
-8.63934	-2.39662	4.02113
-8.82934	-2.12462	4.04113
-8.95934	-1.95962	3.93313
-8.84134	-1.82762	3.75613
-8.56734	-1.57562	3.69113
-8.36034	-1.18862	3.88313
-8.48434	-0.701623	4.42013
-9.01734	-0.157623	5.41713
-10.3593	0.634377	7.35513
-11.5713	0.828377	8.69313
-12.2293	0.911377	8.93913
-11.6423	0.992377	8.33913
-9.92734	1.30938	7.13313
-7.98234	1.74038	6.05813
-6.37034	1.63938	5.35513
-6.15534	1.42238	5.40613
-6.90734	0.843377	5.17213
-8.05834	0.244377	5.01613
-9.46434	-0.200623	5.01513
-10.4923	-0.550623	4.93513
-10.9393	-0.416623	5.16113
-10.7203	-0.103623	5.63213
-10.1433	0.0773774	5.87413
-9.28334	0.0953774	5.91113
-8.41934	0.362377	6.05213
-7.90434	0.512377	6.08513
-7.85634	0.498377	5.83913
-8.03834	0.535377	5.52613
-8.22334	0.601377	5.38513
-8.51134	0.599377	5.33813
-8.57034	0.417377	5.31413
-8.33734	0.0783774	5.22713
-8.02934	0.00337743	5.18413
-7.80434	0.0833774	5.22613
-7.68534	0.0823774	5.31913
-7.58634	0.00337743	5.31613
-7.37534	-0.169623	5.29213
-7.12734	-0.0446226	5.35213
-6.91034	0.341377	5.43213
-6.80834	0.618377	5.44613
-6.67934	0.808377	5.51413
-6.59734	0.945377	5.63313
-6.62234	1.04538	5.70513
-6.74534	1.09238	5.65813
-7.00034	1.11438	5.63013
-7.24234	1.20238	5.62013
-7.44134	1.28938	5.53413
-7.58434	1.31338	5.43613
-7.73434	1.30938	5.41413
-7.97434	1.38338	5.45213
-8.23634	1.42138	5.41613
-8.35634	1.28338	5.40313
-8.26934	1.10538	5.53713
-8.15834	1.09638	5.69813
-8.13034	1.14238	5.74913
-8.14834	1.19838	5.69313
-8.08034	1.19738	5.64213
-7.90034	1.17638	5.52813
-7.71234	1.18038	5.37413
-7.46334	1.08538	5.21713
-7.33234	1.04038	5.12013
-7.35434	1.09138	5.11213
-7.50434	1.12038	5.11213
-7.67934	0.958377	5.13913
-7.81234	0.923377	5.29313
-8.06434	1.04038	5.36313
-8.52434	1.12238	5.24413
-8.89034	1.13038	5.13413
-8.95534	1.09738	5.15513
-8.87434	1.13038	5.21913
-8.76434	1.20738	5.15213
-8.67634	1.24238	4.97313
-8.56034	1.26838	4.94613
-8.39934	1.27738	5.03813
-8.27934	1.25938	5.10313
-8.28934	1.23438	5.08513
-8.36034	1.25838	4.98713
-8.45434	1.28238	4.96913
-8.48934	1.21038	5.06513
-8.44134	1.03538	5.14613
-8.35034	0.762377	5.15513
-8.32334	0.773377	5.24913
-8.34734	0.848377	5.33613
-8.36134	0.884377	5.30613
-8.32134	0.934377	5.26913
-8.22434	0.982377	5.24413
-8.16834	1.01938	5.16313
-8.09034	0.950377	5.05813
-8.00934	0.886377	5.00713
-7.99834	0.902377	5.05013
-8.04434	0.922377	5.11613
-8.11834	0.896377	5.10513
-8.20334	0.916377	4.80113
-8.27734	0.872377	4.56913
-8.22934	0.860377	4.76513
-8.20134	0.927377	5.25013
-8.44434	0.926377	5.41613
-8.85134	0.937377	5.44113
-9.05334	0.929377	5.50813
-9.02434	0.969377	5.57113
-8.93034	1.06338	5.48113
-8.90134	1.09938	5.27813
-8.88134	1.13038	5.17713
-8.85334	1.10538	5.11213
-8.81634	1.03238	5.05613
-8.78134	0.972377	4.98713
-8.77834	0.927377	4.89513
-8.70234	0.867377	4.89513
-8.59734	0.857377	4.88813
-8.51034	0.851377	4.79013
-8.43034	0.788377	4.73813
-8.31034	0.696377	4.79013
-8.21234	0.645377	4.77013
-8.14634	0.655377	4.65613
-8.14634	0.766377	4.52813
-8.22134	0.921377	4.47513
-8.25834	0.996377	4.55513
-8.18634	0.879377	4.78513
-8.10734	0.742377	5.01313
-8.09534	0.842377	5.02513
-8.24034	1.10038	4.82113
-8.33834	1.12438	4.62913
-8.23034	1.06138	4.69313
-8.11234	1.10038	4.77213
-8.16934	1.20538	4.70413
-8.32134	1.23138	4.49213
-8.48134	1.28838	4.42113
-8.48834	1.30438	4.52813
-8.44534	1.28038	4.74513
-8.45034	1.30738	4.92613
-8.55234	1.43338	4.97513
-8.71034	1.57238	4.96713
-8.82834	1.56238	4.97113
-8.86734	1.55638	4.98413
-8.83034	1.53938	5.02213
-8.88634	1.31438	4.85713
-8.92434	1.29638	4.74013
-8.68734	1.23438	4.56413
-8.52934	1.01438	4.34913
-8.57634	0.823377	4.32713
-8.60734	0.633377	4.35313
-8.64334	0.494377	4.30313
-8.63834	0.190377	4.14613
-8.66134	-0.227623	4.44913
-8.69834	-0.972623	4.77813
-8.84434	-1.92362	5.08513
-9.32934	-2.61062	5.32313
-9.61734	-2.73762	5.07713
-9.62334	-1.93162	4.91613
-9.31134	-1.28462	4.68713
-8.79934	-1.04362	4.63313
-8.36434	-0.939623	4.92313
-8.22334	-0.991623	5.38413
-8.23034	-1.27962	5.46013
-8.08434	-1.71162	5.20813
-8.05534	-1.98762	4.96813
-8.25934	-1.96862	4.64213
-8.43034	-1.62862	4.50313
-8.28734	-1.48962	4.53913
-7.91234	-1.48962	4.49913
-7.72134	-1.24562	4.31013
-7.65934	-0.970623	4.29713
-7.78534	-0.676623	4.64313
-7.97534	-0.440623	5.27013
-8.22534	-0.120623	5.83113
-8.56034	0.0583774	5.94713
-8.92234	-0.0436226	5.89813
-9.09334	-0.271623	5.84913
-9.16334	-0.427623	5.86313
-9.29834	-0.519623	5.66413
-9.35834	-0.729623	5.31513
-9.28734	-0.927623	5.04913
-9.05134	-1.05962	4.95513
-8.80534	-1.23162	5.01113
-8.54734	-1.47062	5.00213
-8.32934	-1.60962	4.87213
-8.16734	-1.64662	4.60813
-8.10834	-1.59962	4.51913
-7.95534	-1.55662	4.67313
-7.68234	-1.54962	4.79113
-7.60034	-1.56462	4.79313
-7.60334	-1.56462	4.82713
-7.66334	-1.62262	4.85113
-7.75534	-1.82062	4.62413
-7.79934	-2.03162	4.34013
-7.77634	-2.07262	4.20413
-7.75734	-2.10262	4.08713
-7.83734	-2.11262	4.08013
-7.89934	-2.06162	4.17013
-7.93334	-1.95062	4.31513
-8.00534	-1.82062	4.51013
-8.06934	-1.78062	4.56413
-8.22834	-1.66062	4.69613
-8.51434	-1.51162	5.16513
-8.60934	-1.56562	5.50113
-8.69434	-1.62962	5.39213
-8.84134	-1.56162	5.02213
-8.99234	-1.46962	4.56213
-9.04034	-1.45162	4.23513
-9.02634	-1.46962	4.18113
-8.93534	-1.47762	4.18113
-8.80334	-1.47062	4.14413
-8.81434	-1.37262	4.08513
-8.93034	-1.35762	4.22213
-9.14534	-1.28662	4.42913
-9.33634	-1.39262	4.48113
-9.45934	-1.52462	4.30813
-9.48234	-1.48462	4.23013
-9.49834	-1.36962	4.43213
-9.34034	-1.31562	4.68913
-9.10634	-1.31462	4.68413
-9.01234	-1.08762	4.45613
-8.98734	-0.867623	4.21713
-8.92234	-0.733623	4.19813
-8.71234	-0.743623	4.37313
-8.47134	-0.808623	4.49213
-8.31534	-0.898623	4.45413
-8.31434	-0.941623	4.28313
-8.28034	-0.958623	4.24113
-8.10334	-1.08062	4.37313
-8.02734	-1.16862	4.51113
-8.19434	-1.19962	4.43213
-8.32734	-1.23562	4.16513
-8.35934	-1.28062	4.10913
-8.49034	-1.31062	4.11413
-8.62634	-1.21962	4.11313
-8.78734	-1.17462	4.06713
-8.88734	-1.20462	4.06213
-8.81434	-1.23762	4.04913
-8.68934	-1.23462	4.07313
-8.57434	-1.04462	4.18513
-8.65534	-0.924623	4.37413
-8.61034	-0.747623	4.45313
-8.45734	-0.645623	4.37513
-8.44834	-0.633623	4.41113
-8.52934	-0.539623	4.23713
-8.74434	-0.348623	4.06813
-8.98234	-0.222623	4.06913
-9.00334	-0.177623	3.99913
-9.02634	-0.129623	3.93213
-9.02234	-0.106623	3.85313
-8.95434	-0.109623	3.84213
-8.92134	-0.207623	3.84913
-8.92534	-0.244623	3.80613
-8.87134	-0.452623	3.65013
-8.82134	-0.596623	3.59413
-8.84134	-0.496623	3.76813
-8.90934	-0.492623	3.91413
-9.06834	-0.366623	4.11613
-9.23634	-0.105623	4.24313
-9.31634	-0.0796226	4.04613
-9.25834	-0.107623	3.68613
-9.18034	-0.0296226	3.49613
-9.08334	0.0143774	3.48413
-9.07134	-0.0196226	3.55113
-9.06634	-0.356623	3.57513
-8.73934	-0.907623	3.29013
-8.35534	-0.911623	3.19813
-8.36334	-0.727623	3.29413
-8.86834	-0.497623	3.31213
-9.75434	-0.192623	4.15013
-10.6313	0.0533774	5.73713
-11.4663	0.411377	7.12713
-11.9553	0.435377	7.60413
-11.7283	0.199377	6.79013
-10.5783	0.418377	5.98613
-8.89334	0.915377	5.50813
-7.72134	1.30638	5.88613
-7.35734	1.13538	6.07213
-7.57634	0.636377	5.67413
-8.04134	0.284377	5.51313
-8.48134	-0.0126226	5.57413
-8.75934	-0.288623	5.64813
-8.73034	-0.392623	5.59513
-8.34934	-0.487623	5.43913
-7.76034	-0.528623	5.30313
-7.21134	-0.652623	5.27213
-6.79834	-0.721623	5.17813
-6.55034	-0.766623	5.07213
-6.56434	-0.743623	5.19513
-6.84434	-0.592623	5.46613
-7.30034	-0.447623	5.64813
-7.90234	-0.308623	5.58513
-8.50534	0.0263774	5.93113
-8.93634	0.264377	6.29613
-9.17334	0.462377	6.20013
-9.03334	0.390377	5.75913
-8.66834	0.445377	5.32313
-8.15434	0.419377	5.24613
-7.73734	0.166377	5.25213
-7.60634	0.0653774	5.16413
-7.56434	-0.231623	5.09313
-7.72534	-0.440623	5.04613
-7.96934	-0.513623	5.02813
-8.33934	-0.502623	5.08313
-8.59934	-0.620623	5.20513
-8.64334	-0.835623	5.37813
-8.54534	-0.748623	5.48713
-8.48534	-0.627623	5.73313
-8.48534	-0.677623	5.69213
-8.43434	-0.705623	5.39713
-8.42134	-0.648623	5.14013
-8.33534	-0.643623	4.98313
-8.16934	-0.682623	4.99213
-8.04234	-0.659623	4.99913
-8.00434	-0.591623	4.89613
-8.06234	-0.484623	4.72613
-8.11034	-0.510623	4.63713
-8.08334	-0.350623	4.75513
-7.98734	-0.0846226	4.84013
-8.03334	0.133377	4.73713
-8.06434	0.328377	4.59613
-7.89634	0.470377	4.60713
-7.75434	0.427377	4.70513
-7.73834	0.443377	4.92013
-7.92434	0.672377	5.04113
-8.27034	0.858377	5.00513
-8.53634	0.851377	4.90413
-8.59934	0.855377	4.81913
-8.52134	0.921377	4.78613
-8.37234	1.00938	4.72313
-8.21534	0.984377	4.65313
-8.19934	0.966377	4.67813
-8.29634	0.972377	4.68513
-8.38634	0.996377	4.62013
-8.47334	1.04538	4.49913
-8.48934	1.19238	4.35313
-8.38334	1.29038	4.31113
-8.27234	1.13738	4.36113
-8.19834	1.07338	4.36313
-8.15634	1.00238	4.43413
-8.10734	0.922377	4.53613
-8.10034	0.496377	4.67213
-8.00534	-0.783623	4.71313
-8.08834	-1.87662	4.89713
-8.42034	-2.46662	4.81713
-8.69134	-2.09762	4.40113
-9.08334	-1.17062	4.71313
-9.02334	-1.25062	5.85013
-8.61434	-2.15762	7.30713
-8.48934	-3.06462	7.47913
-8.62934	-3.49862	6.31713
-9.07834	-3.37962	5.12413
-9.50334	-2.78162	4.57613
-9.74934	-2.13362	4.86013
-10.0403	-1.70562	5.37813
-10.1923	-1.59462	5.72513
-10.1633	-1.73362	5.92413
-10.2143	-1.60762	5.99613
-9.77234	-1.71262	5.78813
-9.14034	-1.44662	5.87213
-8.65634	-1.03062	5.95413
-8.41234	-0.853623	5.92113
-8.59734	-0.744623	5.96613
-8.89834	-0.818623	5.94613
-9.05534	-0.967623	5.77813
-9.24234	-1.16362	5.90613
-9.35134	-1.35962	6.22313
-9.11834	-1.87062	6.36213
-8.72134	-2.42662	6.09413
-8.42634	-2.67362	5.60213
-8.29134	-2.57962	5.38313
-8.05434	-2.19862	5.42313
-7.70634	-2.06162	5.35813
-7.29134	-2.04262	5.07113
-7.03234	-1.86762	4.83013
-7.07634	-1.66562	4.76913
-7.33834	-1.48962	5.10313
-7.54234	-1.53862	5.43613
-7.65634	-1.76562	5.39113
-7.83934	-1.84662	5.07613
-8.04034	-1.77562	4.80113
-7.96534	-1.77662	4.79913
-7.70134	-1.81662	4.93313
-7.47634	-1.85462	5.07613
-7.20134	-1.99662	4.87713
-6.96634	-2.05462	4.57413
-6.81434	-2.03862	4.36813
-6.76634	-1.88562	4.35713
-6.79834	-1.73962	4.52713
-6.79734	-1.67662	4.57913
-6.87934	-1.74762	4.49813
-7.00234	-1.77062	4.55213
-7.10334	-1.84462	4.61213
-7.29534	-1.89762	4.60613
-7.55934	-1.88662	4.53013
-7.75834	-1.90162	4.36713
-7.85234	-1.86162	4.27513
-7.88634	-1.74562	4.40213
-7.91034	-1.66462	4.59413
-7.94234	-1.64962	4.58113
-7.94934	-1.62062	4.48713
-8.00234	-1.61962	4.36213
-8.11734	-1.62462	4.26813
-8.21434	-1.66562	4.26613
-8.30534	-1.65362	4.46913
-8.41734	-1.65862	4.79213
-8.42234	-1.75162	4.82313
-8.58934	-1.80262	4.54213
-8.91834	-1.66662	4.27313
-9.15334	-1.44062	4.18313
-9.24634	-1.31662	4.20813
-9.16334	-1.30662	4.02813
-8.88534	-1.31962	3.83613
-8.64234	-1.19062	3.92113
-8.51234	-1.08462	4.20713
-8.37334	-1.08562	4.35313
-8.24734	-1.04962	4.34613
-8.19834	-0.934623	4.43813
-8.16634	-0.849623	4.51813
-8.34134	-0.830623	4.53413
-8.61134	-0.853623	4.43113
-8.91834	-0.950623	4.27013
-9.09934	-1.03162	4.05613
-9.24234	-1.00862	3.92213
-9.41434	-0.886623	4.02613
-9.69434	-0.761623	4.38913
-9.94434	-0.694623	4.76913
-10.2673	-0.558623	5.25913
-10.6143	-0.465623	5.91913
-10.4713	-0.601623	5.90813
-10.1123	-0.185623	5.73513
-9.75434	0.430377	5.51513
-9.14734	0.564377	5.49013
-8.20534	0.454377	5.45013
-7.46034	0.446377	5.36213
-7.30134	0.621377	5.28013
-7.84734	0.806377	5.31113
-8.35134	0.542377	5.17913
-8.72334	0.362377	5.22613
-9.25234	0.448377	5.54613
-9.67234	0.320377	5.84613
-9.79834	0.0983774	6.25413
-9.59334	0.0453774	6.52413
-9.10734	0.00537743	6.60913
-8.63534	-0.107623	6.41513
-8.32034	-0.325623	6.34913
-8.19834	-0.703623	6.35413
-8.20834	-0.929623	6.31613
-8.29334	-1.03262	6.15113
-8.29234	-1.21762	5.87913
-8.15534	-1.15362	5.66113
-7.98434	-1.04162	5.49313
-7.90334	-0.963623	5.33913
-7.72034	-0.902623	5.20013
-7.35034	-0.772623	5.24413
-7.02934	-0.625623	5.32913
-6.78734	-0.541623	5.16613
-6.52134	-0.461623	4.93113
-6.36234	-0.278623	4.90013
-6.43434	-0.0686226	4.87313
-6.58834	0.0763774	4.84113
-6.78834	0.0923774	5.11013
-7.11134	-0.0336226	5.37813
-7.50234	-0.0546226	5.47713
-7.89934	0.0553774	5.37413
-8.18034	0.0623774	5.22913
-8.24434	-0.0696226	5.16913
-8.27534	0.0253774	5.28513
-8.34934	0.230377	5.33813
-8.46734	0.261377	5.14813
-8.53034	0.351377	4.96713
-8.60434	0.279377	4.94513
-8.71534	0.0863774	5.22213
-8.71234	-0.0606226	5.49513
-8.90734	-0.0756226	5.47713
-9.13434	-0.223623	5.40613
-9.04834	-0.485623	5.47113
-8.83534	-0.366623	5.69513
-8.80734	-0.0976226	5.67613
-8.91534	-0.00762257	5.35013
-8.88534	-0.0646226	5.10113
-8.71134	-0.130623	5.06113
-8.59234	-0.166623	5.00713
-8.62534	-0.102623	4.85513
-8.67634	-0.0466226	4.73313
-8.65734	0.0683774	4.53413
-8.59334	0.185377	4.36113
-8.51834	0.328377	4.39013
-8.49134	0.482377	4.49113
-8.49534	0.607377	4.48813
-8.58734	0.662377	4.41413
-8.52634	0.682377	4.39013
-8.32734	0.760377	4.43713
-8.13534	0.961377	4.41913
-8.09834	1.23038	4.34913
-8.15334	1.51638	4.24813
-8.08734	1.79338	4.13113
-7.91334	2.04238	4.07313
-7.82634	2.27138	4.08213
-7.82934	2.17238	4.03513
-7.86634	1.89438	3.99913
-7.87334	1.90338	4.13413
-7.88334	1.84638	4.19813
-7.85834	1.87838	4.25913
-7.76334	1.99138	4.30313
-7.43334	1.79438	4.16313
-7.07934	1.30238	3.68413
-7.00134	1.10638	3.44313
-7.41234	1.35838	3.00913
-7.82834	1.27438	2.81913
-8.76434	0.525377	3.64713
-9.03434	-3.98762	5.95913
-9.97234	-9.33962	5.02413
-10.7273	-6.58062	7.35513
-10.9963	0.230377	9.41813
-11.2353	-2.25862	4.89413
-11.4823	-4.75262	6.25613
-10.1293	-5.48162	8.45313
-9.15234	-4.97462	7.77413
-9.77934	-3.28362	5.84013
-11.1403	-1.78962	4.26213
-12.0673	-1.35162	3.97813
-12.3603	-1.82962	4.79713
-11.4823	-2.31662	5.63413
-10.0533	-2.59562	5.72213
-9.00534	-2.51562	5.13313
-7.93834	-1.87862	5.32913
-7.17834	-1.16662	6.15413
-7.06934	-0.596623	6.87113
-7.15034	-0.206623	7.14413
-7.49334	-0.0536226	6.62513
-7.51834	-0.177623	6.26513
-7.38634	-0.738623	6.18913
-7.24634	-1.03962	6.08013
-7.21934	-1.67562	5.92813
-7.16034	-1.95962	5.74913
-6.85834	-2.28362	5.69313
-6.67834	-2.44862	5.40513
-6.56534	-2.66062	5.06113
-6.51934	-2.56662	5.09413
-6.64234	-2.30662	5.30813
-6.97334	-2.03662	5.50113
-7.29534	-2.05862	5.45213
-7.22634	-2.22962	5.17013
-7.17434	-2.20262	4.96013
-7.27334	-2.30762	5.07413
-7.15434	-2.39162	5.19013
-7.06934	-2.58062	5.02013
-7.12034	-2.79662	4.83313
-7.16834	-2.91362	4.60513
-7.38834	-3.04562	4.31013
-7.63034	-3.15062	4.03713
-7.68434	-3.00862	3.88913
-7.58634	-2.86762	3.83313
-7.43934	-2.81162	3.81713
-7.43634	-2.85662	3.68113
-7.83034	-2.95462	3.97013
-8.27734	-3.03162	4.42113
-8.47334	-3.10162	4.71713
-8.61534	-3.02662	4.83613
-8.68734	-2.65662	4.82413
-8.48634	-2.13062	4.80113
-8.12534	-1.73962	4.75113
-7.81934	-1.64062	4.70913
-7.55134	-1.63762	4.78113
-7.36034	-1.64062	4.74713
-7.43834	-1.75662	4.52413
-7.64534	-1.88462	4.34013
-7.85634	-1.93662	4.24613
-7.97934	-1.99962	4.22213
-8.14934	-2.07662	4.36413
-8.16734	-2.06062	4.58813
-8.20134	-1.94662	4.61513
-8.29934	-1.92262	4.42313
-8.26634	-1.82062	4.15213
-8.01634	-1.68162	3.80113
-7.86734	-1.48462	3.78313
-7.81334	-1.30762	4.01113
-7.69034	-1.45162	4.08013
-7.75534	-1.97362	3.98013
-7.71034	-2.39762	3.61113
-7.54634	-2.39062	3.47613
-7.73634	-2.15062	3.41613
-8.13734	-1.95162	3.45213
-8.46234	-1.80362	3.69113
-8.69534	-1.59262	4.28213
-9.75834	-0.764623	6.09413
-13.0433	1.25138	9.72413
-18.0293	2.79538	12.4301
-19.2593	2.57538	11.4711
-12.6823	3.00038	9.27613
-4.99634	3.10038	7.53713
-2.56034	3.33338	6.51013
-3.53134	2.12138	5.94013
-5.86634	0.691377	5.41413
-7.63734	-0.0906226	4.98013
-8.68634	-1.10362	5.24213
-9.55234	-1.73162	5.92013
-9.65534	-2.40062	6.08313
-8.77134	-2.65362	5.62313
-7.34534	-2.77062	4.94213
-6.22934	-2.26962	4.84513
-6.13834	-1.55262	5.82513
-6.59634	-1.29862	7.04613
-6.78334	-0.868623	7.50513
-7.21634	-0.293623	6.84213
-8.01334	0.0663774	6.29813
-8.44734	0.104377	6.50413
-8.31734	0.342377	6.81113
-7.92134	0.559377	6.58013
-7.50634	0.630377	6.36713
-7.21134	0.802377	6.16913
-7.34734	1.20538	5.97013
-7.57534	1.27738	5.79613
-7.59334	0.958377	5.84113
-7.58634	0.697377	5.95313
-7.75034	0.580377	5.88913
-7.86134	0.532377	5.83913
-7.72834	0.510377	5.82813
-7.65734	0.576377	6.04813
-7.64234	0.329377	6.27313
-7.68334	0.178377	6.43913
-7.83734	0.445377	6.64513
-8.09734	0.540377	6.68513
-8.30734	0.478377	6.46013
-8.39734	0.536377	6.31413
-8.32834	0.618377	6.25313
-8.08434	0.599377	6.17313
-7.91334	0.689377	6.09813
-7.83734	0.756377	6.02713
-7.75934	0.725377	6.07113
-7.70034	0.724377	6.12513
-7.64634	0.703377	5.89213
-7.60734	0.705377	5.60213
-7.47634	0.660377	5.46813
-7.20934	0.391377	5.41613
-6.96334	0.383377	5.50613
-6.86834	0.508377	5.62913
-6.94634	0.416377	5.59713
-7.08934	0.443377	5.76113
-7.14434	0.566377	5.89513
-7.29334	0.681377	5.78113
-7.37634	0.789377	5.49213
-7.41234	1.17238	5.47313
-7.31534	1.52638	5.61213
-7.21334	1.55938	5.39813
-7.26534	1.82238	5.31913
-7.34234	1.94438	5.11613
-7.61434	2.03938	5.07813
-7.85134	1.94338	5.25313
-7.88434	1.75538	5.36013
-7.91434	1.79738	5.38313
-8.07434	1.84638	5.46713
-8.25634	1.67338	5.62413
-8.27034	1.55938	5.65713
-8.43534	1.52238	5.41213
-8.87134	1.38838	5.13213
-9.14434	0.858377	5.10813
-9.14234	0.274377	5.54013
-8.93434	-0.642623	5.86813
-8.91734	-1.49462	5.76913
-9.02134	-1.68762	5.56613
-9.07734	-1.38962	5.27313
-8.87134	-0.674623	5.46413
-8.32534	-0.856623	6.04413
-8.18034	-1.59562	6.67313
-8.28934	-2.00562	6.89313
-8.46034	-2.24462	6.04313
-8.87134	-2.21062	4.95613
-9.09734	-1.54762	4.32713
-8.87434	-0.846623	4.17213
-8.41634	-0.643623	4.33313
-7.99534	-0.743623	4.64813
-7.76034	-1.05262	4.89713
-8.01934	-1.06062	5.29513
-7.99934	-1.33262	5.39613
-8.23834	-1.47762	5.40513
-8.55034	-1.40762	5.20313
-8.82934	-1.17262	5.36613
-8.97634	-0.773623	5.76913
-9.08734	-0.808623	5.85713
-9.34534	-0.946623	5.53913
-9.63534	-1.03262	5.26213
-9.76534	-1.13062	5.43113
-9.41234	-1.46662	5.49413
-8.93734	-1.77062	5.32013
-8.64934	-1.88062	4.96713
-8.49534	-1.70862	4.71413
-8.44634	-1.22762	4.71313
-8.08334	-1.19262	4.52513
-7.80634	-1.15162	4.36413
-7.68234	-1.28462	4.47413
-7.29334	-1.63262	4.61513
-6.92034	-1.90162	4.65013
-6.80534	-2.01162	4.48713
-6.94134	-2.02262	4.22113
-7.22334	-1.87762	4.09813
-7.53534	-1.77562	4.04213
-7.93634	-1.71762	4.04513
-8.27734	-1.68062	4.12513
-8.35334	-1.67462	4.15413
-8.33434	-1.67462	4.05813
-8.30134	-1.62562	3.94813
-8.23034	-1.47262	3.93313
-8.11834	-1.24762	3.93913
-8.02234	-1.00962	4.06213
-7.97034	-0.856623	4.35313
-8.06534	-0.921623	4.52913
-8.35934	-1.09062	4.53013
-8.72134	-1.20562	4.36013
-9.08534	-1.31262	4.10013
-9.48534	-1.29962	4.17213
-9.63534	-1.30862	4.54313
-9.44234	-1.42462	4.85013
-9.23534	-1.31062	4.84313
-9.19234	-1.04862	4.61313
-9.15934	-0.795623	4.54113
-9.05134	-0.706623	4.60613
-8.90634	-0.735623	4.63913
-8.88434	-0.702623	4.64513
-8.95534	-0.800623	4.59413
-9.06834	-0.993623	4.47113
-9.18834	-1.15262	4.26413
-9.35334	-1.15362	4.06513
-9.61534	-1.15262	4.04013
-9.80034	-1.21062	4.08713
-9.78334	-1.15862	4.15013
-9.76534	-0.994623	4.33313
-9.60334	-0.886623	4.78013
-9.10334	-0.905623	5.29313
-8.69434	-0.766623	5.21813
-8.53134	-0.413623	4.60313
-8.40534	-0.193623	4.04113
-8.18534	-0.185623	3.77313
-7.89734	-0.309623	3.70813
-7.67934	-0.449623	3.59413
-7.53534	-0.747623	3.32313
-7.55834	-0.916623	3.07013
-7.63734	-1.09162	2.94113
-7.73234	-1.36662	2.80913
-7.89934	-1.58562	2.85413
-8.02834	-1.74962	2.87413
-8.29834	-1.82462	2.95013
[truncated: 575 more rows]

## Sheet: P_17
acc (m/s2)
V	ML	AP
-17.6607	-4.20491	-0.757569
-13.0297	-0.723907	8.61943
-8.99569	0.864093	7.48843
-7.01969	1.88509	0.999431
-6.24769	2.80009	0.00743131
-6.88369	2.70609	2.73543
-8.33869	2.41809	1.94243
-9.06669	1.76609	0.190431
-8.98569	1.22709	0.0234313
-9.20069	0.886093	0.374431
-9.84269	0.578093	1.01743
-10.4457	0.291093	1.74643
-10.7337	-0.467907	2.21043
-11.2037	-0.858907	2.09743
-11.7507	-1.05791	1.50443
-12.0547	-0.493907	1.13943
-11.7517	-0.119907	0.611431
-11.0517	-0.229907	0.206431
-10.2357	-0.428907	0.365431
-9.46869	-0.954907	0.476431
-8.88369	-1.20591	0.517431
-8.62869	-1.12191	0.597431
-8.78169	-0.904907	0.274431
-9.22169	-0.611907	-0.102569
-9.65669	-0.428907	-0.192569
-9.74869	-0.324907	-0.266569
-9.66769	-0.414907	-0.398569
-9.49169	-0.362907	-0.639569
-9.08369	-0.275907	-0.521569
-8.65969	-0.129907	-0.239569
-8.16469	0.0480926	-0.0115687
-7.88869	0.0960926	0.195431
-8.07569	0.180093	0.279431
-8.38469	0.172093	0.257431
-8.67069	0.151093	0.0884313
-8.83469	0.195093	-0.0115687
-9.00369	0.229093	-0.0835687
-9.16269	0.268093	-0.297569
-9.22769	0.203093	-0.394569
-9.19569	0.0240926	-0.438569
-9.14269	-0.292907	-0.556569
-9.10969	-0.511907	-0.763569
-9.11469	-0.732907	-0.880569
-9.12369	-0.915907	-0.986569
-9.05169	-1.02791	-1.02457
-9.04569	-1.09391	-0.970569
-8.95669	-0.986907	-0.919569
-8.90769	-0.948907	-0.845569
-8.96369	-0.699907	-0.671569
-9.05069	-0.405907	-0.552569
-9.15269	-0.134907	-0.468569
-9.29369	0.0800926	-0.508569
-9.38869	0.278093	-0.443569
-9.35269	0.329093	-0.249569
-9.16769	0.245093	-0.112569
-9.04569	0.146093	-0.190569
-8.98569	-0.0399074	-0.474569
-8.96369	-0.128907	-0.637569
-8.89069	-0.306907	-0.684569
-8.78369	-0.588907	-0.672569
-8.62369	-0.629907	-0.861569
-8.55369	-0.791907	-1.07857
-8.54569	-1.00391	-1.27457
-8.67969	-1.27091	-1.42257
-9.30769	-1.65991	-1.03757
-11.6467	-1.42191	1.19343
-14.3457	1.66809	4.65343
-16.1027	3.42209	1.99243
-18.6737	3.33209	-2.02257
-17.4117	2.64609	-2.13857
-13.4957	1.02409	0.322431
-12.9597	1.25409	4.11643
-13.5137	1.99609	1.68843
-13.1267	1.70509	-2.29857
-11.3007	0.0200926	-2.83457
-9.95869	-1.68891	-0.690569
-9.71969	-2.06091	1.86443
-9.76769	-2.21891	1.74443
-9.49869	-2.27191	0.0814313
-8.69569	-1.57091	-0.543569
-7.70769	-0.393907	-0.537569
-6.93369	0.604093	-0.583569
-6.81769	1.17709	-0.337569
-7.45669	1.24509	0.514431
-8.38769	1.45409	1.76143
-9.08969	1.47809	2.21343
-9.83969	1.21909	1.47043
-10.6407	1.05309	0.314431
-11.2957	1.26109	-0.157569
-11.5207	1.42209	0.404431
-11.1617	1.39309	1.21143
-10.1427	1.26609	1.51143
-9.01869	1.18309	1.28043
-8.25969	1.15009	0.575431
-7.94069	1.14109	-0.137569
-7.94269	1.24709	-0.547569
-8.48769	1.39609	-0.481569
-9.14069	1.56609	-0.00656869
-9.51969	1.98409	0.573431
-9.69369	2.35109	0.707431
-9.72369	2.42909	0.105431
-9.66769	2.59409	-0.550569
-9.53369	2.35409	-0.932569
-9.44269	1.88609	-0.807569
-9.34169	1.24009	-0.463569
-9.18469	0.587093	-0.178569
-9.01069	-0.0429074	-0.125569
-8.93369	-0.480907	-0.338569
-8.96169	-0.583907	-0.429569
-9.01769	-0.476907	-0.311569
-9.05769	-0.242907	-0.0585687
-9.05769	0.0920926	-0.0425687
-9.00669	0.426093	-0.105569
-8.98769	0.810093	-0.135569
-9.03269	1.21209	-0.126569
-9.15869	1.59209	-0.111569
-9.25969	1.90109	-0.124569
-9.27669	2.02209	-0.220569
-9.25669	2.03709	-0.407569
-9.24169	1.91209	-0.762569
-9.32169	1.73309	-1.02857
-9.49569	1.50509	-0.979569
-9.70569	1.25909	-1.16257
-9.99469	1.03609	-1.61857
-10.2337	0.789093	-2.01857
-10.3587	0.521093	-2.15457
-10.4497	0.400093	-2.00257
-10.5007	0.414093	-1.62657
-10.5237	0.605093	-1.31157
-10.5067	0.907093	-1.02757
-10.4957	1.22609	-0.866569
-10.4417	1.44309	-0.792569
-10.3297	1.53209	-0.945569
-10.1977	1.51809	-1.24557
-10.0407	1.48209	-1.46257
-9.88869	1.39809	-1.63657
-9.72169	1.28709	-1.84257
-9.63969	1.13609	-2.13757
-9.72669	0.891093	-2.28057
-10.4217	0.137093	-2.00257
-11.6957	-0.585907	-0.795569
-13.1397	-1.94791	0.299431
-14.5307	-2.92091	-0.543569
-15.3277	-2.72191	-2.31857
-14.7627	-2.56191	-3.47157
-12.7677	-1.43891	-2.72257
-10.6487	0.0920926	0.0244313
-9.70569	1.49709	2.25843
-9.87369	1.93909	1.12543
-10.1387	2.19509	-0.610569
-10.3337	2.23409	-1.75157
-10.8067	1.96109	-2.02457
-11.1117	1.85909	-1.39457
-11.0767	2.22009	-0.558569
-10.6817	2.36909	0.154431
-10.1127	1.98909	0.788431
-9.54869	1.22309	1.32943
-9.06469	0.156093	1.45143
-8.61469	-0.862907	1.24343
-8.35769	-1.72891	1.20843
-8.38069	-2.14591	1.32243
-8.52269	-2.11391	1.23543
-8.67169	-2.12491	1.11943
-9.03169	-1.29891	0.946431
-9.37069	-0.743907	0.774431
-9.83869	-0.414907	0.776431
-10.2427	0.121093	0.867431
-10.2947	0.658093	0.947431
-10.2387	0.899093	0.788431
-10.2477	1.02709	0.251431
-10.0897	1.27809	-0.278569
-9.93769	1.01609	-0.535569
-9.65969	0.369093	-0.568569
-9.23569	-0.151907	-0.235569
-8.94369	-0.720907	0.225431
-9.03169	-1.31691	0.420431
-9.40669	-1.59591	0.410431
-9.82969	-1.52591	0.0414313
-10.0407	-1.27991	-0.524569
-10.0917	-1.04791	-0.901569
-10.0367	-0.781907	-0.990569
-9.85869	-0.580907	-0.854569
-9.56669	-0.334907	-0.559569
-9.19669	-0.0689074	-0.392569
-8.84869	0.213093	-0.267569
-8.55469	0.428093	-0.291569
-8.34069	0.560093	-0.305569
-8.31369	0.585093	-0.336569
-8.41369	0.541093	-0.368569
-8.58469	0.437093	-0.354569
-8.70369	0.340093	-0.325569
-8.82169	0.249093	-0.327569
-8.91569	0.134093	-0.287569
-8.95869	0.00209262	-0.304569
-8.91569	-0.161907	-0.418569
-8.81469	-0.343907	-0.586569
-8.75069	-0.514907	-0.823569
-8.82669	-0.628907	-1.03157
-9.04569	-0.656907	-1.10957
-9.18969	-0.652907	-1.07157
-9.45169	-0.596907	-0.890569
-9.56869	-0.782907	-0.724569
-9.22669	-0.448907	-0.830569
-9.18369	-0.598907	-0.767569
-9.14369	-0.537907	-0.959569
-9.17569	-0.362907	-0.892569
-9.19769	-0.280907	-1.01657
-9.25669	-0.130907	-1.09257
-9.33669	0.0380926	-1.15657
-9.41569	0.155093	-1.36757
-9.51769	0.315093	-1.47457
-9.59469	0.400093	-1.57157
-9.72069	0.348093	-1.64457
-9.92969	0.201093	-1.68257
-10.1787	-0.0119074	-1.68457
-10.4217	-0.254907	-1.65157
-10.6047	-0.470907	-1.68857
-10.7427	-0.649907	-1.75357
-10.6867	-0.745907	-1.79357
-10.5197	-0.804907	-1.80257
-10.2717	-0.734907	-1.97457
-9.94469	-0.657907	-2.21257
-9.92369	-0.847907	-2.29757
-11.1957	-0.749907	-1.39357
-13.9597	1.18409	1.04543
-15.5277	3.80209	1.81043
-16.5667	4.21409	-0.301569
-16.2587	4.45109	-2.28557
-12.9847	2.81009	-2.39557
-10.0767	1.01709	0.291431
-10.3787	0.610093	3.26743
-11.5627	0.157093	1.72043
-11.4657	0.271093	-1.88557
-10.9897	0.343093	-2.50857
-11.0577	-0.464907	-0.748569
-11.4357	-1.26191	1.01643
-11.4337	-1.60391	1.66543
-10.8167	-1.79391	1.19143
-9.88069	-1.65091	0.756431
-8.89669	-0.950907	0.827431
-8.02669	-0.110907	1.24243
-7.50069	0.527093	1.88643
-7.51169	0.629093	2.37643
-8.02369	0.673093	2.46643
-8.64769	0.658093	2.12843
-9.25869	0.648093	1.64043
-9.83869	0.693093	1.48243
-10.2847	0.909093	1.66843
-10.5477	0.885093	1.81143
-10.8637	0.737093	1.57943
-10.9117	0.503093	0.892431
-10.4867	0.379093	0.198431
-9.54769	0.314093	-0.128569
-8.63769	0.184093	0.155431
-8.47669	0.234093	0.491431
-8.78769	0.476093	0.464431
-9.19369	0.765093	0.405431
-9.52769	1.09309	0.415431
-9.76369	1.47409	0.425431
-9.90769	1.83009	0.210431
-9.89569	2.07909	-0.142569
-9.77369	2.12909	-0.390569
-9.60169	1.97709	-0.409569
-9.33569	1.55609	-0.111569
-9.06469	0.951093	0.172431
-8.82969	0.402093	0.278431
-8.62769	0.0100926	0.290431
-8.59569	-0.164907	0.305431
-8.73069	-0.119907	0.245431
-8.89169	0.200093	0.131431
-8.95969	0.448093	0.131431
-8.86469	0.670093	0.0664313
-8.63169	0.965093	0.110431
-8.32569	1.19809	0.296431
-8.11069	1.38009	0.497431
-8.04969	1.48809	0.606431
-8.10969	1.56309	0.642431
-8.23369	1.69009	0.653431
-8.34369	1.74609	0.648431
-8.44669	1.75609	0.543431
-8.56169	1.73209	0.0974313
-8.61869	1.72609	-0.290569
-8.74269	1.72409	-0.733569
-8.94269	1.70909	-0.607569
-9.29369	1.51509	-0.876569
-9.67169	1.29009	-1.27857
-9.90369	0.878093	-1.16157
-10.1477	0.646093	-1.39457
-10.2987	0.420093	-1.51057
-10.2717	0.182093	-1.22157
-10.1917	0.0970926	-0.959569
-10.1407	0.0590926	-0.868569
-9.99269	0.0410926	-0.885569
-9.77769	0.0630926	-1.21957
-9.64669	0.0970926	-1.60257
-9.53769	0.146093	-1.73157
-9.35169	0.172093	-1.82557
-9.15369	0.136093	-1.92657
-9.17669	0.135093	-1.90257
-10.0697	-0.117907	-1.68257
-12.0437	-1.74691	-0.0545687
-14.6207	-3.30991	0.739431
-16.4397	-4.28491	-1.14057
-18.1447	-6.57191	-3.74057
-18.5667	-5.76191	-4.06557
-16.0077	-2.30691	0.0304313
-12.2557	1.25909	4.56243
-9.54569	3.58909	4.14043
-8.45469	4.61609	0.358431
-12.3759	-0.679829	-0.382149
-9.66394	0.937171	4.94985
-8.87094	1.95917	5.46985
-9.61194	2.37217	1.16885
-10.6789	2.37117	-1.57615
-11.5549	2.17017	-2.05715
-11.5099	1.59817	-1.55815
-10.7459	1.13017	-0.777149
-9.91494	0.797171	0.640851
-9.35194	0.403171	1.69985
-8.99794	0.128171	2.15385
-8.91094	0.173171	2.69685
-9.02494	0.246171	2.46485
-9.26494	0.189171	1.25585
-9.47794	-0.232829	0.802851
-9.69794	-0.577829	1.17485
-9.80094	-0.993829	1.92885
-9.64394	-0.697829	2.39685
-9.57994	-0.421829	1.85085
-9.89994	-0.259829	0.869851
-10.6159	0.197171	0.149851
-10.5479	0.518171	-0.320149
-9.70394	0.410171	-0.273149
-8.69394	-0.0858288	-0.179149
-8.15694	-0.619829	-0.0221494
-8.20394	-1.05583	0.0888506
-8.43194	-1.47983	0.0138506
-8.54794	-1.74683	-0.0661494
-8.67594	-1.83583	0.134851
-8.90594	-1.79183	0.389851
-9.15394	-1.64983	0.525851
-9.32494	-1.30983	0.354851
-9.41194	-0.782829	0.00985059
-9.24694	-0.303829	-0.239149
-8.93194	-0.0148288	-0.283149
-8.68194	0.296171	-0.301149
-8.48794	0.101171	-0.255149
-8.57194	0.107171	-0.0881494
-8.72994	0.0361712	0.0128506
-8.94394	-0.0978288	0.0628506
-9.14194	-0.225829	-0.0291494
-9.20094	-0.335829	-0.215149
-9.13394	-0.402829	-0.472149
-9.03894	-0.530829	-0.743149
-8.89394	-0.536829	-0.886149
-8.69594	-0.521829	-0.908149
-8.57794	-0.555829	-0.902149
-8.48194	-0.710829	-0.913149
-8.52794	-0.811829	-0.906149
-8.63294	-0.817829	-0.984149
-8.82094	-0.807829	-1.08915
-9.17294	-0.682829	-1.08115
-9.59594	-0.512829	-1.04915
-9.90794	-0.301829	-0.942149
-10.0849	-0.151829	-0.899149
-10.1009	-0.0568288	-0.967149
-9.94094	0.0721712	-1.04915
-9.73794	0.171171	-1.24415
-9.58794	0.300171	-1.38915
-9.54094	0.469171	-1.49315
-9.59994	0.780171	-1.60515
-9.57694	1.02217	-1.66115
-9.51894	1.11217	-1.73015
-9.46294	1.15217	-1.84215
-9.51194	0.969171	-2.00115
-9.73894	0.502171	-2.19115
-10.0279	0.136171	-2.47715
-10.4809	-0.241829	-2.68915
-11.6319	-1.02983	-2.28315
-14.4139	0.341171	-0.348149
-16.9819	2.56417	2.46985
-18.7989	2.11217	2.81985
-19.1359	2.75517	1.29785
-15.7259	3.58517	0.963851
-12.1119	1.67817	1.59185
-10.8099	0.957171	2.11785
-9.93694	0.216171	0.679851
-8.69794	-0.385829	-1.72515
-8.17794	-1.09983	-1.83715
-9.33794	-1.72983	-0.625149
-10.6749	-1.80283	0.249851
-11.4249	-1.83183	0.809851
-11.6819	-1.34383	1.05285
-11.3279	-0.493829	1.08185
-10.2389	0.161171	0.956851
-9.67894	0.282171	1.30185
-9.22394	0.632171	1.55385
-8.65494	0.706171	2.07485
-8.36194	0.522171	2.63185
-8.46194	0.250171	2.34085
-8.80194	-0.0428288	1.93685
-9.22694	-0.180829	2.04485
-9.70794	-0.0868288	2.07885
-10.0559	-0.0388288	1.52785
-10.1069	-0.0938288	0.728851
-9.71294	0.106171	0.131851
-8.96094	0.282171	0.0258506
-8.26994	0.373171	0.349851
-8.16094	0.401171	0.822851
-8.63394	0.795171	0.976851
-8.94994	1.10717	1.05385
-9.07794	1.47617	0.982851
-9.08694	1.77117	0.767851
-9.06194	2.02417	0.559851
-9.02794	2.17517	0.471851
-8.98794	2.09617	0.518851
-8.93194	1.88217	0.623851
-8.88094	1.39217	0.727851
-8.74894	0.804171	0.696851
-8.55794	0.316171	0.486851
-8.38994	0.0721712	0.213851
-8.32494	-0.0288288	0.00985059
-8.49394	0.148171	-0.0591494
-8.80094	0.488171	-0.185149
-8.97094	0.719171	-0.232149
-8.91194	0.877171	-0.127149
-8.77594	1.06017	-0.00814941
-8.65894	1.15117	0.125851
-8.56894	1.17417	0.181851
-8.58794	1.09117	0.304851
-8.72494	1.12517	0.316851
-8.79794	1.11917	0.230851
-8.85594	1.09117	0.161851
-8.96194	1.19017	-0.0101494
-9.08094	1.40517	-0.290149
-9.16694	1.51017	-0.201149
-9.42294	1.62717	-0.454149
-9.77494	1.62717	-1.03515
-10.1039	1.45517	-0.974149
-10.3839	1.19317	-0.880149
-10.5909	0.820171	-1.27615
-10.6759	0.424171	-1.74015
-10.6249	0.226171	-1.76115
-10.5529	0.152171	-1.48315
-10.6499	0.254171	-1.14315
-10.7079	0.302171	-0.928149
-10.6649	0.416171	-0.830149
-10.3949	0.446171	-0.917149
-9.97694	0.451171	-1.37615
-9.60594	0.453171	-1.90815
-9.40194	0.454171	-2.23315
-9.84394	0.105171	-2.08115
-11.0089	-0.492829	-1.00815
-12.9399	-1.51783	0.337851
-15.1289	-2.97783	-0.229149
-17.0129	-4.04383	-1.79115
-17.5859	-4.29583	-2.22515
-15.9879	-2.39583	0.200851
-12.6279	0.246171	4.46085
-9.69194	1.14817	4.96285
-8.75894	1.84317	1.45085
-8.54194	1.79817	-0.899149
-8.71894	1.34817	-1.42415
-9.59194	1.15417	-0.907149
-10.3589	1.47017	0.360851
-10.4439	1.37517	1.62985
-9.79994	1.16617	2.02785
-9.08194	0.860171	1.47485
-9.02494	0.292171	0.950851
-9.46294	0.118171	0.542851
-10.1619	-0.0898288	0.422851
-10.6239	-0.897829	0.958851
-10.7049	-1.23483	1.75285
-10.6049	-0.806829	1.93985
-10.3609	-0.737829	1.73985
-10.2559	-0.317829	1.27785
-10.3399	0.261171	0.218851
-10.0999	0.633171	-0.0671494
-9.59994	0.614171	-0.123149
-8.79294	0.279171	-0.236149
-8.20194	-0.0348288	-0.128149
-8.00294	-0.300829	-0.131149
-8.09394	-0.581829	-0.112149
-8.30994	-0.802829	-0.188149
-8.49994	-1.03683	-0.344149
-8.60594	-1.24183	-0.453149
-8.56694	-1.39583	-0.485149
-8.53394	-1.35883	-0.394149
-8.59494	-1.21483	-0.398149
-8.63894	-0.989829	-0.317149
-8.61694	-0.813829	-0.347149
-8.64494	-0.631829	-0.369149
-8.61794	-0.485829	-0.403149
-8.68094	-0.380829	-0.383149
-8.84094	-0.276829	-0.283149
-8.99194	-0.244829	-0.173149
-9.06794	-0.301829	-0.107149
-9.01694	-0.386829	-0.201149
-8.89594	-0.541829	-0.358149
-8.81694	-0.685829	-0.542149
-8.78894	-0.871829	-0.642149
-8.82894	-1.03883	-0.689149
-8.91394	-1.13283	-0.654149
-9.08094	-1.22783	-0.653149
-9.27494	-1.28783	-0.758149
-9.43894	-1.27383	-0.870149
-9.50494	-1.24283	-1.02015
-9.51494	-1.19783	-1.07815
-9.53194	-1.14583	-1.03815
-9.54294	-1.11583	-1.04515
-9.48994	-1.01883	-1.01815
-9.44594	-0.949829	-0.967149
-9.39494	-0.845829	-0.986149
-9.31994	-0.722829	-1.13415
-9.34394	-0.606829	-1.28415
-9.44994	-0.417829	-1.44515
-9.56994	-0.306829	-1.53315
-9.76794	-0.354829	-1.62615
-10.0989	-0.311829	-1.74515
-10.3379	-0.409829	-1.88315
-10.4489	-0.394829	-1.99115
-10.5519	-0.499829	-2.06015
-10.6159	-0.656829	-2.09415
-10.6279	-0.597829	-2.15515
-10.5529	-0.715829	-2.25915
-10.5719	-0.851829	-2.31715
-10.7399	-1.09883	-2.14915
-12.2209	-0.289829	-0.804149
-14.7579	2.27617	1.04585
-16.5409	2.84117	0.464851
-17.6999	3.21817	-1.62215
-15.6709	3.73217	-1.42615
-11.0909	1.30617	0.901851
-9.16794	0.0411712	3.28585
-9.91994	-0.0208288	2.12285
-10.9519	0.237171	-0.892149
-11.0389	0.296171	-1.95815
-10.8199	0.0521712	-1.11715
-10.6169	-0.442829	0.208851
-10.5929	-0.586829	1.52385
-10.0829	-0.357829	2.34485
-9.18994	0.0401712	2.01885
-8.20394	0.340171	0.960851
-7.61094	0.224171	0.638851
-7.61694	-0.121829	1.12685
-8.38294	-0.409829	1.87885
-9.42594	-0.668829	1.73085
-9.85694	-0.582829	1.44685
-9.72094	-0.272829	1.69785
-9.81094	0.249171	1.99685
-10.0489	0.336171	2.19885
-10.4159	0.428171	2.05285
-10.7389	0.495171	1.15385
-10.5709	0.529171	0.321851
-9.84094	0.756171	-0.0661494
-9.05994	1.19617	-0.0611494
-8.63794	1.49517	0.156851
-8.52994	1.46617	0.452851
-8.65094	1.61117	0.624851
-8.90694	1.85917	0.617851
-9.24094	2.02717	0.433851
-9.51394	2.17017	0.225851
-9.73694	2.20517	0.169851
-9.84294	2.04417	0.150851
-9.78094	1.70517	0.179851
-9.53194	1.29417	0.0898506
-9.19194	0.977171	-0.0921494
-8.89194	0.807171	-0.297149
-8.75794	0.665171	-0.419149
-8.77494	0.592171	-0.432149
-8.86194	0.621171	-0.305149
-9.02694	0.707171	0.419851
-9.17694	0.118171	0.249851
-9.55394	0.136171	-0.195149
-9.68194	0.195171	-0.277149
-9.53994	0.255171	-0.246149
-9.18694	0.361171	-0.144149
-8.80194	0.581171	-0.0661494
-8.41294	0.652171	-0.0861494
-8.26694	0.613171	-0.0861494
-8.33494	0.750171	-0.0791494
-8.54294	1.13217	-0.256149
-8.73194	1.46117	-0.502149
-8.77094	1.75417	-0.775149
-8.63494	1.63417	-0.986149
-8.65394	1.67917	-1.16715
-8.82594	1.53617	-1.40615
-9.30594	1.45317	-1.56015
-10.0389	1.09517	-1.56215
-10.6569	0.367171	-1.58815
-11.1249	0.103171	-1.65715
-11.2969	-0.0528288	-1.87915
-11.0909	-0.186829	-2.03715
-10.7989	-0.0898288	-2.04015
-10.5139	-0.0198288	-1.99715
-10.4209	0.101171	-1.92115
-10.4589	0.101171	-1.98215
-10.5759	0.147171	-2.28215
-10.4969	0.213171	-2.65315
-10.3019	0.383171	-2.87915
-10.1449	0.534171	-3.01815
-10.2419	0.733171	-3.12615
-10.8109	0.513171	-2.88015
-11.8719	0.0871712	-2.04015
-13.3309	-0.917829	-0.931149
-14.8959	-1.93683	-0.724149
-16.2649	-2.54883	-1.71015
-16.5979	-2.39783	-2.82215
-15.0059	-2.06983	-3.28315
-12.1589	-0.541829	-1.92015
-9.17194	0.658171	1.75585
-7.76994	1.12917	5.36385
-8.55294	1.65817	3.74485
-9.79994	1.73517	0.237851
-10.2939	1.26817	-1.28815
-10.3669	0.847171	-1.81715
-9.93794	0.720171	-1.15915
-9.25794	0.789171	0.676851
-8.54094	0.622171	2.69485
-8.22194	0.741171	3.82185
-8.43194	0.944171	3.16385
-8.89594	0.889171	1.65485
-9.27994	0.567171	0.580851
-9.52194	-0.460829	0.205851
-9.64294	-1.18583	0.601851
-9.76794	-1.33383	1.34285
-9.77994	-1.45083	1.74085
-9.99894	-1.39583	1.82585
-10.4629	-0.443829	1.14385
-10.7889	0.488171	0.0238506
-10.8279	0.534171	-0.958149
-10.3149	0.261171	-1.22415
-9.36494	-0.0418288	-0.755149
-8.34794	-0.306829	-0.273149
-7.87694	-0.503829	0.110851
-7.97594	-0.708829	0.288851
-8.35694	-0.869829	0.183851
-8.73494	-0.979829	-0.0151494
-9.06494	-1.04383	-0.301149
-9.33994	-1.05383	-0.431149
-9.54694	-0.997829	-0.357149
-9.64094	-0.815829	-0.279149
-9.54894	-0.610829	-0.313149
-9.26894	-0.503829	-0.411149
-8.91294	-0.462829	-0.412149
-8.66294	-0.482829	-0.427149
-8.55094	-0.515829	-0.402149
-8.59494	-0.492829	-0.313149
-8.75994	-0.519829	-0.192149
-8.93794	-0.484829	-0.0991494
-9.04694	-0.458829	-0.145149
-9.03594	-0.451829	-0.335149
-8.97494	-0.431829	-0.575149
-8.90694	-0.407829	-0.833149
-8.84894	-0.370829	-0.969149
-8.81494	-0.332829	-1.00915
-8.80794	-0.237829	-0.989149
-8.82094	-0.275829	-0.962149
-8.90794	-0.341829	-0.987149
-9.03894	-0.410829	-1.12515
-9.24394	-0.610829	-1.21015
-9.45294	-0.604829	-1.38015
-9.65794	-0.592829	-1.47215
-9.75994	-0.721829	-1.52515
-9.82694	-0.517829	-1.50115
-9.78994	-0.409829	-1.40015
-9.82694	-0.225829	-1.47915
-9.81794	0.0621712	-1.47215
-9.72194	0.296171	-1.61315
-9.67394	0.318171	-1.81715
-9.73094	0.615171	-2.08815
-9.73894	0.668171	-2.26015
-9.87694	0.496171	-2.35815
-10.0599	0.550171	-2.44615
-10.1289	0.610171	-2.58515
-10.1239	0.429171	-2.65815
-10.1299	0.248171	-2.72315
-10.0829	0.0211712	-2.77415
-9.91694	-0.259829	-2.83615
-9.66294	-0.424829	-2.88415
-9.40594	-0.719829	-2.74715
-9.80194	-0.981829	-2.39115
-12.3479	1.30517	-0.642149
-15.0189	4.02117	0.906851
-17.6009	3.56917	-0.217149
-17.8939	4.02317	-2.33615
-13.6339	2.32917	0.204851
-10.0049	-0.176829	3.48685
-9.18894	-0.212829	4.30385
-10.8379	0.137171	1.62685
-11.8609	-0.0488288	-1.64215
-11.6949	-0.482829	-2.32415
-11.1329	-1.25883	-0.710149
-10.7649	-1.87683	1.28385
-10.4779	-1.70083	2.12885
-10.0459	-1.26083	1.75985
-9.54494	-0.573829	0.794851
-9.21194	0.196171	0.139851
-9.23394	0.535171	0.645851
-9.54294	0.846171	1.32185
-9.81194	0.575171	1.86085
-10.0139	0.320171	1.93085
-10.0799	0.140171	1.67285
-9.84994	0.304171	1.45185
-9.78194	0.459171	1.63685
-9.95894	0.591171	1.76885
-10.1459	0.757171	1.43585
-10.1549	0.482171	0.683851
-9.70894	0.597171	0.224851
-8.96194	0.758171	0.150851
-8.37194	0.776171	0.266851
-8.30494	0.987171	0.564851
-8.54894	1.05017	0.633851
-8.79194	1.36817	0.534851
-8.96394	1.73517	0.393851
-9.11894	2.04317	0.272851
-9.33394	2.32317	0.218851
-9.50394	2.43617	0.155851
-9.57494	2.32917	0.107851
-9.42994	1.88917	0.102851
-9.15694	1.29517	0.0738506
-8.85094	0.765171	-0.0481494
-8.50594	0.336171	-0.171149
-8.21594	0.119171	-0.209149
-8.15094	0.00317117	-0.180149
-8.34794	-0.0128288	-0.167149
-8.62094	0.171171	-0.195149
-8.88594	0.281171	-0.120149
-9.11194	0.314171	0.0328506
-9.25794	0.524171	0.112851
-9.19294	0.727171	0.0818506
-8.97794	0.923171	-0.153149
-8.74794	1.01017	-0.364149
-8.59694	1.07817	-0.440149
-8.62894	1.24217	-0.321149
-8.69994	1.41017	-0.174149
-8.84194	1.50517	-0.0691494
-8.88694	1.46817	-0.158149
-8.95394	1.28817	-0.364149
-9.08394	1.00917	-0.412149
-9.35094	0.941171	-0.925149
-9.68094	0.752171	-1.61315
-10.0639	0.374171	-2.00015
-10.3929	0.248171	-2.13415
-10.6689	0.291171	-2.05315
-10.8899	0.346171	-1.89115
-10.9819	0.428171	-1.68015
-11.0179	0.529171	-1.42115
-10.9399	0.360171	-1.31315
-10.7909	0.255171	-1.44615
-10.5509	0.164171	-1.78715
-10.2899	0.144171	-2.14815
-10.0359	0.211171	-2.30415
-9.83594	0.331171	-2.36115
-9.78594	0.455171	-2.51515
-10.2279	0.422171	-2.43415
-11.2889	-0.161829	-1.84115
-12.4939	-1.54983	-0.173149
-14.1179	-2.32383	0.0848506
-15.8219	-3.28683	-1.28215
-16.8409	-4.00783	-2.90115
-16.1109	-2.76883	-3.83815
-13.6119	-0.374829	-1.01215
-10.6949	1.26517	3.19585
-9.54594	0.617171	1.13585
-9.45594	-0.493829	1.58385
-9.68194	-0.745829	1.42985
-9.43194	-0.446829	1.56785
-8.81894	-0.153829	2.08885
-8.43794	-0.125829	2.39785
-8.72094	-0.306829	2.15185
-9.47494	-0.454829	1.60185
-10.1439	-0.962829	1.57385
-10.4259	-1.80583	2.20685
-10.3959	-2.31083	2.81885
-10.1949	-2.33683	2.90285
-10.2129	-1.91083	2.51185
-10.3509	-1.08683	1.63185
-10.2669	-0.462829	0.821851
-9.91394	-0.410829	0.436851
-9.45694	-0.694829	0.567851
-8.92394	-1.07183	0.693851
-8.51794	-1.37083	0.709851
-8.21194	-1.55883	0.734851
-8.00594	-1.72283	0.795851
-7.94694	-1.82583	0.829851
-8.02294	-1.89483	0.751851
-8.30394	-1.96283	0.734851
-8.61894	-1.98283	0.776851
-8.88294	-1.98083	0.821851
-9.02294	-1.86783	0.758851
-8.93894	-1.70783	0.494851
-8.76994	-1.61583	0.275851
-8.54294	-1.46683	0.145851
-8.34594	-1.31183	0.185851
-8.25694	-1.14783	0.270851
-8.30494	-1.04283	0.346851
-8.50294	-1.01083	0.373851
-8.76694	-1.07883	0.333851
-8.98494	-1.26783	0.243851
-9.07994	-1.43183	0.103851
-9.01894	-1.52283	-0.0581494
-8.77594	-1.50383	-0.198149
-8.50694	-1.44483	-0.223149
-8.35794	-1.37483	-0.154149
-8.36994	-1.36583	-0.101149
-8.55394	-1.38083	-0.145149
-8.87594	-1.50683	-0.266149
-9.20694	-1.60183	-0.452149
-9.51694	-1.66383	-0.679149
-9.80994	-1.65483	-0.688149
-10.0449	-1.69683	-0.518149
-10.2049	-1.55183	-0.364149
-10.0979	-1.38583	-0.366149
-9.91894	-1.34583	-0.509149
-9.69594	-1.19883	-0.757149
-9.59994	-1.24383	-0.751149
-9.70094	-1.18283	-0.654149
-9.64094	-1.08683	-0.688149
-9.51794	-1.12483	-0.735149
-9.50394	-1.17683	-0.930149
-9.53994	-1.33983	-1.25715
-9.62094	-1.64083	-1.47315
-9.93494	-2.08983	-1.16915
-11.7059	-1.82583	1.34385
-14.8409	-0.171829	4.48485
-18.0249	0.843171	3.45585
-20.5309	2.51917	0.325851
-18.9279	2.18317	-1.42115
-13.1339	0.00117117	0.230851
-10.2869	-0.728829	3.84585
-9.89094	-1.77283	4.13285
-9.25394	-1.89283	0.533851
-8.31194	-1.84983	-1.52315
-8.46394	-2.56783	-0.493149
-9.60878	-3.06734	0.642101
-10.2258	-3.23834	0.912101
-10.1818	-3.03534	0.971101
-9.77978	-2.45034	0.870101
-9.27178	-1.22734	0.716101
-9.02378	-0.0753416	0.975101
-9.12078	0.732658	1.6991
-9.27578	1.18466	2.2941
-9.36178	1.13266	2.7271
-9.61978	0.931658	2.6571
-9.71878	0.324658	2.4801
-9.91278	-0.234342	2.4891
-9.78878	-0.595342	2.3271
-9.51978	-1.19734	1.9581
-9.31878	-1.70234	1.4641
-9.15378	-1.92034	1.1711
-8.95778	-1.85734	1.0231
-8.72078	-1.47134	0.788101
-8.64978	-0.913342	0.745101
-8.66378	-0.288342	0.892101
-8.67378	0.309658	1.0281
-8.73378	0.839658	1.0731
-8.80678	1.29166	0.867101
-8.95878	1.68066	0.526101
-9.17078	1.87966	0.309101
-9.48578	1.84266	0.418101
-9.78378	1.59366	0.658101
-9.88978	1.09066	0.828101
-9.80978	0.512658	0.785101
-9.59178	0.0636584	0.518101
-9.35578	-0.168342	0.275101
-9.17178	-0.314342	0.307101
-9.12578	-0.362342	0.537101
-9.11978	-0.453342	0.660101
-9.09278	-0.487342	0.582101
-9.08778	-0.510342	0.571101
-9.05978	-0.526342	0.568101
-8.99778	-0.547342	0.484101
-8.80178	-0.335342	0.405101
-8.60378	-0.234342	0.297101
-8.49578	-0.114342	0.143101
-8.52078	0.0086584	0.051101
-8.66778	0.225658	-0.141899
-8.89978	0.437658	-0.235899
-9.20578	0.535658	-0.392899
-9.55778	0.672658	-0.617899
-9.73078	0.562658	-0.805899
-9.88178	0.328658	-0.915899
-10.1088	0.0226584	-0.928899
-10.3558	-0.299342	-0.948899
-10.6128	-0.526342	-0.963899
-10.7928	-0.636342	-0.938899
-10.8678	-0.655342	-0.878899
-10.8738	-0.599342	-0.728899
-10.7128	-0.561342	-0.638899
-10.5238	-0.586342	-0.643899
-10.3538	-0.709342	-0.793899
-10.1448	-0.854342	-1.1449
-9.88678	-0.905342	-1.6439
-9.80578	-0.852342	-2.0669
-9.78678	-0.794342	-2.2859
-10.3138	-0.958342	-1.5679
-10.9658	-1.41534	0.482101
-11.3478	-3.14334	2.8591
-13.4448	-6.15434	1.9761
-17.3818	-8.44534	-2.5979
-20.2378	-6.95134	-3.5259
-16.4918	-3.43634	0.823101
-11.3808	-0.960342	5.1931
-9.37478	1.36566	4.0231
-8.87878	3.60966	-0.407899
-9.14778	4.24566	-1.1999
-8.96778	2.99166	0.854101
-8.37178	1.05066	2.0071
-8.13078	-0.394342	1.4811
-8.45978	-0.973342	0.571101
-9.16978	-1.21034	0.363101
-9.46178	-1.55534	1.5021
-9.01678	-1.75134	3.2251
-8.70878	-1.69034	3.7081
-8.93278	-1.89034	2.9181
-9.58578	-2.36634	2.1561
-9.99378	-2.73534	2.1611
-9.95378	-2.79134	2.5411
-9.57478	-2.49134	2.6191
-9.49078	-2.04634	1.9251
-10.0578	-1.23534	0.922101
-10.7468	-0.447342	0.278101
-10.8078	-0.177342	-0.077899
-10.2208	-0.215342	-0.213899
-9.40778	-0.520342	-0.160899
-8.71178	-1.01634	-0.021899
-8.26478	-1.53934	0.206101
-8.07678	-1.93634	0.376101
-8.12478	-2.18234	0.540101
-8.41178	-2.30434	0.610101
-8.84378	-2.30434	0.549101
-9.28678	-2.29034	0.381101
-9.60178	-2.20834	0.151101
-9.74578	-2.11634	0.041101
-9.67878	-2.01934	-0.025899
-9.43178	-1.85634	-0.039899
-9.00978	-1.67434	-0.005899
-8.60178	-1.46334	0.067101
-8.35478	-1.29134	0.117101
-8.27678	-1.21134	0.172101
-8.34678	-1.23934	0.307101
-8.48678	-1.32134	0.479101
-8.58378	-1.37134	0.506101
-8.60978	-1.42534	0.461101
-8.57978	-1.45534	0.318101
-8.49578	-1.45434	0.204101
-8.39078	-1.45634	0.231101
-8.33878	-1.48634	0.376101
-8.37578	-1.57834	0.521101
-8.54878	-1.66634	0.522101
-8.72778	-1.69934	0.305101
-8.90678	-1.75334	-0.014899
-9.10078	-1.79934	-0.253899
-9.24978	-1.72534	-0.419899
-9.33678	-1.69434	-0.497899
-9.33078	-1.64434	-0.497899
-9.32678	-1.60134	-0.578899
-9.31578	-1.42034	-0.665899
-9.30078	-1.22634	-0.708899
-9.35378	-1.03734	-0.757899
-9.47678	-0.897342	-0.740899
-9.61578	-0.865342	-0.659899
-9.72678	-0.879342	-0.623899
-9.76878	-0.942342	-0.728899
-9.76078	-1.00534	-0.925899
-9.71778	-1.10634	-1.1849
-9.75878	-1.27034	-1.3929
-9.84478	-1.57634	-1.5539
-9.95578	-1.98434	-1.7679
-10.2628	-2.55934	-1.5659
-12.0408	-2.36734	0.613101
-14.8518	-1.06534	3.7711
-17.3608	0.349658	2.8031
-19.2268	1.22266	-0.355899
-17.9208	1.25166	-1.9889
-13.2788	0.250658	-0.706899
-10.6608	-0.337342	2.6361
-10.8908	-1.43734	4.0191
-10.7658	-1.81334	0.721101
-9.84278	-1.41334	-2.3949
-9.65278	-2.06134	-1.2959
-10.4658	-2.83434	1.0431
-11.1528	-3.11134	1.8691
-10.9768	-3.15434	1.5151
-10.2518	-2.89834	1.1831
-9.58678	-1.86934	0.959101
-9.35778	-0.361342	0.855101
-9.38978	0.643658	1.6301
-9.13078	1.18666	2.5541
-8.71978	1.34566	3.1581
-8.80878	0.814658	3.0821
-9.06078	0.377658	2.5791
-9.33578	-0.247342	2.5881
-9.54878	-0.950342	2.7031
-9.58378	-1.24234	2.4541
-9.50978	-1.60234	1.8751
-9.51178	-1.74934	1.4441
-9.33478	-1.70034	1.0721
-8.88678	-1.44634	0.783101
-8.48878	-1.04934	0.613101
-8.51678	-0.551342	0.617101
-8.70078	0.0146584	0.737101
-8.79678	0.487658	0.925101
-8.93878	1.02166	1.0591
-9.08578	1.56466	0.971101
-9.20978	1.94066	0.714101
-9.33278	2.09866	0.575101
-9.41578	1.99766	0.781101
-9.37578	1.63766	1.0361
-9.18678	1.03866	1.1351
-8.95278	0.324658	1.0731
-8.81478	-0.261342	0.883101
-8.73278	-0.704342	0.684101
-8.75678	-0.918342	0.523101
-8.87178	-0.964342	0.476101
-8.94878	-0.985342	0.447101
-8.90078	-0.968342	0.456101
-8.80978	-0.974342	0.463101
-8.67378	-0.815342	0.375101
-8.40178	-0.795342	0.351101
-8.31978	-0.500342	0.467101
-8.35478	-0.302342	0.603101
-8.47178	-0.101342	0.476101
-8.54378	0.298658	0.103101
-8.66678	0.354658	-0.193899
-8.90278	0.623658	-0.407899
-9.27978	1.01466	-0.549899
-9.64378	1.06566	-0.700899
-9.91678	0.802658	-0.689899
-10.0698	0.418658	-0.570899
-10.2068	-0.0753416	-0.400899
-10.3488	-0.600342	-0.565899
-10.5808	-0.992342	-0.835899
-10.7648	-1.28634	-1.0479
-10.8308	-1.44634	-1.0709
-10.7118	-1.47334	-0.929899
-10.3958	-1.49434	-0.801899
-10.1348	-1.36734	-0.744899
-9.92178	-1.30034	-0.851899
-9.88678	-1.22534	-1.1499
-9.97878	-1.12634	-1.4719
-10.1488	-1.01934	-1.7529
-10.4058	-0.958342	-1.9589
-10.6748	-0.938342	-2.0149
-11.2078	-1.24734	-1.1819
-11.6028	-1.94034	0.984101
-12.6108	-4.00534	2.1441
-14.9468	-5.90034	-0.562899
-17.7048	-7.00934	-3.0309
-17.5738	-5.26934	-1.6659
-12.8968	-3.00234	2.1171
-9.27778	-1.32734	3.8701
-8.38978	0.324658	1.7841
-9.09878	1.53166	-0.119899
-9.82178	2.00466	0.123101
-10.2348	1.93566	1.7901
-10.0238	1.47366	2.5441
-9.86278	0.816658	1.3151
-10.2008	0.679658	-0.206899
-10.3868	0.972658	0.035101
-9.86678	0.924658	1.9811
-8.66078	0.345658	3.5071
-7.71378	-0.421342	3.3931
-7.56478	-1.31434	2.5061
-8.10678	-1.80734	2.1691
-8.63978	-2.31134	2.3321
-9.32678	-2.53634	2.6241
-9.84178	-2.69334	2.6951
-10.1688	-2.45234	2.4271
-10.2628	-1.78034	1.7241
-10.1878	-1.04034	0.967101
-10.2658	-0.426342	0.635101
-10.3448	-0.0283416	0.452101
-10.0058	0.0996584	0.185101
-9.40278	-0.203342	-0.104899
-8.79678	-0.661342	-0.140899
-8.52078	-1.11834	0.108101
-8.52378	-1.52634	0.311101
-8.57378	-1.82634	0.262101
-8.75378	-1.91934	0.292101
-9.13978	-1.93334	0.361101
-9.64678	-1.90434	0.270101
-10.1098	-1.91334	0.104101
-10.4368	-1.96534	-0.106899
-10.4858	-2.00434	-0.246899
-10.2088	-1.99534	-0.280899
-9.73578	-1.88934	-0.213899
-9.16878	-1.70134	-0.114899
-8.67478	-1.44934	-0.021899
-8.37478	-1.20734	0.098101
-8.32278	-1.05634	0.271101
-8.42178	-0.971342	0.309101
-8.54778	-1.04834	0.201101
-8.58678	-1.16534	0.045101
-8.53378	-1.33534	-0.048899
-8.45378	-1.47934	-0.108899
-8.35978	-1.68034	-0.151899
-8.26078	-1.80434	-0.059899
-8.26178	-1.88834	0.190101
-8.35778	-2.00034	0.332101
-8.52678	-2.09434	0.359101
-8.68378	-2.20034	0.194101
-8.85678	-2.19534	-0.072899
-9.00478	-2.14334	-0.161899
-9.10978	-2.00134	-0.224899
-9.17678	-1.76734	-0.379899
-9.14578	-1.55234	-0.665899
-9.17078	-1.37234	-0.898899
-9.25878	-1.28934	-1.1139
-9.34878	-1.34034	-1.2389
-9.59478	-1.46334	-1.2229
-9.85978	-1.45934	-1.2679
-10.0148	-1.34134	-1.4329
-10.0708	-1.19534	-1.5769
-10.0258	-1.04634	-1.6929
-9.98878	-1.05334	-1.8159
-9.91078	-1.26234	-1.9969
-9.81978	-1.53334	-2.1979
-9.89578	-1.91734	-2.3409
-10.0898	-2.16934	-2.3919
-10.4028	-2.29634	-2.1879
-11.2108	-2.80734	-0.890899
-14.0118	-1.73234	3.5081
-16.7538	0.691658	4.3531
-18.1338	2.32866	-0.595899
-17.4838	2.53866	-4.5339
-12.8748	0.355658	-4.4449
-10.3608	-0.0463416	2.8101
-11.3808	-0.728342	7.2951
-11.3938	-1.00634	3.4811
-9.99578	-0.400342	-1.0629
-8.74578	-0.983342	-1.2259
-9.14378	-2.02634	0.985101
-10.3748	-2.59434	2.0301
-10.6878	-2.81834	1.8311
-10.2518	-2.51034	1.7441
-9.88578	-1.37234	1.6651
-9.69978	-0.0493416	1.6931
-9.60478	0.573658	2.0391
-9.42378	0.908658	2.2111
-9.29678	0.890658	2.5701
-9.25578	0.610658	2.6341
-9.54178	0.0386584	2.4531
-10.1608	-0.644342	2.2241
-10.4538	-1.21034	2.1081
-10.3888	-1.57534	1.8041
-9.85578	-1.79134	1.4071
-9.25478	-1.71034	1.2631
-8.93578	-1.35134	1.1521
-8.86078	-0.808342	0.845101
-8.86978	-0.224342	0.628101
-8.82578	0.334658	0.798101
-8.79178	0.926658	1.0711
-8.85078	1.44366	1.0831
-8.98178	1.87166	0.788101
-9.11778	2.15466	0.560101
-9.26678	2.22966	0.506101
-9.44078	2.01466	0.622101
-9.60578	1.65966	0.678101
-9.59978	1.03466	0.712101
-9.29878	0.345658	0.590101
-8.86078	-0.176342	0.433101
-8.39478	-0.668342	0.463101
-8.17878	-0.995342	0.565101
-8.30578	-1.14734	0.700101
-8.63478	-1.27634	0.709101
-8.97178	-1.34534	0.613101
-9.03778	-1.21734	0.398101
-9.08678	-0.997342	0.481101
-9.06178	-0.590342	0.416101
-8.86178	-0.135342	0.313101
-8.54378	0.279658	0.404101
-8.22078	0.580658	0.571101
-8.14878	0.737658	0.605101
-8.35878	0.832658	0.509101
-8.59178	0.776658	0.303101
-8.93278	0.650658	0.066101
-9.26678	0.355658	-0.187899
-9.64678	-0.0273416	-0.404899
-9.98378	-0.441342	-0.577899
-10.2828	-0.889342	-0.540899
-10.4718	-1.14434	-0.468899
-10.5588	-1.25134	-0.383899
-10.5598	-1.19034	-0.381899
-10.6068	-1.07434	-0.376899
-10.6478	-0.951342	-0.502899
-10.6448	-0.840342	-0.735899
-10.5058	-0.854342	-1.0809
-10.1798	-0.815342	-1.4489
-9.68078	-0.698342	-1.7869
-9.28878	-0.541342	-2.0319
-9.10478	-0.361342	-2.2359
-9.42278	-0.372342	-1.9779
-10.2978	-0.788342	-1.1579
-11.1488	-2.08334	1.1361
-12.7858	-5.04934	2.5541
-15.9698	-8.32134	-0.960899
-19.3788	-7.96734	-3.5259
-18.1488	-4.08834	-0.374899
-13.0888	-0.816342	3.9771
-10.7288	1.52566	4.1471
-10.1578	2.55566	0.264101
-10.0528	2.11166	-0.963899
-9.75878	0.434658	1.0871
-9.60678	-1.17134	2.0411
-9.97678	-1.32734	1.4801
-10.1408	-0.397342	1.4341
-9.75778	0.467658	2.1251
-9.06678	0.737658	2.7111
-8.39378	0.384658	2.5041
-8.19578	-0.643342	2.0781
-8.68278	-1.58634	2.1031
-8.94378	-2.28334	2.2431
-9.07378	-2.84134	2.3021
-9.48778	-2.99334	2.4181
-9.99878	-2.57334	2.6231
-10.6788	-2.03734	2.2521
-11.5198	-1.14934	1.5181
-11.9098	-0.457342	0.714101
-11.4478	-0.237342	0.157101
-10.4998	-0.277342	0.208101
-9.34378	-0.560342	0.525101
-8.33078	-0.948342	0.655101
-7.74978	-1.38434	0.696101
-7.63978	-1.86234	0.851101
-7.74678	-2.15234	0.770101
-8.04678	-2.26734	0.638101
-8.44678	-2.28134	0.480101
-8.89078	-2.17034	0.366101
-9.31578	-2.04134	0.348101
-9.58178	-1.88734	0.283101
-9.57278	-1.72234	0.150101
-9.32778	-1.54534	0.073101
-8.91878	-1.42934	0.128101
-8.54078	-1.31534	0.278101
-8.34578	-1.17134	0.459101
-8.30178	-1.07734	0.588101
-8.32978	-1.03134	0.604101
-8.33178	-1.06134	0.512101
-8.32078	-1.17834	0.318101
-8.28678	-1.32234	0.076101
-8.21778	-1.53334	-0.051899
-8.07978	-1.76834	0.043101
-7.95378	-1.99534	0.266101
-7.91178	-2.18534	0.372101
-7.92878	-2.37134	0.323101
-8.07178	-2.41334	0.169101
-8.36078	-2.38234	-0.023899
-8.69978	-2.34034	-0.300899
-9.05578	-2.24134	-0.575899
-9.32978	-2.11034	-0.781899
-9.53078	-2.05034	-0.683899
-9.64978	-2.01034	-0.519899
-9.60178	-1.99334	-0.456899
-9.41178	-1.94834	-0.486899
-9.17378	-1.82334	-0.495899
-9.04478	-1.64034	-0.363899
-9.03678	-1.42734	-0.251899
-9.06178	-1.27034	-0.312899
-9.11278	-1.18834	-0.359899
-9.17578	-1.21234	-0.379899
-9.37278	-1.27434	-0.482899
-9.56878	-1.37134	-0.806899
-9.87178	-1.34634	-1.2229
-10.0728	-1.34434	-1.5829
-10.2168	-1.45534	-1.6299
-10.6418	-1.62834	-0.718899
-12.4158	-1.23034	1.7491
-15.3088	0.402658	2.8761
-17.9538	2.10466	1.5831
-19.6498	3.12666	-0.544899
-17.4838	1.93666	-1.2649
-13.5228	-0.171342	0.677101
-12.6938	-1.50234	4.0261
-12.9418	-2.78134	3.3201
-11.9698	-1.66834	-0.102899
-10.5038	-1.29234	-1.4089
-9.64078	-3.13834	-0.133899
-9.73878	-4.16934	1.0811
-10.6368	-4.11934	0.779101
-11.1188	-3.62934	0.211101
-10.7938	-2.96234	0.490101
-10.1638	-1.24734	0.695101
-9.37878	0.685658	0.635101
-8.76578	1.56066	1.1891
-8.65378	1.80166	1.9441
-8.31778	1.95366	2.0831
-7.96378	1.95566	2.4941
-7.81578	1.80266	2.5351
-8.02778	1.38666	2.4121
-8.64378	1.01466	2.3701
-9.33378	0.529658	2.4181
-9.95978	-0.115342	2.3621
-10.2018	-0.754342	1.8531
-10.1918	-1.21834	1.2491
-9.91178	-1.39934	0.926101
-9.53778	-1.23934	0.819101
-9.14678	-0.794342	0.803101
-8.89178	-0.253342	0.872101
-8.87978	0.314658	0.917101
-9.08178	0.736658	1.0771
-9.35378	1.10966	1.1491
-9.51978	1.44066	1.1491
-9.56278	1.68166	1.0971
-9.52578	1.77566	0.999101
-9.45478	1.64366	1.0751
-9.39278	1.26166	1.2111
-9.36578	0.734658	1.2141
-9.39078	0.161658	1.0801
-9.36778	-0.350342	0.812101
-9.25478	-0.700342	0.602101
-9.14078	-0.744342	0.497101
-9.06078	-0.617342	0.579101
-9.06778	-0.481342	0.892101
-8.97778	-0.292342	1.0871
-8.81078	-0.0873416	1.2261
-8.70878	0.0786584	1.2391
-8.68278	0.173658	0.952101
-8.60878	0.274658	0.608101
-8.58078	0.373658	0.395101
-8.63578	0.510658	0.305101
-8.76878	0.607658	0.252101
-9.06778	0.657658	0.213101
-9.38878	0.631658	0.163101
-9.72178	0.545658	0.134101
-9.97378	0.406658	0.111101
-10.0758	0.245658	0.065101
-10.0598	0.0666584	0.004101
-10.0018	-0.101342	-0.014899
-9.95478	-0.263342	0.136101
-9.90078	-0.388342	0.268101
-9.80778	-0.501342	0.346101
-9.79878	-0.644342	0.389101
-9.91678	-0.805342	0.405101
-10.0778	-0.956342	0.444101
-10.3278	-1.05834	0.312101
-10.6138	-1.10834	0.073101
-10.7658	-1.13134	-0.059899
-10.6868	-1.08034	-0.099899
-10.4588	-0.961342	-0.158899
-10.2298	-0.840342	-0.247899
-9.97478	-0.692342	-0.357899
-9.72378	-0.484342	-0.543899
-9.54678	-0.321342	-0.550899
-9.43278	-0.203342	-0.594899
-9.41078	-0.192342	-0.541899
-9.48778	-0.322342	-0.371899
-9.71878	-0.640342	-0.133899
-10.0678	-1.29834	0.306101
-10.6328	-2.10534	0.565101
-11.5608	-3.01134	0.568101
-12.5718	-3.98634	0.341101
-13.7438	-4.41234	0.324101
-13.9148	-3.26634	0.706101
-12.5498	-1.40034	1.5271
-11.4908	0.207658	1.3061
-12.2798	0.259658	1.0431
-11.3408	-0.0283416	-0.938899
-10.8008	-0.438342	0.282101
-10.4818	0.158658	1.7111
-9.77078	1.17166	3.2271
-8.77378	1.70466	3.5551
-8.05978	1.56066	2.8141
-8.05278	0.945658	2.4731
-8.69178	0.253658	2.8991
-9.27378	-0.253342	3.0451
-9.18478	-0.589342	2.5931
-8.90778	-0.679342	2.4161
-8.83478	-1.19734	2.5331
-9.03378	-1.68734	2.8731
-9.42578	-1.90834	3.0951
-9.79878	-1.68934	2.7631
-10.1568	-1.29634	1.9451
-10.3718	-0.916342	1.1351
-10.2608	-0.602342	0.551101
-9.86578	-0.536342	0.481101
-9.33178	-0.714342	0.631101
-8.73678	-0.876342	0.729101
-8.27178	-1.06834	0.761101
-8.07678	-1.25534	0.884101
-8.19378	-1.46634	1.1011
-8.50378	-1.67434	1.2351
-8.86878	-1.84034	1.2331
-9.20878	-1.90734	1.1421
-9.45278	-1.87634	1.0251
-9.54478	-1.78934	0.896101
-9.48178	-1.69434	0.780101
-9.29678	-1.63634	0.728101
-9.14578	-1.57834	0.678101
-9.00878	-1.49634	0.569101
-8.88578	-1.37334	0.504101
-8.84178	-1.25634	0.509101
-8.98178	-1.12934	0.542101
-9.21678	-1.09634	0.486101
-9.36278	-1.17534	0.348101
-9.34378	-1.24334	0.232101
-9.17278	-1.30734	0.130101
-8.94178	-1.37934	0.092101
-8.74178	-1.40534	0.148101
-8.61178	-1.42334	0.269101
-8.59478	-1.46834	0.312101
-8.66578	-1.47434	0.242101
-8.73678	-1.58634	0.086101
-8.79478	-1.62634	-0.146899
-8.88578	-1.72834	-0.280899
-8.98378	-1.74734	-0.410899
-9.06678	-1.81634	-0.410899
-9.23078	-1.94734	-0.330899
-9.48378	-1.90734	-0.238899
-9.77178	-1.62834	-0.427899
-9.87178	-1.29134	-0.747899
-9.94978	-0.979342	-1.0129
-10.0098	-0.734342	-1.1849
-9.97878	-0.544342	-1.3439
-9.95578	-0.440342	-1.3819
-9.89678	-0.439342	-1.3729
-9.78378	-0.516342	-1.4539
-9.75478	-0.606342	-1.5409
-9.94278	-0.685342	-1.4109
-10.7138	-0.613342	-0.564899
-12.5998	-0.0213416	1.5271
-15.2878	0.970658	3.0051
-17.2578	0.741658	2.0241
-17.2818	0.274658	0.467101
-14.9188	0.369658	0.337101
-11.5978	-0.341342	0.925101
-9.97078	-1.16934	1.6471
-10.2728	-2.03434	1.8901
-10.6708	-2.84434	1.2171
-10.6108	-3.12334	-0.151899
-10.2668	-3.35434	-0.965899
-10.2758	-3.51934	-0.486899
-10.5808	-3.32534	0.477101
-10.4818	-2.86134	1.1361
-9.84278	-2.18034	1.4311
-9.28978	-1.68234	1.5491
-9.30978	-0.874342	2.0431
-9.06878	0.140658	2.1651
-8.71978	0.914658	2.7791
-8.77478	1.22566	3.5331
-8.92978	1.26866	2.9041
-9.40578	0.783658	2.7241
-9.55678	0.274658	2.5841
-9.65378	-0.206342	2.6711
-9.63578	-0.917342	2.6611
-9.64778	-1.45534	2.2311
-9.85778	-1.78434	1.5251
-9.89478	-1.86434	0.883101
-9.60278	-1.66534	0.601101
-9.23178	-1.28034	0.658101
-9.09278	-0.745342	0.750101
-9.13978	-0.222342	0.707101
-9.33278	0.190658	0.745101
-9.59878	0.527658	0.735101
-9.75078	0.808658	0.583101
-9.76678	1.07566	0.344101
-9.64578	1.24466	0.199101
-9.46078	1.29566	0.272101
-9.25678	1.15166	0.507101
-9.07778	0.774658	0.795101
-8.98578	0.259658	0.916101
-8.96978	-0.211342	0.764101
-9.01078	-0.473342	0.559101
-9.05178	-0.477342	0.445101
-9.02778	-0.380342	0.505101
-8.93678	-0.256342	0.575101
-8.79778	-0.137342	0.626101
-8.63378	-0.0103416	0.770101
-8.38178	0.127658	0.903101
-8.10378	0.325658	1.0981
-7.99978	0.524658	1.2271
-8.03478	0.823658	1.1571
-8.17378	1.19166	1.0371
-8.37778	1.45466	0.746101
-8.60678	1.57666	0.404101
-8.83778	1.36966	0.052101
-9.24578	1.09366	-0.282899
-9.60078	0.790658	-0.463899
-9.94578	0.354658	-0.586899
-10.3068	-0.0503416	-0.694899
-10.5508	-0.472342	-0.777899
-10.6748	-0.787342	-0.703899
-10.6808	-1.02734	-0.546899
-10.6348	-1.06934	-0.379899
-10.5298	-1.07534	-0.278899
-10.3298	-1.08834	-0.193899
-10.0118	-1.10434	-0.005899
-9.72478	-1.13834	0.092101
-9.53978	-1.09334	-0.133899
-9.53478	-0.959342	-0.506899
-9.62978	-0.806342	-0.918899
-9.69178	-0.603342	-1.2929
-9.79978	-0.404342	-1.6199
-9.81578	-0.338342	-1.9039
-10.4288	-0.687342	-1.1019
-11.3668	-1.47534	1.6121
-12.5358	-3.82934	1.4461
-14.9598	-5.39034	-0.723899
-17.6788	-6.67334	-2.4209
-17.3408	-6.06134	-0.303899
-12.3898	-3.91534	3.5091
-9.58278	-1.91034	4.2181
-9.29878	0.0696584	1.7331
-9.90778	1.69666	0.097101
-10.6768	2.01166	0.676101
-11.4118	1.54266	1.3221
-11.5508	0.967658	1.0851
-11.2898	0.434658	0.488101
-10.8418	0.850658	0.566101
-10.3978	1.06266	1.8341
-9.60378	0.761658	2.9811
-8.58178	-0.0693416	2.9011
-8.36778	-0.925342	2.2221
-8.75378	-1.53734	1.9801
-9.12378	-1.97534	2.3051
-9.37978	-2.05534	2.5651
-9.51678	-2.13734	2.7261
-9.63378	-2.09934	2.7691
-9.47078	-2.07034	2.4601
-9.32278	-1.90634	2.0921
-9.29878	-1.26334	1.8241
-9.52078	-0.748342	1.4321
-9.72678	-0.287342	0.995101
-9.45878	-0.0173416	0.633101
-8.86278	-0.0993416	0.641101
-8.37178	-0.408342	0.816101
-8.27178	-0.833342	0.944101
-8.39578	-1.28834	0.922101
-8.54778	-1.64634	0.869101
-8.73178	-1.93334	0.876101
-8.98278	-2.14634	0.860101
-9.27178	-2.20734	0.794101
-9.48378	-2.20234	0.744101
-9.63578	-2.14934	0.689101
-9.66078	-2.04734	0.677101
-9.40878	-1.89534	0.663101
-9.03678	-1.69734	0.757101
-8.73178	-1.47834	0.812101
-8.53678	-1.29734	0.878101
-8.44478	-1.20834	0.958101
-8.45478	-1.14734	1.0181
-8.52678	-1.09934	0.973101
-8.57178	-1.11634	0.848101
-8.59378	-1.15234	0.810101
-8.59678	-1.21734	0.765101
-8.58478	-1.30334	0.613101
-8.57378	-1.37134	0.448101
-8.58678	-1.44534	0.294101
-8.64478	-1.49634	0.175101
-8.76178	-1.60434	0.106101
-8.92778	-1.68734	0.081101
-9.12378	-1.76334	0.001101
-9.32078	-1.85734	-0.116899
-9.46278	-1.94134	-0.210899
-9.53478	-1.81534	-0.369899
-9.43478	-1.68534	-0.394899
-9.26478	-1.65234	-0.209899
-9.06778	-1.50434	0.114101
-9.03378	-1.47334	0.318101
-9.09778	-1.29334	0.360101
-9.14178	-1.11534	0.141101
-9.23778	-0.919342	-0.183899
-9.34278	-0.730342	-0.489899
-9.45278	-0.628342	-0.697899
-9.63278	-0.620342	-0.858899
-9.82678	-0.667342	-0.965899
-10.0418	-0.729342	-1.0039
-10.2228	-0.948342	-1.0999
-10.2978	-1.39534	-1.0839
-10.3558	-1.68434	-1.0379
-10.3548	-1.93334	-1.2219
-10.2548	-2.10634	-1.5339
-10.1928	-2.12734	-1.5999
-10.4068	-2.24234	-1.0209
-12.7018	-0.844342	2.3951
-15.7508	1.47666	4.5081
-16.4558	1.17366	0.860101
-16.9118	1.75066	-0.703899
-15.2438	2.85466	0.981101
-11.2518	1.47166	2.2391
-10.9588	0.675658	3.7891
-12.3128	-0.535342	3.0421
-11.4688	-1.15834	-0.372899
-9.80078	-1.17934	-1.1649
-9.46878	-1.83934	0.205101
-10.1918	-2.77734	1.0331
-10.6808	-3.34634	0.792101
-10.6808	-3.33934	0.683101
-10.3688	-2.80634	1.1051
-9.82978	-1.86434	1.0501
-9.46978	-0.631342	1.3091
-9.02778	0.0956584	2.7401
-8.41278	0.449658	3.7371
-8.24578	0.225658	3.8181
-8.40878	-0.267342	3.3151
-8.60078	-0.612342	2.6171
-9.06278	-0.714342	2.8721
-9.58278	-0.554342	2.9761
-9.87178	-0.375342	2.7361
-9.90278	-0.435342	2.4681
-9.85178	-0.745342	1.6181
-9.47578	-0.991342	1.0701
-9.16478	-0.966342	1.0011
-8.95578	-0.802342	0.969101
-8.84578	-0.564342	0.971101
-9.00578	-0.217342	1.0821
-9.35778	0.174658	1.2301
-9.62378	0.502658	1.2651
-9.69278	0.852658	1.2141
-9.58278	1.19466	1.0121
-9.41078	1.39366	0.808101
-9.31778	1.42666	0.786101
-9.25678	1.19266	0.845101
-9.19878	0.822658	0.867101
-9.06778	0.244658	0.822101
-8.90178	-0.336342	0.778101
-8.83478	-0.806342	0.756101
-8.85178	-1.06634	0.687101
-8.90078	-1.11334	0.696101
-8.92778	-1.01134	0.754101
-8.85678	-0.860342	0.707101
-8.69178	-0.695342	0.595101
-8.51378	-0.562342	0.609101
-8.45578	-0.241342	0.512101
-8.48778	0.197658	0.446101
-8.47578	0.589658	0.534101
-8.49578	0.884658	0.621101
-8.56978	1.10266	0.784101
-8.63578	1.25266	0.784101
-8.71078	1.26966	0.623101
-8.82378	1.19266	0.233101
-8.92578	1.08766	0
-9.07878	0.852658	-0.018899
-9.24478	0.590658	-0.004899
-9.53778	0.280658	-0.037899
-9.93878	-0.0933416	-0.151899
-10.2188	-0.620342	-0.385899
-10.3878	-1.09534	-0.678899
-10.5488	-1.41434	-0.817899
-10.6708	-1.49834	-0.781899
-10.6538	-1.39934	-0.691899
-10.4898	-1.16434	-0.631899
-10.3368	-0.910342	-0.520899
-10.2058	-0.743342	-0.537899
-10.0708	-0.611342	-0.676899
-10.0088	-0.535342	-0.797899
-10.0718	-0.434342	-0.960899
-10.1648	-0.417342	-1.2299
-10.3658	-0.382342	-1.4129
-10.6318	-0.659342	-1.1919
-11.4668	-1.43434	-0.085899
-11.7168	-2.89034	0.312101
-12.9828	-4.27634	0.416101
-15.0778	-4.65434	-1.1179
-16.6978	-5.02234	-2.0409
-14.9088	-3.68634	-0.008899
-11.5858	-2.30334	2.3741
-10.5438	-1.07434	1.6591
-10.8778	-0.174342	0.029101
-11.4388	0.0956584	-0.211899
-11.5908	-0.0793416	0.399101
-11.4348	-0.145342	0.757101
-11.3338	0.0676584	0.897101
-11.2798	0.642658	0.488101
-10.8438	1.38966	0.134101
-9.98478	1.70266	0.288101
-9.14178	1.51466	0.735101
-8.77778	0.865658	1.0981
-8.82178	-0.0753416	1.4161
-8.85578	-1.08734	1.7991
-8.62378	-1.89534	2.2981
-8.32178	-2.43834	2.7371
-8.26878	-2.51634	3.0311
-8.54378	-2.20234	2.9411
-8.96478	-1.87134	2.4731
-9.35178	-1.61634	2.0731
-9.37978	-1.31734	2.0231
-9.01178	-0.999342	2.2241
-8.78478	-0.878342	2.1701
-9.00478	-0.568342	1.5581
-9.42478	-0.342342	1.0091
-9.75178	-0.282342	0.640101
-9.71678	-0.339342	0.405101
-9.40678	-0.718342	0.495101
-9.08578	-1.03534	0.777101
-8.91378	-1.46834	1.0161
-8.92978	-1.70334	1.0041
-9.10278	-1.82534	0.713101
-9.41578	-1.84734	0.449101
-9.67578	-1.78634	0.266101
-9.86278	-1.78534	0.180101
-9.87978	-1.81034	0.189101
-9.78378	-1.87534	0.198101
-9.63778	-1.90734	0.111101
-9.38378	-1.86334	-0.018899
-8.96878	-1.68634	-0.128899
-8.54278	-1.46634	-0.106899
-8.27578	-1.26234	-0.079899
-8.23978	-1.08834	-0.070899
-8.38178	-1.01634	-0.037899
-8.59378	-0.985342	-0.050899
-8.71778	-1.02034	-0.157899
-8.74678	-1.08934	-0.265899
-8.72078	-1.25534	-0.249899
-8.74778	-1.43634	-0.150899
-8.74478	-1.59434	-0.112899
-8.73578	-1.76234	-0.092899
-8.76178	-1.85734	-0.094899
-8.87678	-1.84334	-0.194899
-8.93278	-1.77034	-0.385899
-8.91178	-1.72334	-0.374899
-8.76378	-1.72534	-0.155899
-8.65978	-1.70434	0.104101
-8.61278	-1.64434	0.305101
-8.59978	-1.64734	0.300101
-8.64178	-1.56734	0.083101
-8.71078	-1.47134	-0.260899
-8.81778	-1.31734	-0.535899
-8.92678	-1.19134	-0.636899
-9.04378	-1.08034	-0.676899
-9.07478	-0.991342	-0.808899
-9.16578	-0.967342	-0.906899
-9.32278	-1.07534	-1.0659
-9.40778	-1.35234	-1.2429
-9.38278	-1.76934	-1.4489
-9.49178	-2.21334	-1.3139
-10.3478	-2.40234	-0.151899
-13.3048	-1.62334	3.4451
-16.7188	0.523658	4.6621
-18.6618	1.33766	1.4161
-19.1748	2.13666	-0.476899
-16.3808	2.07366	0.772101
-11.8168	0.400658	2.6651
-10.0388	-0.619342	3.4591
-11.0378	-2.35234	2.1811
-11.2948	-3.41934	-0.694899
-10.7558	-3.68934	-1.9389
-10.9808	-3.86334	-1.6479
-11.4408	-4.25034	-1.0639
-12.0308	-4.30234	-0.204899
-12.5068	-3.62734	0.085101
-12.4828	-2.56134	-0.316899
-11.5618	-1.33334	-0.713899
-10.8218	0.0406584	-0.390899
-10.3168	1.13166	0.663101
-9.49778	1.76566	1.8811
-8.29478	2.04466	3.3291
-7.18378	1.75566	3.7231
-6.91278	1.11066	3.4531
-7.27378	0.507658	2.9901
-8.13278	0.0326584	2.4631
-8.88878	-0.335342	2.0651
-9.41678	-0.537342	1.8661
-9.42878	-0.759342	1.7341
-9.26878	-0.829342	1.5861
-9.01578	-0.779342	1.5461
-8.81678	-0.698342	1.4431
-8.65078	-0.578342	1.0901
-8.79778	-0.435342	1.0161
-9.08378	-0.184342	0.870101
-9.30378	0.115658	0.897101
-9.39278	0.424658	0.953101
-9.36078	0.681658	0.972101
-9.21778	0.971658	0.876101
-8.96678	1.23066	0.853101
-8.84678	1.36266	0.940101
-8.84178	1.33366	0.901101
-8.90478	1.02166	0.907101
-9.14678	0.649658	0.765101
-9.40878	0.293658	0.610101
-9.54878	0.0896584	0.391101
-9.52578	0.0556584	0.246101
-9.35078	0.0756584	0.288101
-9.13378	0.158658	0.344101
-8.89378	0.181658	0.391101
-8.70478	0.140658	0.505101
-8.50678	0.150658	0.582101
-8.29478	0.194658	0.601101
-8.22178	0.358658	0.657101
-8.21578	0.571658	0.746101
-8.30378	0.792658	0.695101
-8.54178	1.06866	0.652101
-8.76678	1.37966	0.549101
-8.93078	1.55466	0.303101
-9.02478	1.56266	0.086101
-9.10378	1.37366	-0.048899
-9.22478	1.14766	-0.172899
-9.45178	0.759658	-0.321899
-9.70978	0.263658	-0.312899
-9.83878	-0.0943416	-0.249899
-9.91678	-0.358342	-0.155899
-10.0328	-0.594342	-0.106899
-10.1048	-0.756342	-0.202899
-10.0768	-1.00334	-0.204899
-10.1368	-1.19934	-0.184899
-10.1608	-1.25034	-0.270899
-10.1608	-1.16034	-0.468899
-10.1788	-0.976342	-0.802899
-10.2218	-0.738342	-1.1519
-10.1758	-0.593342	-1.3749
-10.1858	-0.498342	-1.6639
-10.2778	-0.446342	-2.1269
-10.4118	-0.432342	-2.6259
-10.6368	-0.555342	-2.6429
-11.1128	-1.26034	-1.5629
-12.1598	-2.58034	0.385101
-13.6738	-4.39234	0.188101
-15.3318	-6.22334	-1.1989
-17.5408	-5.76334	-1.6059
-16.2138	-4.02034	-1.4399
-12.3968	-2.40934	-0.032899
-10.9938	0.696658	0.868101
-10.7858	0.304658	0.640101
-10.4808	0.104658	1.2891
-10.4038	0.440658	1.4391
-9.98878	1.06466	2.0091
-9.24478	1.24766	2.5651
-8.66278	0.912658	2.5141
-8.57578	0.426658	2.5141
-8.86878	-0.142342	3.2261
-9.50778	-0.567342	3.7541
-9.84378	-0.710342	3.3301
-9.61078	-0.770342	2.5401
-9.24278	-1.06834	2.6021
-9.06178	-1.47234	3.2881
-9.11578	-1.49234	3.6051
-9.18878	-1.20734	2.9021
-9.57178	-0.481342	1.9461
-10.1498	0.275658	1.4411
-10.1428	0.712658	1.0511
-9.64978	0.731658	1.0441
-9.00778	0.468658	1.1691
-8.41478	0.0676584	0.991101
-8.21378	-0.284342	0.747101
-8.30878	-0.599342	0.709101
-8.46578	-0.877342	0.772101
-8.65978	-1.12134	0.860101
-8.92778	-1.30534	0.869101
-9.18478	-1.38734	0.719101
-9.38178	-1.40834	0.594101
-9.43278	-1.36434	0.442101
-9.31378	-1.27634	0.343101
-9.04478	-1.07934	0.282101
-8.64478	-0.895342	0.360101
-8.31278	-0.680342	0.584101
-8.07878	-0.517342	0.770101
-8.05978	-0.451342	0.946101
-8.29178	-0.446342	1.0361
-8.58078	-0.500342	0.982101
-8.69678	-0.618342	0.837101
-8.64878	-0.809342	0.694101
-8.51478	-0.951342	0.624101
-8.37478	-1.03034	0.732101
-8.27678	-1.10034	0.987101
-8.34178	-1.12834	1.1171
-8.42678	-1.22934	0.996101
-8.48678	-1.27334	0.757101
-8.57978	-1.28034	0.479101
-8.75078	-1.22534	0.133101
-9.01678	-1.08334	-0.137899
-9.29678	-0.925342	-0.307899
-9.70178	-0.687342	-0.220899
-10.0428	-0.507342	-0.190899
-10.1248	-0.552342	-0.345899
-10.1028	-0.475342	-0.504899
-10.1298	-0.366342	-0.560899
-10.2368	-0.355342	-0.598899
-10.2898	-0.438342	-0.770899
-10.2338	-0.653342	-1.0949
-10.0998	-0.959342	-1.3619
-9.99378	-1.34534	-1.6089
-10.0518	-1.52134	-1.5759
-10.3828	-1.46834	-0.852899
-12.3138	-0.922342	2.6621
-14.7618	0.456658	4.2541
-16.3028	2.43666	1.1481
-18.6938	2.41666	0.471101
-17.1478	2.21066	0.666101
-12.5438	1.32266	1.7091
-12.5158	1.06566	3.7191
-13.7348	-0.512342	2.5641
-12.6348	-0.859342	0.621101
-10.7708	-0.925342	0.883101
-10.4738	-1.72434	1.0201
-10.9578	-2.32334	0.922101
-10.8608	-2.57234	1.2781
-10.0818	-2.57334	1.6421
-8.81078	-2.24734	2.0031
-7.80778	-1.18034	1.7141
-7.42278	0.0536584	1.4711
-7.70878	0.929658	1.9991
-7.91878	0.995658	2.6321
-8.02078	0.657658	2.9701
-8.02878	0.637658	2.6391
-8.48478	0.595658	2.5721
-9.17278	0.680658	2.7901
-9.27378	0.745658	2.9731
-9.26878	0.713658	2.9931
-9.22778	0.300658	2.9441
-9.18578	-0.188342	2.5221
-9.51878	-0.569342	1.9051
-9.67078	-0.693342	1.4931
-9.31478	-0.520342	1.4971
-8.72278	-0.129342	1.4811
-8.49078	0.383658	1.3871
-8.66878	0.856658	1.3571
-8.98178	1.26966	1.4401
-9.38978	1.68266	1.4951
-9.71878	2.05466	1.2161
-9.79978	2.18166	0.990101
-9.70478	2.21566	0.786101
-9.61178	2.03266	0.797101
-9.47978	1.48966	1.0931
-9.33378	0.837658	1.1181
-9.18978	0.238658	0.922101
-8.90878	-0.316342	0.696101
-8.67778	-0.691342	0.629101
-8.76678	-0.531342	0.607101
-9.00078	-0.366342	0.570101
-9.06278	-0.297342	0.502101
-9.08878	-0.118342	0.497101
-9.12178	0.212658	0.568101
-9.01978	0.369658	0.743101
-8.79378	0.463658	0.767101
-8.68378	0.717658	0.736101
-8.65578	0.816658	0.756101
-8.58878	1.02766	0.572101
-8.45778	1.20766	0.352101
-8.35578	1.37966	0.186101
-8.37578	1.47766	-0.003899
-8.53078	1.50566	-0.092899
-8.85278	1.34566	-0.101899
-9.24578	1.09166	-0.044899
-9.63878	0.791658	0.015101
-9.94778	0.343658	-0.133899
-10.2128	-0.0163416	-0.310899
-10.4658	-0.184342	-0.461899
-10.5668	-0.137342	-0.551899
-10.4728	0.0556584	-0.498899
-10.3078	0.243658	-0.317899
-10.1498	0.367658	-0.317899
-9.96178	0.391658	-0.648899
-9.71478	0.293658	-0.992899
-9.49278	0.206658	-1.2859
-9.53878	-0.0763416	-1.1089
-10.7508	-0.640342	1.2251
-11.8978	-1.69134	4.5011
-13.9828	-3.52834	1.8631
-16.2658	-4.94834	-0.608899
-17.7638	-4.98934	0
-15.5388	-4.10534	0.544101
-12.6268	-3.29334	3.8851
-13.2418	-0.328342	5.4621
-13.8408	2.04166	2.2301
-13.0318	1.78766	-0.945899
-10.8678	2.24266	-1.4459
-9.65078	3.08866	0.649101
-9.37678	3.15166	2.1101
-9.27178	2.93266	2.3181
-8.96878	2.34566	2.0231
-8.86578	1.28966	1.5651
-9.23878	0.116658	1.8481
-9.77678	-0.749342	2.3031
-9.80278	-1.14334	2.4151
-9.52078	-0.966342	2.5781
-9.16578	-0.886342	2.9111
-9.05278	-1.15334	3.3321
-9.02978	-1.61534	3.6681
-8.72978	-2.07034	3.4251
-8.64478	-1.86534	2.7061
-8.98778	-1.24134	1.8671
-9.80178	-0.282342	1.1971
-10.2168	0.494658	0.704101
-9.90978	0.648658	0.738101
-9.11278	0.375658	0.944101
-8.04078	-0.187342	0.852101
-7.43678	-0.750342	0.548101
-7.51878	-1.32034	0.708101
-7.90178	-1.83734	1.1131
-8.36878	-2.17634	1.3681
-8.89778	-2.34734	1.4761
-9.45578	-2.40134	1.3331
-9.86178	-2.25234	1.0311
-9.91878	-1.93234	0.821101
-9.63478	-1.56534	0.739101
-9.10678	-1.15734	0.681101
-8.59178	-0.818342	0.858101
-8.22078	-0.566342	0.978101
-8.02178	-0.363342	1.0231
-8.01878	-0.312342	1.0421
-8.24078	-0.347342	1.0271
-8.48178	-0.458342	0.906101
-8.73778	-0.655342	0.822101
-8.88778	-0.773342	0.715101
-8.89078	-0.879342	0.634101
-8.84478	-0.905342	0.596101
-8.71078	-0.898342	0.511101
-8.56878	-0.857342	0.542101
[truncated: 247 more rows]

## Sheet: P_18
acc (m/s2)
V	ML	AP
-21.9506	0.0605694	10.0255
-21.9596	-1.73343	8.66147
-18.0336	-2.95443	2.32247
-13.5196	-2.41643	-3.28053
-10.1256	-1.48643	-1.42053
-8.27163	-0.811431	5.16647
-7.31663	-0.592431	7.15547
-6.51163	-0.504431	4.65147
-6.10763	-0.138431	3.65647
-6.34163	0.635569	4.88447
-6.92763	1.24457	4.86847
-7.42963	2.45657	2.94247
-6.96563	3.43757	0.967474
-6.58463	3.81757	1.19247
-6.37863	3.81757	2.03447
-6.56763	3.44457	2.17447
-6.89163	2.77857	2.03747
-7.28963	1.70857	1.99047
-7.90363	0.519569	2.74247
-8.69963	-0.614431	4.58947
-9.68563	-1.45843	5.65047
-10.7316	-2.39143	3.98247
-11.4936	-2.95943	1.86047
-11.7196	-3.04143	1.13047
-10.9286	-2.92443	1.33747
-9.69763	-2.49443	1.98947
-8.60063	-2.07443	2.43147
-7.95463	-1.55543	2.15147
-7.67163	-1.05843	1.63847
-7.39463	-0.621431	1.45447
-7.27863	-0.301431	1.09647
-7.35063	-0.0834306	0.464474
-7.38763	-0.108431	-0.191526
-7.37663	-0.271431	-0.670526
-7.35263	-0.323431	-0.844526
-7.39663	-0.273431	-0.773526
-7.60963	-0.182431	-0.462526
-7.92263	-0.0304306	0.202474
-8.19763	0.0615694	0.903474
-8.42263	0.0755694	1.39147
-8.57163	0.184569	1.11247
-8.55763	0.309569	0.281474
-8.42163	0.473569	0.0224735
-8.28163	0.715569	0.360474
-8.15763	0.919569	0.703474
-8.14763	0.962569	0.756474
-8.28963	0.703569	0.458474
-8.54263	0.122569	0.0434735
-8.82263	-0.604431	-0.227526
-9.06863	-1.29143	-0.217526
-8.98463	-2.01043	-0.188526
-8.84563	-2.43743	-0.413526
-8.72963	-2.61443	-0.691526
-8.61063	-2.50043	-0.809526
-8.49063	-2.05843	-0.691526
-8.34063	-1.39543	-0.607526
-8.29163	-0.576431	-0.583526
-8.48163	0.218569	-0.615526
-8.77863	0.970569	-0.785526
-9.10563	1.51257	-1.01653
-9.43063	1.95457	-1.13953
-9.76963	2.14957	-1.10553
-10.1616	2.09457	-1.23753
-10.6616	1.91957	-1.49553
-11.1976	1.65657	-1.58153
-11.5146	1.33557	-1.74453
-11.4876	0.939569	-1.93253
-11.2686	0.568569	-2.17853
-11.0056	0.270569	-2.54553
-10.6766	-0.134431	-2.83353
-10.2726	-0.532431	-3.13553
-9.95263	-1.21643	-3.31653
-10.3906	-0.928431	-3.27053
-11.3186	-0.391431	0.206474
-12.4726	-0.153431	6.15447
-16.5316	1.24757	6.11647
-23.6986	3.28857	7.46347
-27.3646	4.88057	7.32447
-21.9076	4.46957	3.43947
-14.4246	3.71757	1.31247
-10.4676	1.91557	0.568474
-8.75163	0.314569	0.750474
-7.47163	-0.294431	1.79247
-6.32763	-0.396431	1.50147
-5.84963	-0.187431	0.406474
-5.85663	0.388569	0.436474
-6.62063	0.914569	1.31047
-8.01163	1.34757	1.87347
-8.96563	1.51257	1.59847
-9.34263	1.86857	0.498474
-9.44063	2.26857	-0.932526
-9.78663	2.62857	-1.65653
-10.5996	2.90057	-0.936526
-11.7296	3.41057	1.05947
-12.8416	3.89057	3.14047
-13.1386	3.94257	4.03947
-12.5756	3.54257	3.20947
-11.6066	2.92157	1.46047
-10.7536	2.45057	-0.158526
-10.2396	2.09857	-0.736526
-9.71763	1.58557	-0.538526
-9.17363	1.07857	-0.153526
-8.66763	0.683569	0.108474
-8.22963	0.391569	-0.0325265
-7.73963	0.279569	-0.214526
-7.38063	0.269569	-0.608526
-7.09363	0.432569	-0.934526
-6.73563	0.628569	-0.930526
-6.53063	0.878569	-0.794526
-6.51863	1.07357	-0.694526
-6.64063	1.09557	-0.653526
-6.82863	1.13857	-0.582526
-7.05563	1.15657	-0.266526
-7.34763	1.20057	-0.101526
-7.67763	1.28357	-0.102526
-8.14563	1.43557	-0.125526
-8.64163	1.58357	-0.0655265
-9.08263	1.75357	0.176474
-9.51663	1.92557	0.148474
-9.91663	2.07657	-0.219526
-10.2896	2.16557	-0.653526
-10.6796	2.11057	-0.894526
-11.0146	2.01757	-0.720526
-11.0606	1.88957	-0.120526
-10.9236	1.88057	0.361474
-10.7006	1.51757	0.489474
-10.4196	1.27457	0.275474
-10.0976	1.43457	-0.00252646
-9.73763	1.53957	-0.170526
-9.41663	1.69657	-0.109526
-9.09863	1.90957	0.260474
-8.74963	2.09557	0.861474
-8.54863	2.13157	1.11047
-8.37563	2.02457	0.495474
-8.08563	1.90057	-0.865526
-7.80463	1.95457	-2.21653
-7.77363	2.15757	-2.85453
-8.11963	2.35557	-2.05153
-8.55863	2.38157	-0.540526
-9.08163	2.57057	0.804474
-9.50263	2.64457	1.51347
-9.72663	2.52957	1.17947
-9.94563	2.31257	-0.108526
-10.1556	2.14957	-1.49953
-10.2296	2.25057	-2.28953
-10.1386	2.08857	-2.25353
-10.1786	2.03657	-1.57753
-9.90163	2.31257	-0.951526
-9.46663	1.80357	-0.818526
-9.25663	0.170569	-0.584526
-9.89363	-0.182431	-0.835526
-12.3916	-0.166431	-0.239526
-14.7756	-0.411431	2.34947
-16.6716	0.415569	2.04547
-19.9686	0.362569	2.65747
-22.1056	1.49357	4.20347
-19.8126	3.02757	2.40747
-14.3356	2.80357	-1.07353
-9.80163	2.70957	-2.53653
-7.55563	2.75857	-2.12053
-7.80988	0.409585	3.6505
-8.08588	0.00958503	4.8395
-8.23088	-0.524415	6.6765
-8.54688	-0.374415	7.9185
-8.73688	0.540585	7.8525
-8.41288	1.85259	5.9045
-7.87488	2.81459	3.1445
-7.44988	3.36159	2.0235
-7.90888	3.47359	2.5235
-8.95488	3.10059	3.7835
-9.81888	2.22959	5.0015
-9.74388	1.39359	5.3095
-9.33288	0.499585	5.4095
-9.07288	-0.658415	4.4395
-9.00388	-1.51141	3.0655
-9.13288	-1.69041	2.5885
-8.76488	-1.60141	2.5675
-8.31888	-1.40941	3.1085
-7.96588	-1.30041	3.5515
-7.62188	-1.03341	3.4175
-7.37588	-0.730415	3.0135
-7.26788	-0.551415	2.5005
-7.23388	-0.398415	2.0115
-7.21688	-0.298415	1.5895
-7.19388	-0.178415	1.3025
-7.11688	0.013585	0.953498
-6.98688	0.233585	0.804498
-6.95788	0.277585	1.0025
-7.02888	0.319585	1.1455
-7.07688	0.479585	1.1305
-7.05088	0.665585	1.1965
-7.09588	0.913585	1.2705
-7.34388	0.990585	1.1635
-7.53488	0.963585	1.0175
-7.59288	0.778585	0.836498
-7.46488	0.450585	0.704498
-7.22588	0.125585	0.673498
-7.06688	-0.311415	0.638498
-7.06188	-0.536415	0.861498
-7.23788	-0.732415	1.1915
-7.58788	-0.759415	1.3335
-7.72288	-1.09841	0.831498
-7.84388	-1.29241	-0.256502
-7.97988	-1.42041	-1.3855
-8.29888	-1.37241	-2.0565
-9.05088	-1.22041	-1.7965
-9.95988	-0.622415	-0.701502
-10.5109	0.184585	0.581498
-10.3009	0.952585	1.4015
-9.78688	1.46559	1.1615
-9.58888	1.58959	0.323498
-9.74388	1.35659	-0.187502
-10.0059	1.08659	-0.304502
-10.0869	0.906585	0.148498
-9.86488	0.934585	0.785498
-9.54088	1.20159	1.3255
-9.32588	1.50059	1.5725
-9.37788	1.60559	1.5155
-9.68288	1.49259	1.0845
-10.2159	1.02559	0.561498
-10.5449	0.010585	0.0454975
-11.1329	-0.864415	-0.347502
-11.4369	-2.01141	-0.555502
-15.3229	-0.778415	-0.701502
-16.0959	1.97259	10.5125
-18.4869	2.49859	16.6105
-22.0349	3.75359	10.8315
-18.0499	2.99159	4.7245
-16.2469	4.09259	2.2155
-18.1019	4.54159	7.1265
-15.0669	2.40959	9.1255
-10.0209	0.109585	5.3615
-7.55488	-1.04041	2.2835
-7.45888	-2.15941	1.7405
-8.90988	-2.45041	2.3085
-10.5859	-1.33541	3.8035
-11.3559	-0.059415	4.7755
-10.6119	1.14559	4.2375
-9.45188	1.66059	3.4325
-8.42488	1.32459	2.9395
-7.53788	0.655585	3.6795
-6.62888	-0.683415	5.0925
-6.26588	-1.66741	5.4335
-6.62088	-2.12441	4.2445
-6.97588	-2.09741	2.4675
-7.70488	-1.04641	1.3425
-8.51888	0.969585	1.3505
-8.99888	2.60659	1.8805
-9.02088	3.85859	3.6725
-8.19488	4.46659	4.7915
-7.32588	4.42059	2.7955
-6.82288	4.38959	0.793498
-6.31888	4.02459	0.0204975
-6.07288	3.36559	0.393498
-6.21388	2.66759	1.5565
-6.36788	2.27759	2.2825
-6.41688	2.09459	2.6675
-6.59588	1.94859	2.6855
-7.00788	1.79159	2.3705
-7.49888	1.70459	2.1135
-8.05988	1.71859	1.7415
-8.69188	1.78959	1.3935
-9.29288	1.85659	1.1745
-9.61488	1.92859	1.2975
-9.49388	2.05659	1.7295
-9.07988	1.88159	2.0445
-8.70888	1.61459	2.2585
-8.48688	1.21459	2.4225
-8.16788	0.739585	2.5845
-7.98788	0.428585	2.5255
-7.74988	0.058585	2.1235
-7.45888	-0.124415	1.4275
-7.19388	-0.049415	0.711498
-7.29788	0.215585	0.308498
-7.86488	0.570585	0.283498
-8.65188	0.931585	0.339498
-9.59688	1.42459	0.416498
-10.4239	1.98759	0.415498
-11.0059	2.58459	0.449498
-11.3089	3.19859	0.764498
-11.0959	3.70459	1.2805
-10.6499	4.07459	1.6965
-9.96788	4.17059	1.5635
-9.32588	4.18959	1.3425
-8.82788	4.09459	1.2965
-8.57888	3.78759	0.955498
-8.50488	3.31559	0.324498
-8.62188	2.79759	-0.618502
-8.88988	2.30159	-1.4215
-9.17488	1.95659	-2.0085
-9.45288	1.59659	-2.2225
-9.65488	1.39559	-1.9205
-9.78888	1.24759	-1.1155
-9.76188	1.07659	-0.183502
-9.53088	1.12459	0.273498
-9.32488	1.26859	-0.156502
-9.40688	1.74359	-0.868502
-9.95788	1.89259	-0.525502
-11.9829	0.711585	2.3235
-16.5159	-3.16041	4.3105
-24.5829	-3.78941	3.9505
-28.4709	1.20859	14.6785
-18.3139	2.42859	20.0525
-8.62788	-0.949415	7.0335
-7.10488	-2.91841	-0.183502
-7.71288	-3.36341	3.8225
-8.05588	-2.20041	11.2935
-9.06988	-0.600415	12.5185
-9.98288	1.37459	8.6715
-9.83388	2.32259	6.7225
-9.27788	2.78059	5.4885
-8.46688	3.02759	3.6045
-7.35988	2.63459	2.4925
-6.93688	2.32259	2.9185
-7.06688	2.17359	3.6195
-7.66988	2.25859	3.6745
-8.66688	2.68559	3.8395
-9.93888	3.00959	4.1215
-11.3609	2.84059	4.6185
-12.4129	2.47559	4.4055
-12.7899	1.84759	3.7235
-12.3759	1.10759	2.9605
-11.1749	0.544585	1.9695
-9.80588	0.208585	1.6015
-8.65988	0.00258503	2.0035
-7.74788	-0.132415	2.6335
-7.19788	-0.267415	2.8085
-6.98888	-0.415415	2.4955
-6.89588	-0.532415	2.1385
-6.76488	-0.620415	1.9685
-6.61388	-0.570415	1.9485
-6.33988	-0.511415	1.9845
-6.27688	-0.379415	2.1565
-6.42088	-0.300415	2.3085
-6.75688	-0.129415	2.1365
-7.19188	-0.050415	1.7115
-7.73688	0.099585	1.2305
-8.19788	0.251585	0.937498
-8.56488	0.435585	0.966498
-8.71588	0.534585	1.1715
-8.61288	0.470585	1.2895
-8.44488	0.447585	1.1635
-8.20588	0.489585	0.628498
-7.73588	0.508585	0.0614975
-7.20988	0.552585	-0.250502
-6.84788	0.410585	-0.0175025
-6.75788	0.113585	0.733498
-6.91288	-0.294415	1.6025
-6.97088	-0.949415	1.6045
-6.95088	-1.47841	0.656498
-6.89588	-2.08741	-0.362502
-7.10288	-2.43241	-1.0665
-7.52788	-2.47441	-1.2245
-8.02688	-2.21241	-0.973502
-8.25888	-1.76241	-0.576502
-8.70288	-0.996415	0.180498
-9.47088	0.052585	0.793498
-10.1569	1.19259	1.1325
-10.5099	2.24459	0.924498
-10.7299	3.14059	0.263498
-10.9539	3.80759	-0.464502
-10.9819	3.96859	-0.836502
-10.5399	3.75559	-0.720502
-9.83988	3.41159	-0.317502
-9.22388	2.97359	-0.0505025
-8.94788	2.51759	0.436498
-9.12488	2.15059	0.0984975
-8.97988	1.69159	0.499498
-11.2909	2.00459	-1.9755
-16.0009	5.03359	9.9465
-18.8239	6.68259	25.8485
-21.5089	4.28859	14.3955
-17.2529	2.83359	1.9735
-14.2949	1.79959	-3.5675
-15.3919	4.10659	5.0285
-14.7359	4.07759	14.5485
-12.6659	1.19259	11.9335
-10.4219	-0.699415	5.8805
-8.84588	-1.84741	2.7395
-8.52388	-1.68341	0.910498
-8.37188	-0.371415	-0.509502
-8.37388	0.718585	-0.551502
-8.46588	1.35759	1.1305
-8.88788	1.54659	3.5585
-8.98788	1.02459	4.7425
-8.85388	-0.145415	3.7325
-8.48688	-1.47341	1.3095
-8.19888	-2.25741	-0.462502
-8.11488	-2.47641	-0.555502
-8.45088	-1.99241	0.977498
-8.96388	-1.06841	2.8225
-9.53788	0.049585	3.6195
-9.93388	1.13559	3.2245
-10.3749	2.43759	2.4555
-10.6649	3.71759	2.1505
-10.5469	4.70459	1.9845
-10.0399	5.16159	1.8325
-9.20988	4.96259	1.2595
-8.29888	4.33759	0.670498
-7.52188	3.50359	0.841498
-6.94288	2.74659	1.8255
-6.66088	2.16459	2.7375
-6.61588	1.74259	2.9805
-6.62988	1.48959	2.5295
-6.75288	1.32359	1.7545
-6.89888	1.13459	1.1275
-7.14288	0.930585	0.836498
-7.49788	0.691585	0.886498
-8.01488	0.620585	0.978498
-8.66788	0.708585	0.919498
-9.23388	0.854585	0.781498
-9.66888	1.17359	0.715498
-9.83588	1.43259	0.600498
-9.88988	1.68259	0.485498
-9.73788	1.77159	0.540498
-9.24488	1.73859	0.698498
-8.67888	1.67259	0.812498
-8.19188	1.63559	0.821498
-7.89488	1.52659	0.725498
-7.80488	1.40959	0.563498
-7.91488	1.30459	0.417498
-8.11888	1.29459	0.402498
-8.26588	1.35559	0.381498
-8.35888	1.53859	0.0664975
-8.42988	1.84559	-0.452502
-8.39688	2.23959	-0.942502
-8.21888	2.66059	-1.3365
-8.01188	3.18459	-1.6865
-7.84088	3.70959	-1.8885
-7.77288	4.22959	-1.6285
-7.85588	4.58559	-0.927502
-8.14988	4.86459	0.383498
-8.76388	5.02459	2.3215
-9.10688	4.65759	3.8875
-9.45688	4.23059	3.7475
-10.0139	3.00159	3.0505
-11.2249	0.286585	2.2685
-13.0779	-0.560415	0.521498
-15.9729	-0.825415	2.7375
-19.9409	-2.83241	4.7095
-23.6869	-2.05941	8.9085
-25.0729	-0.771415	11.2045
-17.8259	-1.21341	7.5485
-9.68188	-1.63641	2.0735
-6.32588	-0.599415	-1.0395
-5.59988	-0.017415	0.184498
-6.17788	-0.368415	1.2795
-7.66988	-0.882415	1.7415
-6.56188	-3.29941	5.3485
-6.94688	-2.19741	14.8135
-6.92788	-1.43641	14.2485
-6.97288	-1.07341	7.0845
-6.46288	-0.229415	2.6735
-6.02888	0.931585	2.6015
-6.49788	1.85959	4.2265
-7.64088	3.13059	5.7045
-8.63988	4.28459	6.3065
-9.18088	4.72359	5.5455
-9.27488	4.30359	3.9655
-9.26888	3.65659	2.9765
-9.46488	3.07759	2.6605
-9.89888	2.53859	2.9085
-10.3159	2.16059	3.2435
-10.1209	1.74459	3.3695
-9.07588	1.27559	3.3465
-7.99688	0.821585	3.2215
-7.38988	0.518585	3.0335
-7.16888	0.347585	2.7275
-7.21088	0.312585	2.3005
-7.40588	0.399585	1.8655
-7.53788	0.582585	1.5035
-7.52188	0.716585	1.1655
-7.27688	0.799585	0.863498
-6.96288	0.893585	0.718498
-6.72288	0.774585	0.910498
-6.78088	0.557585	1.1595
-7.10188	0.318585	1.3065
-7.61788	0.210585	1.3515
-8.19388	0.303585	1.4415
-8.47188	0.466585	1.4385
-8.52888	0.791585	1.4845
-8.18388	0.943585	1.8505
-7.79088	1.05959	2.0245
-7.48888	0.950585	1.8075
-7.15988	0.584585	1.2385
-6.81988	0.369585	0.251498
-6.47188	0.128585	-0.906502
-6.27688	-0.097415	-1.8655
-6.38588	-0.242415	-2.3685
-6.78888	-0.334415	-2.0065
-7.43988	-0.397415	-1.0395
-8.46388	-0.027415	1.2015
-9.14888	0.526585	4.3825
-9.20488	1.07959	6.3505
-8.97488	1.22759	6.0415
-8.91888	1.25559	3.9875
-9.13588	1.10359	1.3675
-9.47588	0.966585	-0.580502
-9.77588	0.853585	-1.2765
-9.88788	0.870585	-0.575502
-9.95588	0.963585	0.924498
-10.1319	0.994585	1.9945
-10.5889	1.08159	2.1005
-11.2209	1.16459	1.4925
-11.8989	1.31359	0.506498
-12.5709	1.63659	-0.314502
-12.9919	1.77459	-0.822502
-13.2309	1.53459	-1.1975
-13.2839	0.975585	-1.2255
-12.8819	0.198585	-1.0355
-11.6039	-0.589415	-1.2095
-10.9799	-1.01241	-1.4825
-11.0449	-1.46941	-2.0455
-15.3919	-0.262415	-1.6115
-21.3729	3.29759	10.6245
-22.4789	4.03459	18.1125
-19.1969	2.72059	17.0055
-13.4389	3.29759	16.7225
-11.9229	4.06059	11.9635
-8.78788	8.04459	6.1835
-4.55188	6.84559	5.7055
-4.15188	3.85059	8.0905
-5.12888	3.86159	9.7405
-5.75188	4.45759	7.6725
-6.33188	3.61359	4.9535
-7.64788	1.14559	4.6415
-8.78388	-1.30641	5.1655
-9.68588	-2.83041	4.1675
-10.3719	-3.81641	1.9735
-10.6229	-4.12741	-0.263502
-10.4679	-3.32941	-2.3775
-10.0489	-1.60441	-3.0265
-9.51788	-0.712415	-1.3835
-9.73588	-0.192415	0.868498
-10.3889	0.801585	2.8725
-10.8149	1.66959	4.1175
-10.3139	1.87359	4.8545
-9.25488	2.14059	4.6955
-8.40288	2.85959	3.3825
-7.60588	3.34159	2.2045
-6.45788	2.83959	1.1195
-5.52588	2.22759	0.499498
-5.12588	1.61459	1.3165
-5.33588	1.35359	2.6365
-5.66688	1.31759	3.4515
-5.85188	1.21859	3.3195
-6.03588	1.08659	2.4225
-6.16388	0.869585	1.6535
-6.22288	0.772585	1.6645
-6.29388	0.748585	2.6865
-6.37988	0.834585	3.9995
-6.45488	0.980585	4.0975
-6.63288	1.19859	3.5025
-6.86788	1.56059	2.9005
-6.75188	1.85359	2.9005
-6.51288	2.29759	3.6345
-6.36588	2.55259	4.0065
-6.25788	2.89059	3.3105
-6.30588	2.95359	2.4545
-6.44988	2.89759	1.8885
-6.70288	2.70759	1.4805
-7.15988	2.37459	1.5265
-7.69588	1.70859	1.7585
-8.15788	1.14959	1.9975
-8.55688	0.678585	1.7905
-9.00088	0.302585	0.839498
-9.39388	0.398585	-0.678502
-9.83088	0.906585	-2.3615
-10.4609	1.42959	-3.6255
-11.2789	2.15159	-4.1315
-12.0699	2.44459	-3.4675
-12.6529	2.06159	-1.4915
-12.7069	1.94059	1.5505
-12.1329	1.82159	3.0135
-11.6169	2.33159	1.4865
-11.5339	2.46359	-1.3435
-11.8009	2.18759	-3.0045
-12.0859	1.59259	-2.2715
-12.3079	0.600585	-0.105502
-12.4439	-0.428415	0.651498
-12.1499	-1.48941	-0.245502
-11.1779	-1.78041	-1.5775
-9.92488	-1.67441	-2.1675
-8.48588	-0.626415	-2.4735
-8.40588	-2.37341	-1.2075
-10.7449	-5.48041	0.723498
-22.8219	-6.56641	-4.7355
-29.9929	-8.19641	14.1735
-24.9939	-1.96141	26.2715
-12.6449	-2.60441	5.1445
-4.38088	-1.87841	-4.5695
-3.60588	2.17759	2.6395
-5.79788	3.64759	14.4475
-7.85988	3.60559	14.4145
-8.81888	3.20959	6.6945
-8.77688	2.46459	2.4505
-8.61688	1.98459	2.5965
-8.60788	2.54159	4.5245
-8.54288	2.85959	4.8795
-8.04688	3.16759	3.8145
-7.25988	3.37059	2.8635
-6.61888	3.37459	2.8655
-6.78588	2.96959	3.3915
-8.04688	2.44259	4.5355
-10.0759	1.84959	5.5865
-11.9869	1.33359	6.2205
-12.6649	0.793585	5.5805
-11.8389	0.035585	3.2795
-10.2739	-0.524415	1.8405
-8.94888	-0.979415	1.8765
-8.13888	-1.21941	2.4785
-7.56088	-1.28941	2.8225
-7.05488	-1.27241	2.7625
-6.63088	-1.09141	2.6045
-6.32288	-0.862415	2.5095
-6.16388	-0.594415	2.3825
-6.06088	-0.357415	2.2415
-6.04988	-0.239415	2.0325
-6.17188	-0.310415	1.7975
-6.41288	-0.522415	1.7715
-6.53288	-0.665415	1.8255
[truncated: 1,508 more rows]

## Sheet: P_24
acc (m/s2)
[truncated: 1,759 more rows]

[truncated: 11 more sheets: P_33, P_35, P_36, P_41, P_42, P_43, P_44, P_45, P_52, P_54, P_55]
